# Supplementary material for: Antimicrobial activity and carbohydrate metabolism in the bacterial metagenome of the soil-living invertebrate Folsomia candida
Source: Sci Rep. 2019 May 13;9:7308. doi: 10.1038/s41598-019-43828-w (PMC6513849; doi:10.1038/s41598-019-43828-w)
Supplement: Supplementary file 3 — Supplementary Dataset 1 [file 41598_2019_43828_MOESM3_ESM.xlsx]

## Sheet: Sheet1
Order	Node	Annotation	Function	E-value	Taxonomy
33627	NODE_7468_length_1017_cov_0.967462_1	gi|1125453141|gb|OLD79099.1|	hypothetical_protein_AUF62_00435 _partial_[archaeon_13_1_20CM_52_20]	2.4472e-67	Archaea archaeon_13_1_20CM_52_20
125665	NODE_85283_length_275_cov_0.516667_1	gi|735015094|gb|KHO49132.1|	nucleoside-diphosphate_kinase_[archaeon_GW2011_AR9]	3.30257e-31	Archaea archaeon_GW2011_AR9
26924	NODE_3962_length_1476_cov_1.72266_2	gi|939574830|gb|KPV64651.1|	Thermostable_carboxypeptidase_1_[Candidatus_Bathyarchaeota_archaeon_BA1]	2.80866e-92	Archaea Candidatus_Bathyarchaeota Candidatus_Bathyarchaeota_archaeon_BA1
112103	NODE_72312_length_298_cov_0.610837_1	gi|921065387|gb|KON26329.1|	hypothetical_protein_AC480_05885_[miscellaneous_Crenarchaeota_group_archaeon_SMTZ1-55]	7.2194e-07	Archaea Candidatus_Bathyarchaeota miscellaneous_Crenarchaeota_group_archaeon_SMTZ1-55
18621	NODE_1068_length_3871_cov_1.61467_3	gi|921070434|gb|KON30939.1|	crotonase_[miscellaneous_Crenarchaeota_group-15_archaeon_DG-45]	3.30194e-46	Archaea Candidatus_Bathyarchaeota miscellaneous_Crenarchaeota_group-15_archaeon_DG-45
144482	NODE_103656_length_249_cov_0.993506_1	gi|1125373439|gb|OLD11256.1|	hypothetical_protein_AUI93_05175_[Crenarchaeota_archaeon_13_1_40CM_3_52_10]	8.56283e-18	Archaea Crenarchaeota Crenarchaeota_archaeon_13_1_40CM_3_52_10
72558	NODE_36480_length_424_cov_0.671733_1	gi|1062517244|ref|WP_069284560.1|	3-hydroxyacyl-CoA_dehydrogenase_[Sulfolobus_sp._A20]	2.57558e-10	Archaea Crenarchaeota Thermoprotei Sulfolobales Sulfolobaceae Sulfolobus Sulfolobus_A20
115268	NODE_75317_length_292_cov_0.629442_2	gi|1055042695|ref|WP_066792663.1|	xylose_isomerase_[Caldivirga_sp._MU80]	9.78347e-07	Archaea Crenarchaeota Thermoprotei Thermoproteales Thermoproteaceae Caldivirga Caldivirga_MU80
82256	NODE_44906_length_380_cov_1.18947_1	gi|1086559033|emb|SDG15659.1|	NitT/TauT_family_transport_system_ATP-binding_protein_[Halorientalis_regularis]	1.04166e-12	Archaea Euryarchaeota Halobacteria Halobacteriales Haloarculaceae Halorientalis Halorientalis_regularis
82520	NODE_45141_length_379_cov_0.214789_2	gi|910018063|ref|WP_049972770.1|	peptide_ABC_transporter_permease_[Haladaptatus_cibarius]	1.39439e-10	Archaea Euryarchaeota Halobacteria Halobacteriales Halobacteriaceae Haladaptatus Haladaptatus_cibarius
108217	NODE_68658_length_306_cov_0.597156_1	gi|1134191187|ref|WP_076433498.1|	alkaline_phosphatase_[Haladaptatus_litoreus]	2.30675e-20	Archaea Euryarchaeota Halobacteria Halobacteriales Halobacteriaceae Haladaptatus Haladaptatus_litoreus
93041	NODE_54597_length_343_cov_0.870968_1	gi|499204717|ref|WP_010902257.1|	peptidase_S9_[Halobacterium_salinarum]	2.09824e-16	Archaea Euryarchaeota Halobacteria Halobacteriales Halobacteriaceae Halobacterium Halobacterium_salinarum
28110	NODE_4524_length_1359_cov_0.962816_1	gi|491185209|ref|WP_005043569.1|	hypothetical_protein_[Halococcus_salifodinae]	1.7417e-38	Archaea Euryarchaeota Halobacteria Halobacteriales Halococcaceae Halococcus Halococcus_salifodinae
98958	NODE_60022_length_327_cov_0.525862_2	gi|491112946|ref|WP_004971404.1|	hypothetical_protein_[Haloferax_gibbonsii]	2.87631e-14	Archaea Euryarchaeota Halobacteria Haloferacales Haloferacaceae Haloferax Haloferax_gibbonsii
143496	NODE_102686_length_250_cov_1.2_1	gi|968556097|ref|WP_058583323.1|	helicase_[Haloprofundus_marisrubri]	1.00055e-07	Archaea Euryarchaeota Halobacteria Haloferacales Haloferacaceae Haloprofundus Haloprofundus_marisrubri
55116	NODE_22283_length_558_cov_2.04752_2	gi|909711874|ref|WP_049955072.1|	hypothetical_protein_[Halostagnicola_larsenii]	2.72744e-10	Archaea Euryarchaeota Halobacteria Natrialbales Natrialbaceae Halostagnicola Halostagnicola_larsenii
106645	NODE_67184_length_309_cov_0.808411_1	gi|1055286613|ref|WP_066953931.1|	hypothetical_protein_[Methanoculleus_thermophilus]	9.7753e-28	Archaea Euryarchaeota Methanomicrobia Methanomicrobiales Methanomicrobiaceae Methanoculleus Methanoculleus_bourgensis
75521	NODE_39029_length_409_cov_0.420382_1	gi|490137765|ref|WP_004038123.1|	RNA_degradosome_polyphosphate_kinase_[Methanofollis_liminatans]	5.54657e-48	Archaea Euryarchaeota Methanomicrobia Methanomicrobiales Methanomicrobiaceae Methanofollis Methanofollis_liminatans
108365	NODE_68799_length_306_cov_0.2891_1	gi|941490758|gb|KQC02854.1|	cyclic_beta_1-2_glucan_synthetase _partial_[Methanolinea_sp._SDB]	1.44989e-34	Archaea Euryarchaeota Methanomicrobia Methanomicrobiales Methanoregulaceae Methanolinea Methanolinea_SDB
94678	NODE_56111_length_338_cov_0.761317_1	gi|501687935|ref|WP_012616878.1|	hypothetical_protein_[Methanosphaerula_palustris]	2.88767e-11	Archaea Euryarchaeota Methanomicrobia Methanomicrobiales Methanoregulaceae Methanosphaerula Methanosphaerula_palustris
66173	NODE_31149_length_462_cov_0.768392_1	gi|851160994|ref|WP_048091629.1|	hypothetical_protein_[Candidatus_Methanoperedens_nitroreducens]	1.09983e-11	Archaea Euryarchaeota Methanomicrobia Methanosarcinales Candidatus_Methanoperedenaceae Candidatus_Methanoperedens Candidatus_Methanoperedens_nitroreducens
111725	NODE_71962_length_299_cov_0.45098_1	gi|504400316|ref|WP_014587418.1|	cytochrome_c_class_I_[Methanosaeta_harundinacea]	4.15317e-16	Archaea Euryarchaeota Methanomicrobia Methanosarcinales Methanosaetaceae Methanosaeta
128598	NODE_88119_length_271_cov_0.494318_1	gi|851276563|ref|WP_048144475.1|	hypothetical_protein_[Methanosaeta_harundinacea]	7.63599e-13	Archaea Euryarchaeota Methanomicrobia Methanosarcinales Methanosaetaceae Methanosaeta Methanosaeta_harundinacea
127884	NODE_87426_length_272_cov_0.175141_1	gi|1097197118|emb|SFM69124.1|	5-oxoprolinase_(ATP-hydrolysing)_[Methanolobus_profundi]	9.36196e-10	Archaea Euryarchaeota Methanomicrobia Methanosarcinales Methanosarcinaceae Methanolobus Methanolobus_profundi
135689	NODE_95022_length_260_cov_0.745455_1	gi|851251716|ref|WP_048131450.1|	hypothetical_protein_[Methanosarcina_sp._1.H.T.1A.1]	5.75212e-10	Archaea Euryarchaeota Methanomicrobia Methanosarcinales Methanosarcinaceae Methanosarcina Methanosarcina_1 H T 1A 1
52509	NODE_20300_length_587_cov_0.693089_1	gi|1072826369|gb|OEU41002.1|	hypothetical_protein_BGV40_17550_[Methanosarcina_sp._Ant1]	2.00666e-20	Archaea Euryarchaeota Methanomicrobia Methanosarcinales Methanosarcinaceae Methanosarcina Methanosarcina_Ant1
32074	NODE_6610_length_1093_cov_0.744489_2	gi|850493726|ref|WP_048042718.1|	Insertion_element_protein_[Methanosarcina_mazei]	1.12183e-64	Archaea Euryarchaeota Methanomicrobia Methanosarcinales Methanosarcinaceae Methanosarcina Methanosarcina_Ant1
147271	NODE_106402_length_246_cov_0.788079_1	gi|851271433|ref|WP_048142107.1|	transposase_[Methanosarcina_horonobensis]	2.72642e-24	Archaea Euryarchaeota Methanomicrobia Methanosarcinales Methanosarcinaceae Methanosarcina Methanosarcina_horonobensis
127113	NODE_86673_length_273_cov_0.696629_1	gi|805347947|gb|AKB28569.1|	serine/threonine_kinase_[Methanosarcina_siciliae_T4/M]	1.04313e-17	Archaea Euryarchaeota Methanomicrobia Methanosarcinales Methanosarcinaceae Methanosarcina Methanosarcina_siciliae
127648	NODE_87196_length_272_cov_0.525424_1	gi|504602449|ref|WP_014789551.1|	serine/threonine_phosphatase_[Thermococcus_cleftensis]	4.12088e-08	Archaea Euryarchaeota Thermococci Thermococcales Thermococcaceae Thermococcus Thermococcus_cleftensis
131984	NODE_91411_length_266_cov_0.362573_1	gi|530563239|gb|EQB74158.1|	hypothetical_protein_AMDU4_FER2C00028G0065_[Ferroplasma_sp._Type_II]	4.69539e-13	Archaea Euryarchaeota Thermoplasmata Thermoplasmatales Ferroplasmaceae Ferroplasma Ferroplasma_Type_II
138223	NODE_97504_length_257_cov_0.950617_1	gi|663499754|gb|AIE90671.1|	hypothetical_protein_[uncultured_marine_thaumarchaeote_AD1000_05_B01]	3.10158e-12	Archaea Thaumarchaeota uncultured_marine_thaumarchaeote_AD1000_05_B01
111769	NODE_72001_length_299_cov_0.45098_1	gi|408363861|gb|AFU57591.1|	hypothetical_protein_Ngar_c06480_[Candidatus_Nitrososphaera_gargensis_Ga9.2]	2.52792e-10	Archaea Thaumarchaeota Nitrososphaeria Nitrososphaerales Nitrososphaeraceae Nitrososphaera Candidatus_Nitrososphaera_gargensis
48165	NODE_17082_length_646_cov_1.80944_1	gi|655046777|ref|WP_028495371.1|	MULTISPECIES:_2-hydroxyhepta-2 4-diene-1 7-dioate_isomerase_[Microbacterium]	1.25476e-106	Bacteria
33524	NODE_7411_length_1022_cov_1.63215_1	gi|655046536|ref|WP_028495130.1|	MULTISPECIES:_2 5-diketo-D-gluconic_acid_reductase_[Microbacterium]	5.73209e-104	Bacteria
2150	NODE_3_length_777441_cov_11.6151_240	gi|655048178|ref|WP_028496769.1|	MULTISPECIES:_mannose-6-phosphate_isomerase _class_I_[Microbacterium]	7.48482e-151	Bacteria
20385	NODE_1510_length_2922_cov_1.73258_2	gi|1055603310|ref|WP_067244910.1|	ribonucleotide_reductase_stimulatory_protein_[Microbacterium_resistens]	1.64641e-78	Bacteria
16060	NODE_584_length_6284_cov_2.18985_2	gi|1113190990|gb|OJU61334.1|	50S_ribosomal_protein_L33_[Microbacterium_sp._70-38]	1.67667e-32	Bacteria
1921	NODE_3_length_777441_cov_11.6151_11	gi|1140835543|ref|WP_076692226.1|	acyltransferase_[Microbacterium_aurum]	1.58995e-108	Bacteria
5533	NODE_10_length_365219_cov_11.9739_136	gi|1140835627|ref|WP_076692310.1|	topoisomerase_I_[Microbacterium_aurum]	7.09807e-165	Bacteria
134553	NODE_93916_length_262_cov_0.742515_1	gi|445993057|ref|WP_000070912.1|	MULTISPECIES:_30S_ribosomal_protein_S10_[Bacteria]	7.56504e-58	Bacteria
16746	NODE_692_length_5481_cov_1990.19_5	gi|446006845|ref|WP_000084700.1|	MULTISPECIES:_scaffolding_protein_D_[Bacteria][Archaea]	5.84844e-108	Bacteria
42993	NODE_13409_length_736_cov_0.956318_1	gi|446068078|ref|WP_000145933.1|	MULTISPECIES:_protein_ren_[Bacteria]	1.85634e-61	Bacteria
79356	NODE_42363_length_392_cov_1.15825_2	gi|446661146|ref|WP_000738492.1|	MULTISPECIES:_hypothetical_protein_[Bacteria]	1.55704e-49	Bacteria
36947	NODE_9466_length_888_cov_0.897856_2	gi|446675633|ref|WP_000752979.1|	MULTISPECIES:_tail_attachment_protein_[Bacteria]	2.2876e-79	Bacteria
102440	NODE_63260_length_319_cov_1.22321_1	gi|446770123|ref|WP_000847379.1|	MULTISPECIES:_tail_protein_[Bacteria]	1.04134e-70	Bacteria
68688	NODE_33229_length_446_cov_1.13675_1	gi|446962910|ref|WP_001040166.1|	MULTISPECIES:_30S_ribosomal_protein_S11_[Bacteria]	3.84748e-65	Bacteria
32657	NODE_6933_length_1061_cov_3.12526_1	gi|447028731|ref|WP_001105987.1|	MULTISPECIES:_IS6_family_transposase_[Bacteria]	5.01043e-165	Bacteria
16745	NODE_692_length_5481_cov_1990.19_4	gi|447147259|ref|WP_001224515.1|	MULTISPECIES:_hypothetical_protein_[Bacteria][Archaea]	1.25055e-55	Bacteria
31526	NODE_6306_length_1123_cov_1.01459_2	gi|447168666|ref|WP_001245922.1|	MULTISPECIES:_protein_rexB_[Bacteria]	2.47015e-96	Bacteria
57148	NODE_23857_length_536_cov_1.10884_2	gi|447174556|ref|WP_001251812.1|	MULTISPECIES:_hypothetical_protein_[Bacteria]	1.55704e-49	Bacteria
39468	NODE_11070_length_816_cov_0.830791_2	gi|485651615|ref|WP_001297109.1|	MULTISPECIES:_bacteriophage_lambda_head_decoration_protein_D_[Bacteria]	1.77843e-72	Bacteria
31373	NODE_6222_length_1131_cov_1.33591_1	gi|486252670|ref|WP_001564525.1|	MULTISPECIES:_antitermination_protein_[Bacteria]	1.71465e-71	Bacteria
131161	NODE_90608_length_267_cov_0.877907_1	gi|488344873|ref|WP_002414258.1|	MULTISPECIES:_excisionase_[Bacteria]	5.82716e-23	Bacteria
103838	NODE_64569_length_316_cov_1.75113_1	gi|488470392|ref|WP_002514062.1|	MULTISPECIES:_DUF3117_domain-containing_protein_[Propionibacteriaceae]	8.93414e-31	Bacteria
2626	NODE_3_length_777441_cov_11.6151_716	gi|491193422|ref|WP_005051772.1|	MULTISPECIES:_50S_ribosomal_protein_L33_[Microbacterium]	1.67667e-32	Bacteria
5688	NODE_10_length_365219_cov_11.9739_291	gi|491196289|ref|WP_005054638.1|	MULTISPECIES:_UDP-glucose_4-epimerase_[Microbacterium]	3.2371e-179	Bacteria
136394	NODE_95705_length_260_cov_0.369697_1	gi|498372031|ref|WP_010686187.1|	MULTISPECIES:_30S_ribosomal_protein_S4_[Bacteria]	5.54624e-51	Bacteria
143542	NODE_102735_length_250_cov_0.393548_1	gi|501275345|ref|WP_012318363.1|	MULTISPECIES:_arsenical_resistance_protein_ArsH_[Bacteria]	3.03805e-11	Bacteria
143809	NODE_103000_length_250_cov_0.793548_1	gi|501276226|ref|WP_012319244.1|	MULTISPECIES:_protein_translocase_subunit_SecD_[Bacteria]	1.92688e-17	Bacteria
103631	NODE_64373_length_316_cov_0.556561_1	gi|501276443|ref|WP_012319461.1|	MULTISPECIES:_adenylate_cyclase_[Bacteria]	5.21586e-24	Bacteria
73144	NODE_36981_length_421_cov_0.254601_2	gi|501276623|ref|WP_012319641.1|	MULTISPECIES:_D-glycerate_dehydrogenase_[Bacteria]	1.71496e-15	Bacteria
57149	NODE_23857_length_536_cov_1.10884_3	gi|506511937|ref|WP_015979260.1|	MULTISPECIES:_hypothetical_protein_[Bacteria]	1.55704e-49	Bacteria
2382	NODE_3_length_777441_cov_11.6151_472	gi|516930680|ref|WP_018171451.1|	MULTISPECIES:_50S_ribosomal_protein_L16_[Microbacterium]	3.65764e-96	Bacteria
144034	NODE_103216_length_250_cov_0.483871_1	gi|520956698|ref|WP_020360136.1|	MULTISPECIES:_CHAP_domain-containing_protein_[Bacteria]	7.99794e-53	Bacteria
84106	NODE_46554_length_373_cov_1.77338_1	gi|565869236|ref|WP_023950871.1|	MULTISPECIES:_single-stranded_DNA-binding_protein_[Microbacterium]	7.83087e-100	Bacteria
72130	NODE_36119_length_426_cov_1.3142_1	gi|565869902|ref|WP_023951526.1|	MULTISPECIES:_transcriptional_regulator_NrdR_[Microbacterium]	7.34518e-101	Bacteria
21729	NODE_1919_length_2429_cov_2.15724_4	gi|565872121|ref|WP_023953547.1|	MULTISPECIES:_50S_ribosomal_protein_L9_[Microbacterium]	2.06386e-92	Bacteria
30364	NODE_5686_length_1190_cov_0.79726_2	gi|640678673|ref|WP_025103213.1|	MULTISPECIES:_4-hydroxy-tetrahydrodipicolinate_reductase_[Microbacterium]	2.4308e-152	Bacteria
116261	NODE_76257_length_291_cov_0.316327_1	gi|640678738|ref|WP_025103278.1|	MULTISPECIES:_oxidoreductase_[Microbacterium]	2.80743e-108	Bacteria
2352	NODE_3_length_777441_cov_11.6151_442	gi|655046153|ref|WP_028494755.1|	MULTISPECIES:_PAS_domain-containing_sensor_histidine_kinase_[Microbacterium]	1.54986e-143	Bacteria
7772	NODE_19_length_167303_cov_11.2483_74	gi|655046253|ref|WP_028494847.1|	MULTISPECIES:_transcriptional_regulator_ArgP_[Microbacterium]	6.48499e-149	Bacteria
7745	NODE_19_length_167303_cov_11.2483_47	gi|655046281|ref|WP_028494875.1|	MULTISPECIES:_N-acetyltransferase_[Microbacterium]	1.41956e-112	Bacteria
15035	NODE_443_length_7662_cov_1.71918_3	gi|655046284|ref|WP_028494878.1|	MULTISPECIES:_cytochrome_c_oxidase_assembly_protein_[Microbacterium]	1.52025e-156	Bacteria
8205	NODE_22_length_116526_cov_10.8804_70	gi|655046381|ref|WP_028494975.1|	MULTISPECIES:_anti-sigma-K_factor_RskA_[Microbacterium]	1.03085e-93	Bacteria
8203	NODE_22_length_116526_cov_10.8804_68	gi|655046383|ref|WP_028494977.1|	MULTISPECIES:_branched_chain_amino_acid_aminotransferase_[Microbacterium]	2.07127e-154	Bacteria
21705	NODE_1912_length_2435_cov_1.62094_1	gi|655046389|ref|WP_028494983.1|	MULTISPECIES:_DNA_mismatch_repair_protein_MutT_[Microbacterium]	2.05293e-162	Bacteria
8183	NODE_22_length_116526_cov_10.8804_48	gi|655046403|ref|WP_028494997.1|	MULTISPECIES:_CarD_family_transcriptional_regulator_[Microbacterium]	2.65822e-108	Bacteria
8162	NODE_22_length_116526_cov_10.8804_27	gi|655046428|ref|WP_028495022.1|	MULTISPECIES:_DNA-binding_response_regulator_[Microbacterium]	1.1065e-164	Bacteria
7036	NODE_15_length_275255_cov_10.6734_236	gi|655046474|ref|WP_028495068.1|	MULTISPECIES:_cysteine_methyltransferase_[Microbacterium]	2.65842e-76	Bacteria
14955	NODE_433_length_7756_cov_1.78084_1	gi|655046479|ref|WP_028495073.1|	MULTISPECIES:_UTP--glucose-1-phosphate_uridylyltransferase_[Microbacterium]	2.64333e-123	Bacteria
7013	NODE_15_length_275255_cov_10.6734_213	gi|655046508|ref|WP_028495102.1|	MULTISPECIES:_NrdH-redoxin_[Microbacterium]	4.89753e-49	Bacteria
6977	NODE_15_length_275255_cov_10.6734_177	gi|655046549|ref|WP_028495143.1|	MULTISPECIES:_chlorite_dismutase_[Microbacterium]	2.33467e-131	Bacteria
6974	NODE_15_length_275255_cov_10.6734_174	gi|655046552|ref|WP_028495146.1|	MULTISPECIES:_uroporphyrinogen_III_methyltransferase_[Microbacterium]	1.94468e-112	Bacteria
6970	NODE_15_length_275255_cov_10.6734_170	gi|655046556|ref|WP_028495150.1|	MULTISPECIES:_HlyD_family_secretion_protein_[Microbacterium]	1.02414e-88	Bacteria
6916	NODE_15_length_275255_cov_10.6734_116	gi|655046608|ref|WP_028495202.1|	MULTISPECIES:_two-component_sensor_histidine_kinase_[Microbacterium]	2.02173e-148	Bacteria
7806	NODE_19_length_167303_cov_11.2483_108	gi|655046631|ref|WP_028495225.1|	MULTISPECIES:_heat-shock_protein_HtpX_[Microbacterium]	1.01676e-75	Bacteria
6859	NODE_15_length_275255_cov_10.6734_59	gi|655046666|ref|WP_028495260.1|	MULTISPECIES:_methyltransferase_[Microbacterium]	6.45267e-124	Bacteria
6827	NODE_15_length_275255_cov_10.6734_27	gi|655046696|ref|WP_028495290.1|	MULTISPECIES:_hydrolase_[Microbacterium]	1.71397e-135	Bacteria
3807	NODE_5_length_579822_cov_10.8156_551	gi|655046726|ref|WP_028495320.1|	MULTISPECIES:_TadE_family_protein_[Microbacterium]	4.54395e-44	Bacteria
19677	NODE_1316_length_3259_cov_1.84924_3	gi|655046726|ref|WP_028495320.1|	MULTISPECIES:_TadE_family_protein_[Microbacterium]	4.54395e-44	Bacteria
121582	NODE_81329_length_282_cov_1.3369_1	gi|655046761|ref|WP_028495355.1|	MULTISPECIES:_lipoprotein_[Microbacterium]	3.00895e-57	Bacteria
3754	NODE_5_length_579822_cov_10.8156_498	gi|655046815|ref|WP_028495409.1|	MULTISPECIES:_3-isopropylmalate_dehydratase_small_subunit_[Microbacterium]	2.69341e-125	Bacteria
52147	NODE_20031_length_592_cov_1.41046_1	gi|655046823|ref|WP_028495417.1|	MULTISPECIES:_acyl-phosphate_glycerol_3-phosphate_acyltransferase_[Microbacterium]	6.89782e-08	Bacteria
3740	NODE_5_length_579822_cov_10.8156_484	gi|655046829|ref|WP_028495423.1|	MULTISPECIES:_DNA-formamidopyrimidine_glycosylase_[Microbacterium]	4.87542e-167	Bacteria
3727	NODE_5_length_579822_cov_10.8156_471	gi|655046842|ref|WP_028495436.1|	MULTISPECIES:_ribosome_maturation_factor_RimM_[Microbacterium]	1.51748e-106	Bacteria
3710	NODE_5_length_579822_cov_10.8156_454	gi|655046859|ref|WP_028495453.1|	MULTISPECIES:_phosphatidate_cytidylyltransferase_[Microbacterium]	1.97379e-174	Bacteria
3643	NODE_5_length_579822_cov_10.8156_387	gi|655046930|ref|WP_028495524.1|	MULTISPECIES:_glutamate_5-kinase_[Microbacterium]	1.00202e-156	Bacteria
3634	NODE_5_length_579822_cov_10.8156_378	gi|655046998|ref|WP_028495592.1|	MULTISPECIES:_DedA_family_protein_[Microbacterium]	4.59604e-122	Bacteria
79796	NODE_42744_length_390_cov_0.827119_1	gi|655047012|ref|WP_028495606.1|	MULTISPECIES:_16S_rRNA_(uracil(1498)-N(3))-methyltransferase_[Microbacterium]	1.82427e-53	Bacteria
3608	NODE_5_length_579822_cov_10.8156_352	gi|655047022|ref|WP_028495616.1|	MULTISPECIES:_DNA_repair_protein_RecO_[Microbacterium]	1.09407e-151	Bacteria
46598	NODE_15941_length_670_cov_1.81217_1	gi|655047039|ref|WP_028495633.1|	MULTISPECIES:_ketoacyl-ACP_synthase_III_[Microbacterium]	2.71254e-108	Bacteria
36906	NODE_9442_length_890_cov_2.17107_1	gi|655047077|ref|WP_028495671.1|	MULTISPECIES:_aconitate_hydratase_[Microbacterium]	5.24525e-178	Bacteria
3477	NODE_5_length_579822_cov_10.8156_221	gi|655047117|ref|WP_028495711.1|	MULTISPECIES:_shikimate_kinase_[Microbacterium]	8.36945e-72	Bacteria
3515	NODE_5_length_579822_cov_10.8156_259	gi|655047147|ref|WP_028495741.1|	MULTISPECIES:_tryptophan_synthase_subunit_alpha_[Microbacterium]	4.72446e-151	Bacteria
61237	NODE_27115_length_499_cov_1.77475_1	gi|655047154|ref|WP_028495748.1|	MULTISPECIES:_thioesterase_[Microbacterium]	4.28704e-57	Bacteria
61052	NODE_26963_length_501_cov_0.894089_1	gi|655047177|ref|WP_028495771.1|	MULTISPECIES:_preprotein_translocase_subunit_TatC_[Microbacterium]	2.93652e-89	Bacteria
16517	NODE_654_length_5716_cov_1.57766_4	gi|655047241|ref|WP_028495835.1|	MULTISPECIES:_preprotein_translocase_subunit_SecG_[Microbacterium]	1.66414e-34	Bacteria
3374	NODE_5_length_579822_cov_10.8156_118	gi|655047252|ref|WP_028495846.1|	MULTISPECIES:_glyoxalase_[Microbacterium]	1.09056e-63	Bacteria
3364	NODE_5_length_579822_cov_10.8156_108	gi|655047261|ref|WP_028495855.1|	MULTISPECIES:_PHP_domain-containing_protein_[Microbacterium]	6.15047e-173	Bacteria
3349	NODE_5_length_579822_cov_10.8156_93	gi|655047277|ref|WP_028495871.1|	MULTISPECIES:_transcriptional_regulator_NrdR_[Microbacterium]	7.34518e-101	Bacteria
21663	NODE_1899_length_2445_cov_1.95064_1	gi|655047283|ref|WP_028495877.1|	MULTISPECIES:_signal_peptidase_II_[Microbacterium]	6.64704e-34	Bacteria
3340	NODE_5_length_579822_cov_10.8156_84	gi|655047286|ref|WP_028495880.1|	MULTISPECIES:_cell_division_protein_SepF_[Microbacterium]	1.00321e-96	Bacteria
3302	NODE_5_length_579822_cov_10.8156_46	gi|655047321|ref|WP_028495915.1|	MULTISPECIES:_3-hydroxyisobutyrate_dehydrogenase_[Microbacterium]	1.22058e-169	Bacteria
3291	NODE_5_length_579822_cov_10.8156_35	gi|655047331|ref|WP_028495925.1|	MULTISPECIES:_prepilin_peptidase_[Microbacterium]	1.73927e-130	Bacteria
3288	NODE_5_length_579822_cov_10.8156_32	gi|655047334|ref|WP_028495928.1|	MULTISPECIES:_prepilin-type_cleavage/methylation_domain-containing_protein_[Microbacterium]	1.24219e-37	Bacteria
3264	NODE_5_length_579822_cov_10.8156_8	gi|655047370|ref|WP_028495964.1|	MULTISPECIES:_ADP-ribose_pyrophosphatase_[Microbacterium]	2.73521e-106	Bacteria
1951	NODE_3_length_777441_cov_11.6151_41	gi|655047399|ref|WP_028495993.1|	MULTISPECIES:_imidazoleglycerol-phosphate_dehydratase_[Microbacterium]	1.94259e-130	Bacteria
1958	NODE_3_length_777441_cov_11.6151_48	gi|655047408|ref|WP_028496002.1|	MULTISPECIES:_diaminopimelate_epimerase_[Microbacterium]	2.91004e-164	Bacteria
1980	NODE_3_length_777441_cov_11.6151_70	gi|655047431|ref|WP_028496025.1|	MULTISPECIES:_4-hydroxy-tetrahydrodipicolinate_reductase_[Microbacterium]	2.4308e-152	Bacteria
2013	NODE_3_length_777441_cov_11.6151_103	gi|655047465|ref|WP_028496059.1|	MULTISPECIES:_bifunctional_riboflavin_kinase/FMN_adenylyltransferase_[Microbacterium]	5.74741e-177	Bacteria
2016	NODE_3_length_777441_cov_11.6151_106	gi|655047467|ref|WP_028496061.1|	MULTISPECIES:_tRNA_pseudouridine(55)_synthase_[Microbacterium]	1.59639e-147	Bacteria
2029	NODE_3_length_777441_cov_11.6151_119	gi|655047470|ref|WP_028496064.1|	MULTISPECIES:_ribosome-binding_factor_A_[Microbacterium]	4.07868e-86	Bacteria
2056	NODE_3_length_777441_cov_11.6151_146	gi|655047500|ref|WP_028496094.1|	MULTISPECIES:_peroxide_stress_protein_YaaA_[Microbacterium]	9.78866e-114	Bacteria
2067	NODE_3_length_777441_cov_11.6151_157	gi|655047511|ref|WP_028496105.1|	MULTISPECIES:_threonylcarbamoyl-AMP_synthase_[Microbacterium]	1.44299e-123	Bacteria
2081	NODE_3_length_777441_cov_11.6151_171	gi|655047525|ref|WP_028496119.1|	MULTISPECIES:_transglutaminase_[Microbacterium]	3.05277e-175	Bacteria
68949	NODE_33447_length_445_cov_1.70571_1	gi|655047547|ref|WP_028496141.1|	MULTISPECIES:_uracil-DNA_glycosylase_[Microbacterium]	3.51746e-76	Bacteria
2123	NODE_3_length_777441_cov_11.6151_213	gi|655047568|ref|WP_028496162.1|	MULTISPECIES:_peroxiredoxin_[Microbacterium]	4.63319e-95	Bacteria
5620	NODE_10_length_365219_cov_11.9739_223	gi|655047603|ref|WP_028496196.1|	MULTISPECIES:_phosphatase_[Microbacterium]	4.07983e-123	Bacteria
22086	NODE_2034_length_2337_cov_1.77654_2	gi|655047603|ref|WP_028496196.1|	MULTISPECIES:_phosphatase_[Microbacterium]	4.07983e-123	Bacteria
5696	NODE_10_length_365219_cov_11.9739_299	gi|655047656|ref|WP_028496249.1|	MULTISPECIES:_single-stranded_DNA-binding_protein_[Microbacterium]	7.83087e-100	Bacteria
5698	NODE_10_length_365219_cov_11.9739_301	gi|655047657|ref|WP_028496250.1|	MULTISPECIES:_50S_ribosomal_protein_L9_[Microbacterium]	2.06386e-92	Bacteria
51496	NODE_19551_length_600_cov_1.31287_1	gi|655047670|ref|WP_028496263.1|	MULTISPECIES:_AraC_family_transcriptional_regulator_[Microbacterium]	3.12764e-71	Bacteria
23811	NODE_2645_length_1952_cov_2.20463_2	gi|655047673|ref|WP_028496266.1|	MULTISPECIES:_oxidoreductase_[Microbacterium]	2.80743e-108	Bacteria
2624	NODE_3_length_777441_cov_11.6151_714	gi|655047696|ref|WP_028496289.1|	MULTISPECIES:_integration_host_factor_[Microbacterium]	1.12036e-49	Bacteria
2557	NODE_3_length_777441_cov_11.6151_647	gi|655047734|ref|WP_028496327.1|	MULTISPECIES:_glyoxalase/bleomycin_resistance/dioxygenase_family_protein_[Microbacterium]	1.07148e-58	Bacteria
5410	NODE_10_length_365219_cov_11.9739_13	gi|655047829|ref|WP_028496422.1|	MULTISPECIES:_transglutaminase_[Microbacterium]	3.05277e-175	Bacteria
31904	NODE_6516_length_1102_cov_0.959285_2	gi|655047838|ref|WP_028496431.1|	MULTISPECIES:_L-rhamnose_isomerase_[Microbacterium]	1.37075e-24	Bacteria
78429	NODE_41556_length_395_cov_3.19_1	gi|655047848|ref|WP_028496441.1|	MULTISPECIES:_galactose-1-phosphate_uridylyltransferase_[Microbacterium]	1.17313e-84	Bacteria
2383	NODE_3_length_777441_cov_11.6151_473	gi|655047935|ref|WP_028496527.1|	MULTISPECIES:_30S_ribosomal_protein_S3_[Microbacterium]	3.906e-179	Bacteria
5464	NODE_10_length_365219_cov_11.9739_67	gi|655048045|ref|WP_028496637.1|	MULTISPECIES:_oxidoreductase_[Microbacterium]	2.80743e-108	Bacteria
5470	NODE_10_length_365219_cov_11.9739_73	gi|655048051|ref|WP_028496643.1|	MULTISPECIES:_dihydropteroate_synthase_[Microbacterium]	1.33477e-101	Bacteria
5490	NODE_10_length_365219_cov_11.9739_93	gi|655048079|ref|WP_028496671.1|	MULTISPECIES:_neutral_zinc_metallopeptidase_[Microbacterium]	7.75291e-144	Bacteria
34735	NODE_8114_length_971_cov_1.09018_1	gi|655048101|ref|WP_028496693.1|	MULTISPECIES:_DNA-binding_response_regulator_[Microbacterium]	1.1065e-164	Bacteria
5519	NODE_10_length_365219_cov_11.9739_122	gi|655048105|ref|WP_028496697.1|	MULTISPECIES:_N-acetyltransferase_[Microbacterium]	1.41956e-112	Bacteria
2250	NODE_3_length_777441_cov_11.6151_340	gi|655048280|ref|WP_028496871.1|	MULTISPECIES:_multidrug_transporter_[Microbacterium]	2.65705e-170	Bacteria
2261	NODE_3_length_777441_cov_11.6151_351	gi|655048298|ref|WP_028496889.1|	MULTISPECIES:_acetyltransferase_[Microbacterium]	4.91022e-92	Bacteria
7809	NODE_19_length_167303_cov_11.2483_111	gi|655048360|ref|WP_028496950.1|	MULTISPECIES:_alpha/beta_hydrolase_[Microbacterium]	1.00164e-159	Bacteria
18635	NODE_1071_length_3863_cov_1.58333_4	gi|655048389|ref|WP_028496979.1|	MULTISPECIES:_cytochrome_C_biogenesis_protein_CcdA_[Microbacterium]	1.67683e-12	Bacteria
9916	NODE_58_length_30069_cov_11.6014_7	gi|655048413|ref|WP_028497003.1|	MULTISPECIES:_N-acetyltransferase_[Microbacterium]	1.41956e-112	Bacteria
5571	NODE_10_length_365219_cov_11.9739_174	gi|655048546|ref|WP_028497134.1|	MULTISPECIES:_iron-sulfur_cluster_assembly_scaffold_protein_[Microbacterium]	7.49666e-92	Bacteria
67163	NODE_31974_length_456_cov_2.11911_2	gi|655048546|ref|WP_028497134.1|	MULTISPECIES:_iron-sulfur_cluster_assembly_scaffold_protein_[Microbacterium]	7.49666e-92	Bacteria
111613	NODE_71858_length_299_cov_2.64706_2	gi|655048546|ref|WP_028497134.1|	MULTISPECIES:_iron-sulfur_cluster_assembly_scaffold_protein_[Microbacterium]	7.49666e-92	Bacteria
7002	NODE_15_length_275255_cov_10.6734_202	gi|655048619|ref|WP_028497206.1|	MULTISPECIES:_UDP-glucose_4-epimerase_[Microbacterium]	3.2371e-179	Bacteria
2290	NODE_3_length_777441_cov_11.6151_380	gi|655048725|ref|WP_028497311.1|	MULTISPECIES:_histidine_kinase_[Microbacterium]	5.42671e-132	Bacteria
45960	NODE_15487_length_682_cov_0.926746_1	gi|657014885|ref|WP_029258937.1|	MULTISPECIES:_DNA-binding_response_regulator_[Microbacterium]	1.1065e-164	Bacteria
115731	NODE_75748_length_292_cov_0.93401_1	gi|657017395|ref|WP_029261406.1|	MULTISPECIES:_DNA-binding_response_regulator_[Microbacterium]	1.1065e-164	Bacteria
129834	NODE_89322_length_269_cov_1.21264_1	gi|657017776|ref|WP_029261786.1|	MULTISPECIES:_ketoacyl-ACP_synthase_III_[Microbacterium]	2.71254e-108	Bacteria
28904	NODE_4923_length_1296_cov_1.04746_1	gi|657018182|ref|WP_029262186.1|	MULTISPECIES:_DNA-binding_response_regulator_[Microbacterium]	1.1065e-164	Bacteria
49533	NODE_18072_length_626_cov_0.54049_2	gi|657018182|ref|WP_029262186.1|	MULTISPECIES:_DNA-binding_response_regulator_[Microbacterium]	1.1065e-164	Bacteria
16524	NODE_655_length_5711_cov_1.68305_3	gi|657018505|ref|WP_029262505.1|	MULTISPECIES:_TadE_family_protein_[Microbacterium]	4.54395e-44	Bacteria
73086	NODE_36930_length_421_cov_0.453988_1	gi|657018576|ref|WP_029262576.1|	MULTISPECIES:_3-hydroxyisobutyrate_dehydrogenase_[Microbacterium]	1.22058e-169	Bacteria
106501	NODE_67053_length_310_cov_0.846512_1	gi|657018592|ref|WP_029262592.1|	MULTISPECIES:_two-component_sensor_histidine_kinase_[Microbacterium]	2.02173e-148	Bacteria
107496	NODE_67979_length_308_cov_0.558685_1	gi|657019011|ref|WP_029263002.1|	MULTISPECIES:_N-acetyltransferase_[Microbacterium]	1.41956e-112	Bacteria
77411	NODE_40671_length_400_cov_0.485246_2	gi|657019054|ref|WP_029263045.1|	MULTISPECIES:_acetyltransferase_[Microbacterium]	4.91022e-92	Bacteria
123699	NODE_83386_length_278_cov_1_1	gi|657019551|ref|WP_029263539.1|	MULTISPECIES:_methyltransferase_[Microbacterium]	6.45267e-124	Bacteria
69070	NODE_33552_length_444_cov_0.899713_1	gi|657019587|ref|WP_029263575.1|	MULTISPECIES:_oxidoreductase_[Microbacterium]	2.80743e-108	Bacteria
35383	NODE_8507_length_945_cov_0.649412_1	gi|657019599|ref|WP_029263587.1|	MULTISPECIES:_lipoprotein_[Microbacterium]	3.00895e-57	Bacteria
116347	NODE_76340_length_291_cov_0.887755_1	gi|657019966|ref|WP_029263949.1|	MULTISPECIES:_oxidoreductase_[Microbacterium]	2.80743e-108	Bacteria
34035	NODE_7697_length_999_cov_1.15708_2	gi|657020154|ref|WP_029264134.1|	MULTISPECIES:_DNA-binding_response_regulator_[Microbacterium]	1.1065e-164	Bacteria
50336	NODE_18693_length_615_cov_1.03269_1	gi|657020154|ref|WP_029264134.1|	MULTISPECIES:_DNA-binding_response_regulator_[Microbacterium]	1.1065e-164	Bacteria
34034	NODE_7697_length_999_cov_1.15708_1	gi|657020155|ref|WP_029264135.1|	MULTISPECIES:_two-component_sensor_histidine_kinase_[Microbacterium]	2.02173e-148	Bacteria
142875	NODE_102067_length_251_cov_0.788462_1	gi|657020155|ref|WP_029264135.1|	MULTISPECIES:_two-component_sensor_histidine_kinase_[Microbacterium]	2.02173e-148	Bacteria
6853	NODE_15_length_275255_cov_10.6734_53	gi|738319204|ref|WP_036272198.1|	MULTISPECIES:_dienelactone_hydrolase_[Microbacterium]	9.70448e-93	Bacteria
32470	NODE_6832_length_1071_cov_1.54406_1	gi|738319246|ref|WP_036272240.1|	MULTISPECIES:_mechanosensitive_ion_channel_protein_MscS_[Microbacterium]	1.00449e-143	Bacteria
25536	NODE_3339_length_1648_cov_1.64198_1	gi|738319248|ref|WP_036272242.1|	MULTISPECIES:_AraC_family_transcriptional_regulator_[Microbacterium]	3.12764e-71	Bacteria
2012	NODE_3_length_777441_cov_11.6151_102	gi|738319329|ref|WP_036272322.1|	MULTISPECIES:_2-deoxyribose-5-phosphate_aldolase_[Microbacterium]	2.26088e-139	Bacteria
25440	NODE_3297_length_1661_cov_1.64815_1	gi|738319522|ref|WP_036272514.1|	MULTISPECIES:_multidrug_DMT_transporter_permease_[Microbacterium]	1.52458e-37	Bacteria
2085	NODE_3_length_777441_cov_11.6151_175	gi|738319600|ref|WP_036272589.1|	MULTISPECIES:_peptidase_[Microbacterium]	6.48912e-159	Bacteria
95372	NODE_56748_length_337_cov_0.756198_1	gi|755629728|ref|WP_042541897.1|	MULTISPECIES:_oxidoreductase_[Microbacterium]	2.80743e-108	Bacteria
86982	NODE_49105_length_363_cov_0.19403_1	gi|759630177|ref|WP_043347891.1|	MULTISPECIES:_sulfate_ABC_transporter_permease_subunit_CysT_[Bacteria]	9.61799e-57	Bacteria
145153	NODE_104313_length_248_cov_0.529412_1	gi|759633335|ref|WP_043351049.1|	MULTISPECIES:_8-amino-7-oxononanoate_synthase_[Bacteria]	3.40716e-48	Bacteria
96088	NODE_57409_length_335_cov_0.883333_1	gi|759661774|ref|WP_043379383.1|	MULTISPECIES:_ABC_transporter_ATP-binding_protein_[Bacteria]	1.17386e-12	Bacteria
136186	NODE_95510_length_260_cov_0.484848_1	gi|760077517|ref|WP_043760140.1|	MULTISPECIES:_formate_dehydrogenase_[Bacteria]	8.42156e-49	Bacteria
47605	NODE_16680_length_654_cov_1.37209_2	gi|800988699|ref|WP_046014935.1|	MULTISPECIES:_50S_ribosomal_protein_L33_[Microbacterium]	1.67667e-32	Bacteria
43922	NODE_14037_length_718_cov_1.0931_1	gi|820785079|ref|WP_046746905.1|	MULTISPECIES:_two-component_sensor_histidine_kinase_[Microbacterium]	2.02173e-148	Bacteria
29579	NODE_5274_length_1246_cov_1.83145_3	gi|820786998|ref|WP_046748824.1|	MULTISPECIES:_cysteine_methyltransferase_[Microbacterium]	2.65842e-76	Bacteria
133315	NODE_92710_length_264_cov_0.47929_1	gi|916645138|ref|WP_051252229.1|	MULTISPECIES:_exopolyphosphatase_[Bacteria]	1.21433e-38	Bacteria
3464	NODE_5_length_579822_cov_10.8156_208	gi|916919461|ref|WP_051526173.1|	MULTISPECIES:_SAM-dependent_methyltransferase_[Microbacterium]	6.11595e-64	Bacteria
31804	NODE_6462_length_1107_cov_1.92391_2	gi|916919475|ref|WP_051526187.1|	MULTISPECIES:_cell_division_protein_FtsW_[Microbacterium]	1.66086e-99	Bacteria
3287	NODE_5_length_579822_cov_10.8156_31	gi|916919479|ref|WP_051526191.1|	MULTISPECIES:_prepilin-type_cleavage/methylation_domain-containing_protein_[Microbacterium]	1.24219e-37	Bacteria
22860	NODE_2301_length_2137_cov_1.73898_3	gi|916919665|ref|WP_051526377.1|	MULTISPECIES:_alpha/beta_hydrolase_[Microbacterium]	1.00164e-159	Bacteria
30694	NODE_5852_length_1172_cov_1.65274_1	gi|916919665|ref|WP_051526377.1|	MULTISPECIES:_alpha/beta_hydrolase_[Microbacterium]	1.00164e-159	Bacteria
49667	NODE_18179_length_624_cov_1.54253_1	gi|916919682|ref|WP_051526394.1|	MULTISPECIES:_bifunctional_aldehyde_dehydrogenase/enoyl-CoA_hydratase_[Microbacterium]	2.60268e-10	Bacteria
107977	NODE_68428_length_307_cov_1.52358_1	gi|921149960|ref|WP_053096060.1|	MULTISPECIES:_SAM-dependent_methyltransferase_[Microbacterium]	6.11595e-64	Bacteria
18533	NODE_1048_length_3918_cov_1.75046_5	gi|938894817|ref|WP_054679302.1|	AraC_family_transcriptional_regulator_[Microbacterium_sp._No._7]	1.34851e-61	Bacteria
94968	NODE_56374_length_338_cov_1.23868_1	gi|947568831|ref|WP_056232363.1|	MULTISPECIES:_multidrug_DMT_transporter_permease_[Microbacterium]	1.52458e-37	Bacteria
27156	NODE_4073_length_1449_cov_1.32792_1	gi|947615741|ref|WP_056278797.1|	MULTISPECIES:_alpha/beta_hydrolase_[Microbacterium]	1.00164e-159	Bacteria
119425	NODE_79265_length_285_cov_0.942105_1	gi|947615944|ref|WP_056279000.1|	AI-2E_family_transporter_[Microbacterium_sp._Root280D1]	2.56837e-44	Bacteria
22943	NODE_2331_length_2122_cov_1.64924_3	gi|987852829|ref|WP_060923367.1|	MULTISPECIES:_oxidoreductase_[Microbacterium]	2.80743e-108	Bacteria
145207	NODE_104366_length_248_cov_0.601307_1	gi|887510859|gb|KMV72369.1|	peptide_synthetase_[bacteria_symbiont_BFo1_of_Frankliniella_occidentalis]	3.11427e-24	Bacteria bacteria_symbiont_BFo1_of_Frankliniella_occidentalis
32086	NODE_6617_length_1093_cov_0.701403_2	gi|929012832|ref|WP_054036763.1|	flavin_reductase_[bacterium_336/3]	5.26486e-106	Bacteria bacterium_336/3
114260	NODE_74361_length_294_cov_1.11055_1	gi|929016072|ref|WP_054040003.1|	hypothetical_protein_[bacterium_336/3]	1.00519e-27	Bacteria bacterium_336/3
88926	NODE_50875_length_356_cov_0.827586_1	gi|1094821025|emb|SEN84342.1|	transcriptional_regulator _IclR_family_[bacterium_A37T11]	1.26631e-28	Bacteria bacterium_A37T11
136149	NODE_95471_length_260_cov_0.751515_1	gi|1094823136|emb|SEM63262.1|	DNA_polymerase_III _alpha_subunit_[bacterium_A37T11]	1.00046e-46	Bacteria bacterium_A37T11
138998	NODE_98268_length_256_cov_0.378882_1	gi|1094820427|emb|SEO15409.1|	DNA_(cytosine-5)-methyltransferase_1_[bacterium_A37T11]	1.81712e-35	Bacteria bacterium_A37T11
105328	NODE_65950_length_312_cov_1.42857_1	gi|1094821606|emb|SEN48585.1|	hypothetical_protein_SAMN05216436_11723_[bacterium_A37T11]	1.73955e-49	Bacteria bacterium_A37T11
67743	NODE_32447_length_452_cov_0.997199_1	gi|1094821695|emb|SEN52657.1|	YD_repeat-containing_protein_[bacterium_A37T11]	6.52319e-45	Bacteria bacterium_A37T11
79208	NODE_42239_length_392_cov_0.606061_1	gi|1094823477|emb|SEM55482.1|	Helix-turn-helix_[bacterium_A37T11]	6.42675e-12	Bacteria bacterium_A37T11
115381	NODE_75425_length_292_cov_0.984772_1	gi|1094823521|emb|SEM57037.1|	ATP-dependent_DNA_helicase_RecG_[bacterium_A37T11]	7.1211e-42	Bacteria bacterium_A37T11
80178	NODE_43077_length_388_cov_0.631399_1	gi|1094824234|emb|SEM18983.1|	Methane_oxygenase_PmoA_[bacterium_A37T11]	2.54358e-71	Bacteria bacterium_A37T11
46941	NODE_16196_length_664_cov_0.924429_1	gi|1086680915|emb|SDD36888.1|	transcriptional_regulator _ArsR_family_[bacterium_A7P-90m]	1.56241e-65	Bacteria bacterium_A7P-90m
112024	NODE_72240_length_299_cov_0.691176_1	gi|410586125|gb|AFV74343.1|	RpoB _partial_[bacterium_BM0162]	3.1e-65	Bacteria bacterium_BM0162
115017	NODE_75081_length_293_cov_0.585859_1	gi|974219838|gb|KUO60830.1|	hypothetical_protein_APF79_04950_[bacterium_BRH_c32]	1.0999e-07	Bacteria bacterium_BRH_c32
47899	NODE_16886_length_650_cov_1.50991_1	gi|984746070|gb|KWW24025.1|	hypothetical_protein_F082_2038_[bacterium_F082]	3.73449e-38	Bacteria bacterium_F082
65036	NODE_30210_length_470_cov_1.32267_1	gi|984748430|gb|KWW26126.1|	dITP/XTP_pyrophosphatase_[bacterium_F082]	3.49525e-19	Bacteria bacterium_F082
136629	NODE_95938_length_259_cov_0.737805_1	gi|647304513|ref|WP_025745849.1|	aldehyde_oxidase_[bacterium_JKG1]	1.43251e-22	Bacteria bacterium_JKG1
143573	NODE_102766_length_250_cov_0.587097_1	gi|647304514|ref|WP_025745850.1|	hypothetical_protein_[bacterium_JKG1]	5.75403e-30	Bacteria bacterium_JKG1
141346	NODE_100561_length_253_cov_0.981013_1	gi|647304635|ref|WP_025745971.1|	LLM_class_F420-dependent_oxidoreductase_[bacterium_JKG1]	7.56005e-14	Bacteria bacterium_JKG1
132381	NODE_91805_length_265_cov_0.723529_1	gi|649575451|ref|WP_026369133.1|	ribose-phosphate_pyrophosphokinase_[bacterium_JKG1]	2.2713e-29	Bacteria bacterium_JKG1
93810	NODE_55299_length_341_cov_0.455285_1	gi|649577059|ref|WP_026370741.1|	hypothetical_protein_[bacterium_JKG1]	5.75403e-30	Bacteria bacterium_JKG1
118136	NODE_78027_length_287_cov_0.484375_1	gi|656269952|ref|WP_029215673.1|	GTP-binding_protein_YchF_[bacterium_JKG1]	1.38133e-29	Bacteria bacterium_JKG1
129422	NODE_88921_length_269_cov_0.626437_1	gi|918206487|ref|WP_052343806.1|	UDP-N-acetylglucosamine_diphosphorylase/glucosamine-1-phosphate_N-acetyltransferase_[bacterium_JKG1]	7.39424e-15	Bacteria bacterium_JKG1
115485	NODE_75521_length_292_cov_0.304569_1	gi|806638099|dbj|BAR46883.1|	nitrous_oxide_reductase _partial_[bacterium_NosZIso11-52]	2.99882e-45	Bacteria bacterium_NosZIso11-52
111491	NODE_71739_length_300_cov_0.526829_1	gi|1028409555|gb|OAI40286.1|	hypothetical_protein_AYO38_06115_[bacterium_SCGC_AG-212-C10]	4.52924e-17	Bacteria bacterium_SCGC_AG-212-C10
115978	NODE_75986_length_291_cov_0.530612_1	gi|1028409555|gb|OAI40286.1|	hypothetical_protein_AYO38_06115_[bacterium_SCGC_AG-212-C10]	4.52924e-17	Bacteria bacterium_SCGC_AG-212-C10
93256	NODE_54790_length_342_cov_1.24696_2	gi|749524643|ref|WP_040162026.1|	glyoxalase_[bacterium_SIT5]	1.91701e-29	Bacteria bacterium_SIT5
24227	NODE_2808_length_1869_cov_1.4239_1	gi|931510934|gb|KPK89148.1|	hypothetical_protein_AMJ80_10160_[bacterium_SM23_31]	5.08112e-138	Bacteria bacterium_SM23_31
122386	NODE_82102_length_280_cov_0.67027_1	gi|809266777|emb|CEJ10041.1|	Secreted_effector_protein_pipB2_[bacterium_YEK0313]	2.55206e-40	Bacteria bacterium_YEK0313
11544	NODE_136_length_18045_cov_2.27565_19	gi|809267532|emb|CEJ10796.1|	putative_HTH-type_transcriptional_regulator_YdfH_[bacterium_YEK0313]	2.0356e-43	Bacteria bacterium_YEK0313
15346	NODE_484_length_7156_cov_2.01473_4	gi|809269009|emb|CEJ12273.1|	3-oxoacyl-[acyl-carrier-protein]_reductase_FabG_[bacterium_YEK0313]	8.1513e-70	Bacteria bacterium_YEK0313
137342	NODE_96635_length_258_cov_0.570552_1	gi|809271488|emb|CEJ14752.1|	Regulatory_protein_PchR_[bacterium_YEK0313]	4.51714e-19	Bacteria bacterium_YEK0313
122049	NODE_81777_length_281_cov_0.252688_1	gi|809271489|emb|CEJ14753.1|	Pesticin_receptor_precursor_[bacterium_YEK0313]	9.27327e-39	Bacteria bacterium_YEK0313
25562	NODE_3349_length_1645_cov_3.12065_3	gi|931537014|gb|KPL13014.1|	hypothetical_protein_AMJ85_00585_[candidate_division_BRC1_bacterium_SM23_51]	4.58951e-22	Bacteria candidate_division_BRC1_bacterium_SM23_51
128597	NODE_88118_length_271_cov_0.352273_1	gi|1082898518|gb|OGC07049.1|	hypothetical_protein_A2V82_05760 _partial_[candidate_division_KSB1_bacterium_RBG_16_48_16]	5.65333e-13	Bacteria candidate_division_KSB1_bacterium_RBG_16_48_16
77785	NODE_40998_length_398_cov_0.910891_1	gi|1082890345|gb|OGB99436.1|	hypothetical_protein_A2V82_12120_[candidate_division_KSB1_bacterium_RBG_16_48_16]	8.17374e-40	Bacteria candidate_division_KSB1_bacterium_RBG_16_48_16
28088	NODE_4514_length_1361_cov_0.977883_3	gi|931382534|gb|KPJ72716.1|	hypothetical_protein_AMJ52_05385_[candidate_division_TA06_bacterium_DG_78]	6.68697e-21	Bacteria candidate_division_TA06_bacterium_DG_78
119429	NODE_79270_length_285_cov_0.652632_1	gi|818266582|gb|KKP52836.1|	hypothetical_protein_UR43_C0010G0027_[candidate_division_TM6_bacterium_GW2011_GWF2_33_332]	1.16503e-17	Bacteria candidate_division_TM6_bacterium_GW2011_GWF2_33_332
54740	NODE_21996_length_561_cov_0.697425_1	gi|818267106|gb|KKP53344.1|	hypothetical_protein_UR43_C0005G0053_[candidate_division_TM6_bacterium_GW2011_GWF2_33_332]	4.80251e-16	Bacteria candidate_division_TM6_bacterium_GW2011_GWF2_33_332
46704	NODE_16018_length_668_cov_0.52007_1	gi|818267124|gb|KKP53362.1|	hypothetical_protein_UR43_C0005G0071_[candidate_division_TM6_bacterium_GW2011_GWF2_33_332]	6.17639e-15	Bacteria candidate_division_TM6_bacterium_GW2011_GWF2_33_332
75469	NODE_38985_length_409_cov_0.888535_1	gi|725215692|gb|KHD90080.1|	sodium:proton_exchanger _partial_[candidate_division_TM6_bacterium_Zodletone_IIa]	4.96967e-68	Bacteria candidate_division_TM6_bacterium_Zodletone_IIa
91850	NODE_53524_length_347_cov_0.56746_1	gi|818735014|gb|KKT78044.1|	Cell_wall_surface_anchor_family_protein _partial_[Microgenomates_group_bacterium_GW2011_GWB1_44_8]	1.12347e-21	Bacteria Microgenomates_group_bacterium_GW2011_GWB1_44_8
55407	NODE_22509_length_554_cov_0.934641_1	gi|818755389|gb|KKT97392.1|	Modification_methylase_EcoRI_[Microgenomates_group_bacterium_GW2011_GWB1_45_17]	1.12304e-103	Bacteria Microgenomates_group_bacterium_GW2011_GWB1_45_17
87427	NODE_49510_length_361_cov_0.582707_2	gi|818683892|gb|KKT29226.1|	hypothetical_protein_UW16_C0032G0005_[Microgenomates_group_bacterium_GW2011_GWC1_44_10]	1.4131e-14	Bacteria Microgenomates_group_bacterium_GW2011_GWC1_44_10
139497	NODE_98754_length_255_cov_0.38125_1	gi|818742878|gb|KKT85463.1|	YbaK/prolyl-tRNA_synthetase_associated_region_[Parcubacteria_group_bacterium_GW2011_GWA1_Parcubacteria_45_10]	8.39586e-27	Bacteria Parcubacteria_group_bacterium_GW2011_GWA1_Parcubacteria_45_10
90832	NODE_52590_length_350_cov_0.729412_2	gi|818875045|gb|KKW11003.1|	Hydrolase _alpha/beta_domain_protein_[Parcubacteria_group_bacterium_GW2011_GWA2_49_9]	1.53156e-12	Bacteria Parcubacteria_group_bacterium_GW2011_GWA2_49_9
96978	NODE_58224_length_332_cov_0.780591_1	gi|818567102|gb|KKS17847.1|	Phospho-N-acetylmuramoyl-pentapeptide-transferase_[Parcubacteria_group_bacterium_GW2011_GWC1_41_7]	2.70885e-53	Bacteria Parcubacteria_group_bacterium_GW2011_GWC1_41_7
42969	NODE_13392_length_736_cov_0.817473_1	gi|818448733|gb|KKR05946.1|	Abortive_infection_protein_[Parcubacteria_group_bacterium_GW2011_GWC2_39_14]	1.61092e-21	Bacteria Parcubacteria_group_bacterium_GW2011_GWC2_39_14
130779	NODE_90237_length_267_cov_0.72093_1	gi|818677141|gb|KKT22747.1|	hypothetical_protein_UW06_C0005G0002_[Parcubacteria_group_bacterium_GW2011_GWE1_43_8]	1.85448e-34	Bacteria Parcubacteria_group_bacterium_GW2011_GWE1_43_8
146148	NODE_105296_length_247_cov_1.01974_2	gi|1088263888|gb|OHB19773.1|	hypothetical_protein_A2854_03945_[Parcubacteria_group_bacterium_RIFCSPHIGHO2_01_FULL_56_18]	1.56313e-08	Bacteria Parcubacteria_group_bacterium_RIFCSPHIGHO2_01_FULL_56_18
15412	NODE_492_length_7095_cov_1.80157_3	gi|1088269863|gb|OHB25404.1|	hypothetical_protein_A2542_00205_[Parcubacteria_group_bacterium_RIFOXYD2_FULL_52_8]	3.4457e-170	Bacteria Parcubacteria_group_bacterium_RIFOXYD2_FULL_52_8
135543	NODE_94878_length_261_cov_0.186747_1	gi|961671404|gb|ALS91969.1|	rpoC_TIGR:_DNA-directed_RNA_polymerase _beta&apos _partial_[uncultured_bacterium]	1.10702e-49	Bacteria uncultured_bacterium
105246	NODE_65875_length_312_cov_0.917051_1	gi|197621344|gb|ACH70444.1|	ribulose-1 5-bisphosphate_carboxylase/oxygenase_large_subunit _partial_[uncultured_bacterium]	6.52471e-71	Bacteria uncultured_bacterium
108333	NODE_68766_length_306_cov_0.545024_1	gi|509724152|gb|AGN31109.1|	ribulose-1 5-bisphosphate_carboxylase/oxygenase_large_subunit _partial_[uncultured_bacterium]	6.52471e-71	Bacteria uncultured_bacterium
130261	NODE_89741_length_268_cov_1.24277_1	gi|961671448|gb|ALS91996.1|	leuC:_3-isopropylmalate_dehydratase _large _partial_[uncultured_bacterium]	7.15113e-47	Bacteria uncultured_bacterium
44171	NODE_14206_length_713_cov_0.783172_2	gi|1004696006|gb|AMP47175.1|	matrixin _partial_[uncultured_bacterium]	6.06337e-32	Bacteria uncultured_bacterium
48813	NODE_17546_length_636_cov_1.22551_1	gi|1004696070|gb|AMP47203.1|	hypothetical_protein _partial_[uncultured_bacterium]	8.13179e-70	Bacteria uncultured_bacterium
135164	NODE_94506_length_261_cov_0.560241_1	gi|1004696186|gb|AMP47262.1|	hypothetical_protein _partial_[uncultured_bacterium]	8.13179e-70	Bacteria uncultured_bacterium
97463	NODE_58648_length_331_cov_1.04661_1	gi|1004696229|gb|AMP47283.1|	Hsp70_protein _partial_[uncultured_bacterium]	1.19818e-71	Bacteria uncultured_bacterium
47414	NODE_16540_length_656_cov_0.878788_2	gi|1004696957|gb|AMP47612.1|	telomere_recombination _partial_[uncultured_bacterium]	4.87133e-14	Bacteria uncultured_bacterium
107202	NODE_67705_length_308_cov_0.58216_1	gi|1004697051|gb|AMP47656.1|	Tex-like_protein_N-terminal_domain_protein _partial_[uncultured_bacterium]	6.75257e-61	Bacteria uncultured_bacterium
101384	NODE_62282_length_321_cov_0.676991_1	gi|1004697103|gb|AMP47677.1|	hypothetical_protein _partial_[uncultured_bacterium]	8.13179e-70	Bacteria uncultured_bacterium
56731	NODE_23540_length_541_cov_1.72422_1	gi|1004711312|gb|AMP56210.1|	choice_anch_A:_choice-of-anchor_A_domain_protein _partial_[uncultured_bacterium]	1.65947e-35	Bacteria uncultured_bacterium
141679	NODE_100892_length_253_cov_0.670886_1	gi|1128694351|gb|APT42955.1|	cytochrome_P450_alkane_hydroxylase _partial_[uncultured_bacterium]	4.60555e-49	Bacteria uncultured_bacterium
85226	NODE_47548_length_369_cov_0.956204_1	gi|126362588|gb|ABO10310.1|	copper_resistance_protein _partial_[uncultured_bacterium]	1.29644e-62	Bacteria uncultured_bacterium
72296	NODE_36257_length_425_cov_1.10303_1	gi|164516085|emb|CAP48172.1|	putative_integron_gene_cassette_protein _partial_[uncultured_bacterium]	1.50708e-57	Bacteria uncultured_bacterium
61644	NODE_27445_length_496_cov_0.840399_1	gi|164517325|emb|CAP48730.1|	putative_integron_gene_cassette_protein _partial_[uncultured_bacterium]	1.50708e-57	Bacteria uncultured_bacterium
97046	NODE_58287_length_332_cov_0.611814_1	gi|193873652|gb|ACF23520.1|	2-hydroxymuconic_semialdehyde_hydrolase _partial_[uncultured_bacterium]	9.712e-59	Bacteria uncultured_bacterium
127130	NODE_86690_length_273_cov_0.780899_1	gi|209401630|gb|ACI45582.1|	nitrate_reductase_alpha_subunit _partial_[uncultured_bacterium]	6.49776e-57	Bacteria uncultured_bacterium
127879	NODE_87421_length_272_cov_1.0452_1	gi|312305764|gb|ADQ73753.1|	RNA_polymerase_beta_subunit _partial_[uncultured_bacterium]	7.75649e-52	Bacteria uncultured_bacterium
135539	NODE_94874_length_261_cov_0.180723_2	gi|312305764|gb|ADQ73753.1|	RNA_polymerase_beta_subunit _partial_[uncultured_bacterium]	7.75649e-52	Bacteria uncultured_bacterium
49205	NODE_17838_length_630_cov_0.917757_1	gi|392306775|dbj|BAM24599.1|	arsenite_oxidase_large_subunit _partial_[uncultured_bacterium]	2.82183e-150	Bacteria uncultured_bacterium
114232	NODE_74336_length_294_cov_0.467337_1	gi|406928905|gb|EKD64611.1|	amylo-alpha-16-glucosidase _partial_[uncultured_bacterium]	1.31503e-16	Bacteria uncultured_bacterium
67858	NODE_32546_length_451_cov_0.679775_1	gi|406973697|gb|EKD97032.1|	hypothetical_protein_ACD_23C01114G0003 _partial_[uncultured_bacterium]	2.55215e-101	Bacteria uncultured_bacterium
112207	NODE_72407_length_298_cov_0.315271_1	gi|406974116|gb|EKD97311.1|	hypothetical_protein_ACD_23C00974G0004 _partial_[uncultured_bacterium]	2.38437e-26	Bacteria uncultured_bacterium
120063	NODE_79878_length_284_cov_0.814815_1	gi|406977369|gb|EKD99541.1|	hypothetical_protein_ACD_22C00235G0001 _partial_[uncultured_bacterium]	1.21345e-14	Bacteria uncultured_bacterium
137185	NODE_96486_length_258_cov_1.35583_1	gi|407006566|gb|EKE22440.1|	hypothetical_protein_ACD_6C00823G0002 _partial_[uncultured_bacterium]	5.8764e-50	Bacteria uncultured_bacterium
87609	NODE_49675_length_360_cov_0.69434_1	gi|407006947|gb|EKE22737.1|	DNA-directed_RNA_polymerase_subunit_beta _partial_[uncultured_bacterium]	1.94869e-76	Bacteria uncultured_bacterium
103854	NODE_64581_length_315_cov_1.12727_1	gi|407007412|gb|EKE23073.1|	hypothetical_protein_ACD_6C00610G0001 _partial_[uncultured_bacterium]	2.65982e-63	Bacteria uncultured_bacterium
130326	NODE_89801_length_268_cov_0.531792_1	gi|407008292|gb|EKE23705.1|	Malic_enzyme _partial_[uncultured_bacterium]	1.7892e-53	Bacteria uncultured_bacterium
53675	NODE_21183_length_573_cov_0.778243_1	gi|407008448|gb|EKE23818.1|	Transcriptional_regulator _partial_[uncultured_bacterium]	1.27085e-34	Bacteria uncultured_bacterium
70613	NODE_34839_length_435_cov_0.544118_2	gi|407008853|gb|EKE24128.1|	Integral_membrane_protein_MviN _partial_[uncultured_bacterium]	3.88119e-15	Bacteria uncultured_bacterium
55854	NODE_22855_length_549_cov_1.07489_2	gi|407008874|gb|EKE24146.1|	NADH-quinone_oxidoreductase _partial_[uncultured_bacterium]	3.34696e-65	Bacteria uncultured_bacterium
39159	NODE_10876_length_823_cov_0.646978_1	gi|407009742|gb|EKE24821.1|	hypothetical_protein_ACD_6C00028G0001 _partial_[uncultured_bacterium]	1.63148e-130	Bacteria uncultured_bacterium
146556	NODE_105694_length_247_cov_1.06579_1	gi|425895883|gb|AFY10203.1|	assimilatory_nitrate_reductase _partial_[uncultured_bacterium]	2.89973e-53	Bacteria uncultured_bacterium
135033	NODE_94378_length_261_cov_1.12048_1	gi|471777357|gb|AGI18734.1|	60_kDa_chaperonin _partial_[uncultured_bacterium]	5.67752e-61	Bacteria uncultured_bacterium
114004	NODE_74116_length_295_cov_1.655_1	gi|471778222|gb|AGI19154.1|	60_kDa_chaperonin _partial_[uncultured_bacterium]	5.67752e-61	Bacteria uncultured_bacterium
123028	NODE_82737_length_279_cov_0.657609_1	gi|636673334|gb|AIA14517.1|	cell_division_protein_FtsA _partial_[uncultured_bacterium]	1.16234e-56	Bacteria uncultured_bacterium
107853	NODE_68311_length_307_cov_0.570755_1	gi|636673561|gb|AIA14671.1|	Bacterial_regulatory_proteins _tetR_family_[uncultured_bacterium]	3.64334e-31	Bacteria uncultured_bacterium
74127	NODE_37834_length_416_cov_0.557632_1	gi|636673901|gb|AIA14895.1|	cytidyltransferase-like_domain _partial_[uncultured_bacterium]	3.09089e-63	Bacteria uncultured_bacterium
118511	NODE_78381_length_287_cov_1.07812_1	gi|636806142|gb|AIA22811.1|	DMSO_Mo-enzyme _partial_[uncultured_bacterium]	1.70908e-60	Bacteria uncultured_bacterium
135526	NODE_94864_length_261_cov_0.487952_1	gi|748045520|gb|AJE29782.1|	methanol_dehydrogenase _partial_[uncultured_bacterium]	1.86377e-54	Bacteria uncultured_bacterium
74393	NODE_38068_length_414_cov_0.971787_2	gi|961668930|gb|ALS90351.1|	NDP-sugDHase:_nucleotide_sugar _partial_[uncultured_bacterium]	1.52393e-40	Bacteria uncultured_bacterium
113653	NODE_73790_length_295_cov_1.835_1	gi|995943056|gb|AMJ32925.1|	ACR_tran _partial_[uncultured_bacterium]	1.51284e-58	Bacteria uncultured_bacterium
119703	NODE_79531_length_285_cov_0.321053_1	gi|995947735|gb|AMJ36293.1|	nitrite_and_sulphite_reductase_4Fe-4S_domain_protein _partial_[uncultured_bacterium]	2.32467e-59	Bacteria uncultured_bacterium
48814	NODE_17546_length_636_cov_1.22551_2	gi|1004696071|gb|AMP47204.1|	classD_[uncultured_bacterium]	1.19683e-87	Bacteria uncultured_bacterium
63637	NODE_29082_length_480_cov_1.24675_1	gi|1004696987|gb|AMP47627.1|	hypothetical_protein_[uncultured_bacterium]	9.82826e-50	Bacteria uncultured_bacterium
36656	NODE_9292_length_897_cov_1.19825_1	gi|1004712450|gb|AMP56917.1|	hypothetical_protein_[uncultured_bacterium]	9.82826e-50	Bacteria uncultured_bacterium
93763	NODE_55254_length_341_cov_1.13008_1	gi|1004713035|gb|AMP57240.1|	subclassB3_[uncultured_bacterium]	8.70502e-07	Bacteria uncultured_bacterium
59345	NODE_25594_length_515_cov_0.959524_2	gi|1008833744|gb|AMR07150.1|	ribosomal_protein_L15_[uncultured_bacterium]	3.17795e-33	Bacteria uncultured_bacterium
66119	NODE_31105_length_463_cov_2.04076_1	gi|1055900962|gb|AOE06181.1|	cell_wall-associated_hydrolase_[uncultured_bacterium]	3.94286e-57	Bacteria uncultured_bacterium
120583	NODE_80373_length_283_cov_1.31915_1	gi|1055901493|gb|AOE06589.1|	hypothetical_protein_[uncultured_bacterium]	9.82826e-50	Bacteria uncultured_bacterium
64576	NODE_29844_length_474_cov_1.50132_1	gi|1055901850|gb|AOE06861.1|	hypothetical_protein_[uncultured_bacterium]	9.82826e-50	Bacteria uncultured_bacterium
99768	NODE_60765_length_325_cov_1.88261_1	gi|1055904871|gb|AOE09234.1|	hypothetical_protein_[uncultured_bacterium]	9.82826e-50	Bacteria uncultured_bacterium
48461	NODE_17301_length_641_cov_0.509158_1	gi|1055909100|gb|AOE12499.1|	hypothetical_protein_[uncultured_bacterium]	9.82826e-50	Bacteria uncultured_bacterium
117835	NODE_77744_length_288_cov_0.958549_1	gi|1055910422|gb|AOE13607.1|	hypothetical_protein_[uncultured_bacterium]	9.82826e-50	Bacteria uncultured_bacterium
126262	NODE_85857_length_274_cov_0.865922_1	gi|1071930189|gb|AOS90083.1|	putative_replication_protein_(plasmid)_[uncultured_bacterium]	1.96443e-59	Bacteria uncultured_bacterium
45291	NODE_15003_length_693_cov_1.04181_2	gi|1147711128|gb|AQQ74937.1|	hypothetical_protein_[uncultured_bacterium]	9.82826e-50	Bacteria uncultured_bacterium
111131	NODE_71398_length_300_cov_1.19512_1	gi|1147711128|gb|AQQ74937.1|	hypothetical_protein_[uncultured_bacterium]	9.82826e-50	Bacteria uncultured_bacterium
94975	NODE_56381_length_338_cov_1.14403_1	gi|1147711257|gb|AQQ75060.1|	hypothetical_protein_[uncultured_bacterium]	9.82826e-50	Bacteria uncultured_bacterium
30885	NODE_5962_length_1160_cov_1.23568_1	gi|15722281|emb|CAC79173.1|	TraJ_protein_(plasmid)_[uncultured_bacterium]	1.46489e-79	Bacteria uncultured_bacterium
60337	NODE_26393_length_507_cov_1.26699_1	gi|15722295|emb|CAC79187.1|	hypothetical_protein_9.8_kDa_(plasmid)_[uncultured_bacterium]	1.83352e-12	Bacteria uncultured_bacterium
38799	NODE_10644_length_832_cov_1.41248_1	gi|164516392|emb|CAP48309.1|	putative_integron_gene_cassette_protein_[uncultured_bacterium]	3.53407e-49	Bacteria uncultured_bacterium
35884	NODE_8806_length_927_cov_1.29808_3	gi|164517895|emb|CAP48986.1|	putative_integron_gene_cassette_protein_[uncultured_bacterium]	3.53407e-49	Bacteria uncultured_bacterium
17488	NODE_834_length_4653_cov_1.32163_3	gi|16610003|emb|CAC82749.1|	TraC_protein_(plasmid)_[uncultured_bacterium]	3.10359e-20	Bacteria uncultured_bacterium
49329	NODE_17925_length_629_cov_0.765918_1	gi|291059185|gb|ADD71942.1|	phenyl_phosphatase_[uncultured_bacterium]	5.04977e-105	Bacteria uncultured_bacterium
103938	NODE_64662_length_315_cov_0.845455_1	gi|336287793|gb|AEI30176.1|	rifampin_ADP-ribosyl_transferase_[uncultured_bacterium]	1.00254e-21	Bacteria uncultured_bacterium
67393	NODE_32163_length_454_cov_0.857939_1	gi|406993364|gb|EKE12526.1|	UDP-glucose_pyrophosphorylase_[uncultured_bacterium]	2.84008e-50	Bacteria uncultured_bacterium
72392	NODE_36342_length_425_cov_0.675758_1	gi|407006480|gb|EKE22384.1|	hypothetical_protein_ACD_6C00853G0001_[uncultured_bacterium]	1.50653e-91	Bacteria uncultured_bacterium
115914	NODE_75926_length_291_cov_0.94898_1	gi|407006650|gb|EKE22504.1|	Phosphoenolpyruvate_carboxykinase_[GTP]_[uncultured_bacterium]	1.15088e-64	Bacteria uncultured_bacterium
141363	NODE_100577_length_253_cov_0.78481_1	gi|407007064|gb|EKE22826.1|	Acetyl-CoA_carboxylase_[uncultured_bacterium]	1.31618e-55	Bacteria uncultured_bacterium
117242	NODE_77186_length_289_cov_0.623711_1	gi|407007778|gb|EKE23344.1|	hypothetical_protein_ACD_6C00515G0001_[uncultured_bacterium]	6.31476e-55	Bacteria uncultured_bacterium
95930	NODE_57262_length_335_cov_0.5125_2	gi|407008725|gb|EKE24036.1|	hypothetical_protein_ACD_6C00260G0003_[uncultured_bacterium]	1.42667e-10	Bacteria uncultured_bacterium
55853	NODE_22855_length_549_cov_1.07489_1	gi|407008873|gb|EKE24145.1|	hypothetical_protein_ACD_6C00221G0001_[uncultured_bacterium]	1.23652e-53	Bacteria uncultured_bacterium
125402	NODE_85028_length_275_cov_1.01111_1	gi|407009108|gb|EKE24319.1|	Phosphoserine_phosphatase_[uncultured_bacterium]	1.40583e-08	Bacteria uncultured_bacterium
75037	NODE_38606_length_411_cov_0.490506_1	gi|407009373|gb|EKE24523.1|	hypothetical_protein_ACD_6C00099G0002_[uncultured_bacterium]	6.08484e-87	Bacteria uncultured_bacterium
99911	NODE_60902_length_325_cov_0.8_1	gi|407009957|gb|EKE24986.1|	hypothetical_protein_ACD_5C00337G0003_[uncultured_bacterium]	7.34102e-40	Bacteria uncultured_bacterium
57694	NODE_24273_length_531_cov_0.461009_1	gi|444243214|gb|AGD93268.1|	LysR_transcriptional_regulator_[uncultured_bacterium]	3.54461e-100	Bacteria uncultured_bacterium
131691	NODE_91124_length_266_cov_0.865497_1	gi|55057254|emb|CAD32529.1|	putative_transcription_factor_[uncultured_bacterium]	9.26765e-54	Bacteria uncultured_bacterium
74260	NODE_37951_length_415_cov_0.775_1	gi|551485221|gb|AGY30846.1|	hypothetical_protein_[uncultured_bacterium]	9.82826e-50	Bacteria uncultured_bacterium
76693	NODE_40044_length_403_cov_0.905844_1	gi|551485221|gb|AGY30846.1|	hypothetical_protein_[uncultured_bacterium]	9.82826e-50	Bacteria uncultured_bacterium
99691	NODE_60695_length_325_cov_0.53913_1	gi|636669559|gb|AIA12071.1|	ABC_transporter_[uncultured_bacterium]	1.02586e-30	Bacteria uncultured_bacterium
64201	NODE_29541_length_476_cov_0.645669_1	gi|636673299|gb|AIA14491.1|	Helix-turn-helix_domain_protein_[uncultured_bacterium]	3.39313e-43	Bacteria uncultured_bacterium
45345	NODE_15043_length_692_cov_0.552764_1	gi|636675792|gb|AIA16161.1|	Helix-turn-helix_domain_protein_[uncultured_bacterium]	3.39313e-43	Bacteria uncultured_bacterium
53016	NODE_20677_length_581_cov_0.631687_1	gi|636677185|gb|AIA17096.1|	Thymidylate_synthase_complementing_protein_[uncultured_bacterium]	3.53686e-41	Bacteria uncultured_bacterium
129210	NODE_88717_length_270_cov_0.554286_1	gi|636679724|gb|AIA18802.1|	Tetracycline_Resistance_MFS_Efflux_Pump_[uncultured_bacterium]	5.3982e-11	Bacteria uncultured_bacterium
93826	NODE_55315_length_341_cov_0.727642_1	gi|636680334|gb|AIA19203.1|	FAD_binding_domain_protein_[uncultured_bacterium]	2.40873e-18	Bacteria uncultured_bacterium
73691	NODE_37446_length_418_cov_1.12074_1	gi|932856248|emb|CEN54947.1|	putative_integron_gene_cassette_protein_[uncultured_bacterium]	3.53407e-49	Bacteria uncultured_bacterium
130995	NODE_90447_length_267_cov_1.06977_1	gi|961667926|gb|ALS89700.1|	citrate_transporter_[uncultured_bacterium]	3.00602e-14	Bacteria uncultured_bacterium
39476	NODE_11075_length_816_cov_1.85437_1	gi|961668239|gb|ALS89901.1|	MetaGeneMark_Unknown_Function_[uncultured_bacterium]	1.85602e-07	Bacteria uncultured_bacterium
69655	NODE_34029_length_440_cov_0.988406_1	gi|442770916|gb|AGC71618.1|	putative_conserved_integral_membrane_protein_[uncultured_bacterium_A1Q1_fos_1053]	7.90827e-45	Bacteria uncultured_bacterium_A1Q1_fos_1053
104146	NODE_64851_length_315_cov_0.486364_1	gi|442770641|gb|AGC71351.1|	mobile_element_protein_[uncultured_bacterium_A1Q1_fos_150]	1.44738e-51	Bacteria uncultured_bacterium_A1Q1_fos_150
138203	NODE_97483_length_257_cov_0.765432_1	gi|442770641|gb|AGC71351.1|	mobile_element_protein_[uncultured_bacterium_A1Q1_fos_150]	1.44738e-51	Bacteria uncultured_bacterium_A1Q1_fos_150
99796	NODE_60790_length_325_cov_0.665217_1	gi|442771828|gb|AGC72503.1|	putative_ABC_transporter_ATP-binding_protein_[uncultured_bacterium_A1Q1_fos_2059]	2.86023e-36	Bacteria uncultured_bacterium_A1Q1_fos_2059
117472	NODE_77401_length_288_cov_0.471503_2	gi|442771829|gb|AGC72504.1|	hypothetical_protein_[uncultured_bacterium_A1Q1_fos_2059]	2.8154e-12	Bacteria uncultured_bacterium_A1Q1_fos_2059
107272	NODE_67769_length_308_cov_0.769953_2	gi|571051005|gb|AHF24726.1|	group_2_family_glycosyl_transferase_protein_[uncultured_bacterium_Contig783]	2.78944e-07	Bacteria uncultured_bacterium_Contig783
54505	NODE_21813_length_564_cov_0.724947_1	gi|545689374|gb|AGW45543.1|	metalloprotease_[uncultured_bacterium_Lac36W]	1.49684e-91	Bacteria uncultured_bacterium_Lac36W
86980	NODE_49103_length_363_cov_0.641791_1	gi|346642190|gb|AEO37495.1|	major_facilitator_family_transporter_[uncultured_bacterium_pDL136]	4.39822e-47	Bacteria uncultured_bacterium_pDL136
91873	NODE_53545_length_347_cov_1.25_1	gi|346642190|gb|AEO37495.1|	major_facilitator_family_transporter_[uncultured_bacterium_pDL136]	4.39822e-47	Bacteria uncultured_bacterium_pDL136
109066	NODE_69461_length_304_cov_0.588517_1	gi|346642190|gb|AEO37495.1|	major_facilitator_family_transporter_[uncultured_bacterium_pDL136]	4.39822e-47	Bacteria uncultured_bacterium_pDL136
87170	NODE_49278_length_362_cov_0.662921_1	gi|346642196|gb|AEO37501.1|	transcriptional_regulatory_protein_[uncultured_bacterium_pDL136]	4.07288e-61	Bacteria uncultured_bacterium_pDL136
41476	NODE_12382_length_769_cov_0.485163_1	gi|346642198|gb|AEO37503.1|	Rieske_(2Fe-2S)_domain-containing_protein_[uncultured_bacterium_pDL136]	7.87209e-103	Bacteria uncultured_bacterium_pDL136
86408	NODE_48597_length_364_cov_1.1487_1	gi|717492560|gb|AIW81360.1|	membran_protein_[uncultured_bacterium_TB303_p]	1.6042e-46	Bacteria uncultured_bacterium_TB303_p
122887	NODE_82596_length_279_cov_0.505435_1	gi|717492560|gb|AIW81360.1|	membran_protein_[uncultured_bacterium_TB303_p]	1.6042e-46	Bacteria uncultured_bacterium_TB303_p
50989	NODE_19175_length_606_cov_0.726027_1	gi|717492561|gb|AIW81361.1|	hypothetical_protein_[uncultured_bacterium_TB303_p]	1.33784e-66	Bacteria uncultured_bacterium_TB303_p
95743	NODE_57087_length_336_cov_1.00415_1	gi|717492561|gb|AIW81361.1|	hypothetical_protein_[uncultured_bacterium_TB303_p]	1.33784e-66	Bacteria uncultured_bacterium_TB303_p
50990	NODE_19175_length_606_cov_0.726027_2	gi|717492562|gb|AIW81362.1|	GAF-domain_containing_protein_[uncultured_bacterium_TB303_p]	2.2891e-15	Bacteria uncultured_bacterium_TB303_p
101025	NODE_61943_length_322_cov_0.819383_1	gi|717492563|gb|AIW81363.1|	ribosomal_RNA_small_subunit_methyltransferase_G_[uncultured_bacterium_TB303_p]	1.13016e-52	Bacteria uncultured_bacterium_TB303_p
40560	NODE_11775_length_790_cov_0.72518_1	gi|717492875|gb|AIW81403.1|	glycerol-3-phosphate_dehydrogenase_[NAD(P)+]_GpsA_[uncultured_bacterium_TB321_p]	3.04478e-178	Bacteria uncultured_bacterium_TB321_p
122799	NODE_82509_length_280_cov_1.24324_1	gi|717492875|gb|AIW81403.1|	glycerol-3-phosphate_dehydrogenase_[NAD(P)+]_GpsA_[uncultured_bacterium_TB321_p]	3.04478e-178	Bacteria uncultured_bacterium_TB321_p
29233	NODE_5088_length_1273_cov_1.12818_1	gi|443928892|gb|AGD80994.1|	recombinase_A _partial_[uncultured_endophytic_bacterium]	1.69006e-147	Bacteria uncultured_endophytic_bacterium
62763	NODE_28350_length_488_cov_1.75318_1	gi|14194406|gb|AAK56382.1|AF378539_1	hypothetical_protein_[unidentified_bacterium]	2.84135e-34	Bacteria unidentified_bacterium
72906	NODE_36781_length_422_cov_0.70948_1	gi|1113496002|gb|OJX56842.1|	hypothetical_protein_BGO89_09955_[Candidatus_Kapabacteria_sp._59-99]	9.05454e-20	Bacteria Candidatus_Kapabacteria Candidatus_Kapabacteria_59-99
141439	NODE_100648_length_253_cov_0.392405_1	gi|672396007|dbj|GAK50545.1|	extracellular_solute-binding_protein_family_5_[Candidatus_Moduliflexus_flocculans]	9.13565e-16	Bacteria Candidatus_Moduliflexus Candidatus_Moduliflexus_flocculans
112104	NODE_72312_length_298_cov_0.610837_2	gi|672396855|dbj|GAK49044.1|	putative_ABC_transporter_[Candidatus_Moduliflexus_flocculans]	1.80016e-09	Bacteria Candidatus_Moduliflexus Candidatus_Moduliflexus_flocculans
74671	NODE_38299_length_413_cov_0.77673_1	gi|502638989|ref|WP_012875464.1|	3D-(3 5/4)-trihydroxycyclohexane-1 2-dione_acylhydrolase_(decyclizing)_[Thermobaculum_terrenum]	1.61152e-33	Bacteria Thermobaculum Thermobaculum_terrenum
134844	NODE_94193_length_262_cov_0.778443_1	gi|908691240|ref|WP_049823015.1|	phosphogluconate_dehydrogenase_(NADP(+)-dependent _decarboxylating)_[Thermobaculum_terrenum]	1.5518e-37	Bacteria Thermobaculum Thermobaculum_terrenum
100216	NODE_61192_length_324_cov_0.80786_1	gi|269789924|gb|ACZ42065.1|	hypothetical_protein_Tter_1157_[Thermobaculum_terrenum_ATCC_BAA-798]	8.84189e-07	Bacteria Thermobaculum Thermobaculum_terrenum
59585	NODE_25790_length_513_cov_0.444976_1	gi|269790742|gb|ACZ42882.1|	Luciferase-like_monooxygenase_[Thermobaculum_terrenum_ATCC_BAA-798]	1.35159e-61	Bacteria Thermobaculum Thermobaculum_terrenum
117222	NODE_77167_length_289_cov_0.948454_1	gi|269791139|gb|ACZ43279.1|	major_facilitator_superfamily_MFS_1_[Thermobaculum_terrenum_ATCC_BAA-798]	6.00908e-07	Bacteria Thermobaculum Thermobaculum_terrenum
125284	NODE_84915_length_276_cov_0.337017_1	gi|502637471|ref|WP_012873971.1|	malonyl_CoA-acyl_carrier_protein_transacylase_[Thermobaculum_terrenum]	4.99702e-21	Bacteria Thermobaculum Thermobaculum_terrenum
72674	NODE_36574_length_423_cov_0.817073_1	gi|502637588|ref|WP_012874084.1|	oxidoreductase_[Thermobaculum_terrenum]	3.76101e-21	Bacteria Thermobaculum Thermobaculum_terrenum
145131	NODE_104292_length_248_cov_1_1	gi|502637885|ref|WP_012874374.1|	family_5_extracellular_solute-binding_protein_[Thermobaculum_terrenum]	5.63509e-12	Bacteria Thermobaculum Thermobaculum_terrenum
118440	NODE_78314_length_287_cov_0.635417_1	gi|502637887|ref|WP_012874376.1|	ABC_transporter_permease_[Thermobaculum_terrenum]	5.66871e-24	Bacteria Thermobaculum Thermobaculum_terrenum
107092	NODE_67601_length_308_cov_0.450704_1	gi|502637953|ref|WP_012874441.1|	DNA_topoisomerase_I_[Thermobaculum_terrenum]	4.08237e-25	Bacteria Thermobaculum Thermobaculum_terrenum
118413	NODE_78291_length_287_cov_0.640625_1	gi|502638181|ref|WP_012874665.1|	elongation_factor_Tu_[Thermobaculum_terrenum]	4.39735e-46	Bacteria Thermobaculum Thermobaculum_terrenum
68399	NODE_32989_length_448_cov_0.617564_2	gi|502638186|ref|WP_012874670.1|	50S_ribosomal_protein_L2_[Thermobaculum_terrenum]	1.60825e-24	Bacteria Thermobaculum Thermobaculum_terrenum
92924	NODE_54492_length_343_cov_0.491935_1	gi|502638427|ref|WP_012874910.1|	YebC/PmpR_family_DNA-binding_transcriptional_regulator_[Thermobaculum_terrenum]	2.44992e-37	Bacteria Thermobaculum Thermobaculum_terrenum
114680	NODE_74762_length_293_cov_0.464646_1	gi|502638754|ref|WP_012875232.1|	binding-protein-dependent_transport_system_inner_membrane_protein_[Thermobaculum_terrenum]	7.37481e-27	Bacteria Thermobaculum Thermobaculum_terrenum
123492	NODE_83192_length_278_cov_0.672131_1	gi|502638854|ref|WP_012875331.1|	type_I_glutamate--ammonia_ligase_[Thermobaculum_terrenum]	6.36487e-23	Bacteria Thermobaculum Thermobaculum_terrenum
71216	NODE_35346_length_431_cov_0.550595_1	gi|502639820|ref|WP_012876280.1|	multidrug_ABC_transporter_ATP-binding_protein_[Thermobaculum_terrenum]	1.62402e-46	Bacteria Thermobaculum Thermobaculum_terrenum
143248	NODE_102438_length_251_cov_0.596154_1	gi|502639941|ref|WP_012876399.1|	LacI_family_transcriptional_regulator_[Thermobaculum_terrenum]	8.09525e-28	Bacteria Thermobaculum Thermobaculum_terrenum
53443	NODE_20997_length_576_cov_0.692308_2	gi|752784725|ref|WP_041424582.1|	hypothetical_protein_[Thermobaculum_terrenum]	2.84545e-08	Bacteria Thermobaculum Thermobaculum_terrenum
111122	NODE_71389_length_300_cov_0.907317_1	gi|908691313|ref|WP_049823088.1|	ABC_transporter_ATP-binding_protein_[Thermobaculum_terrenum]	1.64761e-45	Bacteria Thermobaculum Thermobaculum_terrenum
116734	NODE_76710_length_290_cov_0.625641_1	gi|496100385|ref|WP_008824892.1|	metallophosphoesterase_[Haloplasma_contractile]	4.57779e-21	Bacteria Haloplasmatales Haloplasmataceae Haloplasma Haloplasma_contractile
15825	NODE_549_length_6564_cov_2.58324_1	gi|821539550|ref|WP_046861430.1|	hypothetical_protein_[Sedimenticola_thiotaurini]	2.02667e-08	Bacteria Proteobacteria Gammaproteobacteria Sedimenticola
120514	NODE_80304_length_283_cov_0.654255_1	gi|1125535506|gb|OLE50933.1|	hypothetical_protein_AUG51_25500_[Acidobacteria_bacterium_13_1_20CM_3_53_8]	4.54094e-18	Bacteria Acidobacteria Acidobacteria_bacterium_13_1_20CM_3_53_8
31949	NODE_6544_length_1099_cov_1.73307_1	gi|1125538889|gb|OLE53851.1|	hypothetical_protein_AUG51_11230_[Acidobacteria_bacterium_13_1_20CM_3_53_8]	2.73474e-08	Bacteria Acidobacteria Acidobacteria_bacterium_13_1_20CM_3_53_8
122928	NODE_82635_length_279_cov_1_1	gi|1125388711|gb|OLD25429.1|	hypothetical_protein_AUJ04_07705_[Acidobacteria_bacterium_13_1_40CM_3_55_6]	2.20957e-07	Bacteria Acidobacteria Acidobacteria_bacterium_13_1_40CM_3_55_6
114611	NODE_74697_length_294_cov_0.743719_1	gi|1125391709|gb|OLD28145.1|	hypothetical_protein_AUJ04_02190_[Acidobacteria_bacterium_13_1_40CM_3_55_6]	1.51446e-08	Bacteria Acidobacteria Acidobacteria_bacterium_13_1_40CM_3_55_6
50083	NODE_18499_length_618_cov_1.00765_1	gi|1125307364|gb|OLC50212.1|	hypothetical_protein_AUH43_05705_[Acidobacteria_bacterium_13_1_40CM_65_14]	1.7119e-24	Bacteria Acidobacteria Acidobacteria_bacterium_13_1_40CM_65_14
31434	NODE_6256_length_1127_cov_0.976744_2	gi|1125173863|gb|OLB28634.1|	saccharopine_dehydrogenase_[Acidobacteria_bacterium_13_2_20CM_58_27]	2.85787e-107	Bacteria Acidobacteria Acidobacteria_bacterium_13_2_20CM_58_27
112377	NODE_72572_length_298_cov_0.753695_1	gi|1037405801|gb|ANM28489.1|	hypothetical_protein_ABI59_00875_[Acidobacteria_bacterium_Mor1]	1.13742e-17	Bacteria Acidobacteria Acidobacteria_bacterium_Mor1
145271	NODE_104429_length_248_cov_0.202614_1	gi|1082120624|gb|OFV84211.1|	hypothetical_protein_A3B65_03205_[Acidobacteria_bacterium_RIFCSPHIGHO2_02_FULL_67_57]	2.71443e-13	Bacteria Acidobacteria Acidobacteria_bacterium_RIFCSPHIGHO2_02_FULL_67_57
105295	NODE_65921_length_312_cov_0.857143_2	gi|1082180061|gb|OFW18829.1|	DUF3309_domain-containing_protein_[Acidobacteria_bacterium_RIFCSPLOWO2_02_FULL_65_29]	4.33206e-10	Bacteria Acidobacteria Acidobacteria_bacterium_RIFCSPLOWO2_02_FULL_65_29
111151	NODE_71416_length_300_cov_0.453659_1	gi|1082174669|gb|OFW15968.1|	phosphate_ABC_transporter_permease_subunit_PstC_[Acidobacteria_bacterium_RIFCSPLOWO2_02_FULL_67_21]	1.42246e-35	Bacteria Acidobacteria Acidobacteria_bacterium_RIFCSPLOWO2_02_FULL_67_21
126548	NODE_86126_length_274_cov_0.441341_1	gi|1082169618|gb|OFW13851.1|	phosphoenolpyruvate_carboxykinase_(ATP) _partial_[Acidobacteria_bacterium_RIFCSPLOWO2_12_FULL_66_10]	1.25171e-21	Bacteria Acidobacteria Acidobacteria_bacterium_RIFCSPLOWO2_12_FULL_66_10
146670	NODE_105810_length_247_cov_0.407895_1	gi|1063946527|gb|ODS59389.1|	hypothetical_protein_ABS36_00165_[Acidobacteria_bacterium_SCN_69-37]	2.66794e-23	Bacteria Acidobacteria Acidobacteria_bacterium_SCN_69-37
25535	NODE_3338_length_1648_cov_1.38828_3	gi|1016916745|gb|AMY09177.1|	di-heme_enzyme _family_[Acidobacteria_bacterium_DSM_100886]	1.93122e-15	Bacteria Acidobacteria Luteitalea Luteitalea_pratensis
87438	NODE_49520_length_361_cov_0.68797_1	gi|1016916192|gb|AMY08624.1|	hypothetical_protein_LuPra_01828_[Acidobacteria_bacterium_DSM_100886]	2.59061e-12	Bacteria Acidobacteria Luteitalea Luteitalea_pratensis
127510	NODE_87069_length_272_cov_0.525424_1	gi|1016919104|gb|AMY11536.1|	Glycogen_phosphorylase_[Acidobacteria_bacterium_DSM_100886]	3.35782e-35	Bacteria Acidobacteria Luteitalea Luteitalea_pratensis
90475	NODE_52278_length_351_cov_0.722656_1	gi|1016920179|gb|AMY12611.1|	L-threonine_dehydratase_catabolic_TdcB_[Acidobacteria_bacterium_DSM_100886]	4.2172e-14	Bacteria Acidobacteria Luteitalea Luteitalea_pratensis
59773	NODE_25943_length_512_cov_0.414868_2	gi|737373745|ref|WP_035355591.1|	hypothetical_protein_[Edaphobacter_aggregans]	1.2997e-35	Bacteria Acidobacteria Acidobacteriales Acidobacteriaceae Edaphobacter
144537	NODE_103709_length_249_cov_0.597403_1	gi|1125167984|gb|OLB23272.1|	hypothetical_protein_AUH15_03930_[Acidobacteriales_bacterium_13_2_20CM_55_8]	5.11309e-25	Bacteria Acidobacteria Acidobacteriia Acidobacteriales Acidobacteriales_bacterium_13_2_20CM_55_8
81975	NODE_44666_length_381_cov_1.17483_1	gi|1113274595|gb|OJV39786.1|	hypothetical_protein_BGO25_00710_[Acidobacteriales_bacterium_59-55]	4.60534e-12	Bacteria Acidobacteria Acidobacteriia Acidobacteriales Acidobacteriales_bacterium_59-55
95342	NODE_56722_length_337_cov_1.06612_1	gi|1113279568|gb|OJV44662.1|	hypothetical_protein_BGO25_06020_[Acidobacteriales_bacterium_59-55]	1.58698e-33	Bacteria Acidobacteria Acidobacteriia Acidobacteriales Acidobacteriales_bacterium_59-55
116881	NODE_76842_length_290_cov_1.24615_1	gi|651252109|ref|WP_026386934.1|	hypothetical_protein_[Acidobacteria_bacterium_KBS_146]	2.02168e-17	Bacteria Acidobacteria Acidobacteriia Acidobacteriales Acidobacteriaceae Acidobacteria_bacterium_KBS_146
142923	NODE_102114_length_251_cov_1.16667_1	gi|737191003|ref|WP_035176651.1|	serine_hydrolase_[Acidobacteria_bacterium_KBS_146]	6.53306e-18	Bacteria Acidobacteria Acidobacteriia Acidobacteriales Acidobacteriaceae Acidobacteria_bacterium_KBS_146
79216	NODE_42247_length_392_cov_0.518519_1	gi|522202775|ref|WP_020710242.1|	hypothetical_protein_[Acidobacteriaceae_bacterium_KBS_83]	2.13881e-19	Bacteria Acidobacteria Acidobacteriia Acidobacteriales Acidobacteriaceae Acidobacteriaceae_bacterium_KBS_83
90938	NODE_52684_length_350_cov_0.952941_1	gi|522206986|ref|WP_020714453.1|	hypothetical_protein_[Acidobacteriaceae_bacterium_KBS_89]	1.54928e-33	Bacteria Acidobacteria Acidobacteriia Acidobacteriales Acidobacteriaceae Acidobacteriaceae_bacterium_KBS_96
131856	NODE_91287_length_266_cov_0.643275_1	gi|522209966|ref|WP_020717399.1|	hypothetical_protein_[Acidobacteriaceae_bacterium_KBS_96]	1.28389e-31	Bacteria Acidobacteria Acidobacteriia Acidobacteriales Acidobacteriaceae Acidobacteriaceae_bacterium_KBS_96
111343	NODE_71595_length_300_cov_0.897561_1	gi|522210925|ref|WP_020718249.1|	hypothetical_protein_[Acidobacteriaceae_bacterium_KBS_96]	1.28389e-31	Bacteria Acidobacteria Acidobacteriia Acidobacteriales Acidobacteriaceae Acidobacteriaceae_bacterium_KBS_96
120132	NODE_79942_length_284_cov_0.312169_2	gi|522213210|ref|WP_020720322.1|	carbamoyltransferase_HypF_[Acidobacteriaceae_bacterium_KBS_96]	2.78844e-08	Bacteria Acidobacteria Acidobacteriia Acidobacteriales Acidobacteriaceae Acidobacteriaceae_bacterium_KBS_96
81610	NODE_44343_length_382_cov_0.432056_2	gi|522215484|ref|WP_020722596.1|	hypothetical_protein_[Acidobacteriaceae_bacterium_KBS_96]	1.28389e-31	Bacteria Acidobacteria Acidobacteriia Acidobacteriales Acidobacteriaceae Acidobacteriaceae_bacterium_KBS_96
95602	NODE_56954_length_336_cov_0.767635_1	gi|648645450|ref|WP_026337201.1|	glycosidase_[Acidobacteriaceae_bacterium_KBS_96]	1.95578e-16	Bacteria Acidobacteria Acidobacteriia Acidobacteriales Acidobacteriaceae Acidobacteriaceae_bacterium_KBS_96
107074	NODE_67584_length_308_cov_0.29108_2	gi|551214670|ref|WP_022842612.1|	hypothetical_protein_[Acidobacteriaceae_bacterium_TAA166]	4.7799e-09	Bacteria Acidobacteria Acidobacteriia Acidobacteriales Acidobacteriaceae Acidobacteriaceae_bacterium_TAA166
96111	NODE_57430_length_334_cov_0.518828_1	gi|551217734|ref|WP_022845675.1|	cytochrome_c_oxidase_subunit_II_[Acidobacteriaceae_bacterium_TAA166]	2.81781e-11	Bacteria Acidobacteria Acidobacteriia Acidobacteriales Acidobacteriaceae Acidobacteriaceae_bacterium_TAA166
110782	NODE_71076_length_301_cov_0.597087_1	gi|651259321|ref|WP_026392673.1|	FAD-dependent_oxidoreductase_[Acidobacteriaceae_bacterium_TAA166]	3.32665e-48	Bacteria Acidobacteria Acidobacteriia Acidobacteriales Acidobacteriaceae Acidobacteriaceae_bacterium_TAA166
105868	NODE_66460_length_311_cov_0.856481_1	gi|651320804|ref|WP_026445193.1|	hypothetical_protein_[Acidobacteriaceae_bacterium_URHE0068]	2.30172e-10	Bacteria Acidobacteria Acidobacteriia Acidobacteriales Acidobacteriaceae Acidobacteriaceae_bacterium_URHE0068
49525	NODE_18067_length_626_cov_1.89266_1	gi|651322039|ref|WP_026446420.1|	ATP-binding_protein_[Acidobacteriaceae_bacterium_URHE0068]	1.4498e-07	Bacteria Acidobacteria Acidobacteriia Acidobacteriales Acidobacteriaceae Acidobacteriaceae_bacterium_URHE0068
22710	NODE_2251_length_2163_cov_1.04691_1	gi|503331976|ref|WP_013566637.1|	alpha/beta_hydrolase_fold_protein_[Terriglobus_saanensis]	9.44273e-58	Bacteria Acidobacteria Acidobacteriia Acidobacteriales Acidobacteriaceae Terriglobus Terriglobus_saanensis
22889	NODE_2313_length_2132_cov_1.38243_2	gi|503331976|ref|WP_013566637.1|	alpha/beta_hydrolase_fold_protein_[Terriglobus_saanensis]	9.44273e-58	Bacteria Acidobacteria Acidobacteriia Acidobacteriales Acidobacteriaceae Terriglobus Terriglobus_saanensis
19279	NODE_1216_length_3485_cov_1.67788_4	gi|835399573|ref|WP_047492492.1|	phosphoribosylanthranilate_isomerase_[Terriglobus_sp._TAA_43]	1.74401e-07	Bacteria Acidobacteria Acidobacteriia Acidobacteriales Acidobacteriaceae Terriglobus Terriglobus_TAA_43
94356	NODE_55808_length_339_cov_0.5_1	gi|347588955|gb|AEP13484.1|	hypothetical_protein_Cabther_B0486_[Chloracidobacterium_thermophilum_B]	7.49144e-46	Bacteria Acidobacteria Blastocatellia Chloracidobacterium Chloracidobacterium_thermophilum
100629	NODE_61566_length_323_cov_0.539474_1	gi|908643443|ref|WP_049787460.1|	serine/threonine_protein_kinase_[Chloracidobacterium_thermophilum]	1.46942e-20	Bacteria Acidobacteria Blastocatellia Chloracidobacterium Chloracidobacterium_thermophilum
135607	NODE_94943_length_261_cov_0.361446_1	gi|746990547|emb|CDM66791.1|	chromosome_segregation_DNA-binding_protein_[Pyrinomonas_methylaliphatogenes]	9.43924e-07	Bacteria Acidobacteria Blastocatellia Pyrinomonas Pyrinomonas_methylaliphatogenes
55834	NODE_22843_length_549_cov_0.817181_1	gi|754583217|ref|WP_041975315.1|	hypothetical_protein_[Pyrinomonas_methylaliphatogenes]	8.17155e-27	Bacteria Acidobacteria Blastocatellia Pyrinomonas Pyrinomonas_methylaliphatogenes
105346	NODE_65968_length_312_cov_1.14286_1	gi|671514463|ref|WP_031500319.1|	hypothetical_protein_[Bryobacter_aggregatus]	1.09164e-27	Bacteria Acidobacteria Solibacteres Solibacterales Bryobacteraceae Bryobacter Bryobacter_aggregatus
113735	NODE_73866_length_295_cov_0.62_1	gi|671514650|ref|WP_031500505.1|	glucose-6-phosphate_dehydrogenase_[Bryobacter_aggregatus]	3.32425e-24	Bacteria Acidobacteria Solibacteres Solibacterales Bryobacteraceae Bryobacter Bryobacter_aggregatus
133029	NODE_92437_length_264_cov_0.911243_1	gi|1125501205|gb|OLE21596.1|	Zn-dependent_hydrolase_[Actinobacteria_bacterium_13_1_20CM_3_71_11]	1.48625e-08	Bacteria Actinobacteria Actinobacteria_bacterium_13_1_20CM_3_71_11
67186	NODE_31993_length_455_cov_0.6_1	gi|1125244764|gb|OLB91686.1|	peptide_ABC_transporter_[Actinobacteria_bacterium_13_2_20CM_2_66_6]	1.15325e-28	Bacteria Actinobacteria Actinobacteria_bacterium_13_2_20CM_2_66_6
110863	NODE_71150_length_301_cov_0.378641_1	gi|1125216363|gb|OLB66167.1|	hypothetical_protein_AUI10_03390_[Actinobacteria_bacterium_13_2_20CM_2_72_6]	9.99965e-10	Bacteria Actinobacteria Actinobacteria_bacterium_13_2_20CM_2_72_6
129914	NODE_89403_length_269_cov_0.178161_1	gi|1125167197|gb|OLB22557.1|	single-stranded-DNA-specific_exonuclease_RecJ_[Actinobacteria_bacterium_13_2_20CM_68_14]	1.06728e-14	Bacteria Actinobacteria Actinobacteria_bacterium_13_2_20CM_68_14
87693	NODE_49754_length_360_cov_0.701887_1	gi|1101132097|gb|OIO88874.1|	inositol_monophosphatase_[Actinobacteria_bacterium_CG2_30_50_142]	2.01071e-34	Bacteria Actinobacteria Actinobacteria_bacterium_CG2_30_50_142
9967	NODE_59_length_29772_cov_6.72268_24	gi|1082240563|gb|OFW55853.1|	hypothetical_protein_A2Y75_05410_[Actinobacteria_bacterium_RBG_13_55_18]	3.4811e-72	Bacteria Actinobacteria Actinobacteria_bacterium_RBG_13_55_18
140584	NODE_99808_length_254_cov_0.685535_1	gi|1082231263|gb|OFW52298.1|	hypothetical_protein_A2V75_00765_[Actinobacteria_bacterium_RBG_16_70_17]	1.31682e-18	Bacteria Actinobacteria Actinobacteria_bacterium_RBG_16_70_17
51315	NODE_19418_length_602_cov_0.455621_1	gi|1082231457|gb|OFW52468.1|	serine_hydrolase_[Actinobacteria_bacterium_RBG_16_70_17]	5.91009e-24	Bacteria Actinobacteria Actinobacteria_bacterium_RBG_16_70_17
106217	NODE_66790_length_310_cov_0.860465_1	gi|1082290517|gb|OFW79512.1|	hypothetical_protein_A2Z48_11805_[Actinobacteria_bacterium_RBG_19FT_COMBO_70_19]	3.25071e-19	Bacteria Actinobacteria Actinobacteria_bacterium_RBG_19FT_COMBO_70_19
121610	NODE_81357_length_281_cov_0.494624_1	gi|949056103|gb|KRO55107.1|	hypothetical_protein_ABR77_01350 _partial_[Acidimicrobiia_bacterium_BACL6_MAG-120322-bin79]	1.04084e-30	Bacteria Actinobacteria Acidimicrobiia Acidimicrobiia_bacterium_BACL6_MAG-120322-bin79
127733	NODE_87279_length_272_cov_0.700565_1	gi|949031562|gb|KRO38058.1|	hypothetical_protein_ABR57_08495_[Acidimicrobium_sp._BACL17_MAG-120924-bin0]	2.10001e-30	Bacteria Actinobacteria Acidimicrobiia Acidimicrobiales Acidimicrobiaceae Acidimicrobium Acidimicrobium_BACL17_MAG-120924-bin0
18294	NODE_996_length_4106_cov_2.52231_3	gi|949038030|gb|KRO42621.1|	hypothetical_protein_ABR58_06295_[Acidimicrobium_sp._BACL19_MAG-120924-bin39]	8.32395e-18	Bacteria Actinobacteria Acidimicrobiia Acidimicrobiales Acidimicrobiaceae Acidimicrobium Acidimicrobium_BACL19_MAG-120924-bin39
66238	NODE_31203_length_462_cov_0.877384_1	gi|949043909|gb|KRO46445.1|	hypothetical_protein_ABR56_08460_[Acidimicrobium_sp._BACL27_MAG-120823-bin4]	6.57925e-07	Bacteria Actinobacteria Acidimicrobiia Acidimicrobiales Acidimicrobiaceae Acidimicrobium Acidimicrobium_BACL27_MAG-120823-bin4
22828	NODE_2290_length_2144_cov_2.57784_3	gi|949045990|gb|KRO47890.1|	hypothetical_protein_ABR56_07745_[Acidimicrobium_sp._BACL27_MAG-120823-bin4]	6.63921e-16	Bacteria Actinobacteria Acidimicrobiia Acidimicrobiales Acidimicrobiaceae Acidimicrobium Acidimicrobium_BACL27_MAG-120823-bin4
138720	NODE_97995_length_256_cov_0.763975_1	gi|949046231|gb|KRO48088.1|	hypothetical_protein_ABR56_09855_[Acidimicrobium_sp._BACL27_MAG-120823-bin4]	6.26539e-15	Bacteria Actinobacteria Acidimicrobiia Acidimicrobiales Acidimicrobiaceae Acidimicrobium Acidimicrobium_BACL27_MAG-120823-bin4
88890	NODE_50844_length_356_cov_0.712644_1	gi|1119903737|ref|WP_072788771.1|	acyl-CoA_dehydrogenase_[Ferrithrix_thermotolerans]	4.71154e-39	Bacteria Actinobacteria Acidimicrobiia Acidimicrobiales Acidimicrobiaceae Ferrithrix Ferrithrix_thermotolerans
138613	NODE_97889_length_257_cov_0.345679_1	gi|505252535|ref|WP_015439637.1|	HNH_endonuclease_[Ilumatobacter_coccineus]	7.69358e-18	Bacteria Actinobacteria Acidimicrobiia Acidimicrobiales Acidimicrobiaceae Ilumatobacter Ilumatobacter_coccineus
146295	NODE_105440_length_247_cov_0.815789_1	gi|505252836|ref|WP_015439938.1|	RNA_polymerase_sigma_factor_[Ilumatobacter_coccineus]	2.31701e-43	Bacteria Actinobacteria Acidimicrobiia Acidimicrobiales Acidimicrobiaceae Ilumatobacter Ilumatobacter_coccineus
89462	NODE_51347_length_354_cov_0.598456_1	gi|505253334|ref|WP_015440436.1|	DNA-directed_RNA_polymerase_subunit_alpha_[Ilumatobacter_coccineus]	2.73258e-15	Bacteria Actinobacteria Acidimicrobiia Acidimicrobiales Acidimicrobiaceae Ilumatobacter Ilumatobacter_coccineus
88310	NODE_50320_length_358_cov_0.467681_1	gi|505254772|ref|WP_015441874.1|	putative_baseplate_assembly_protein_[Ilumatobacter_coccineus]	8.81039e-49	Bacteria Actinobacteria Acidimicrobiia Acidimicrobiales Acidimicrobiaceae Ilumatobacter Ilumatobacter_coccineus
144996	NODE_104158_length_249_cov_0.584416_1	gi|505256246|ref|WP_015443348.1|	hypothetical_protein_[Ilumatobacter_coccineus]	7.19957e-17	Bacteria Actinobacteria Acidimicrobiia Acidimicrobiales Acidimicrobiaceae Ilumatobacter Ilumatobacter_coccineus
79102	NODE_42146_length_393_cov_0.47651_1	gi|505256683|ref|WP_015443785.1|	putative_hydantoinase_B_[Ilumatobacter_coccineus]	3.26954e-51	Bacteria Actinobacteria Acidimicrobiia Acidimicrobiales Acidimicrobiaceae Ilumatobacter Ilumatobacter_coccineus
134218	NODE_93587_length_262_cov_0.736527_1	gi|505256718|ref|WP_015443820.1|	PIN_domain-containing_protein_[Ilumatobacter_coccineus]	1.72075e-29	Bacteria Actinobacteria Acidimicrobiia Acidimicrobiales Acidimicrobiaceae Ilumatobacter Ilumatobacter_coccineus
87080	NODE_49196_length_362_cov_0.456929_1	gi|752628550|ref|WP_041297911.1|	hypothetical_protein_[Ilumatobacter_coccineus]	7.19957e-17	Bacteria Actinobacteria Acidimicrobiia Acidimicrobiales Acidimicrobiaceae Ilumatobacter Ilumatobacter_coccineus
117481	NODE_77408_length_288_cov_0.963731_1	gi|505254915|ref|WP_015442017.1|	pantoate--beta-alanine_ligase_[Ilumatobacter_coccineus]	2.99115e-10	Bacteria Actinobacteria Acidimicrobiia Acidimicrobiales Acidimicrobiaceae Ilumatobacter Ilumatobacter_nonamiensis
113990	NODE_74103_length_295_cov_0.385_1	gi|750188212|ref|WP_040492286.1|	50S_ribosomal_protein_L31_[Ilumatobacter_nonamiensis]	7.86381e-28	Bacteria Actinobacteria Acidimicrobiia Acidimicrobiales Acidimicrobiaceae Ilumatobacter Ilumatobacter_nonamiensis
104928	NODE_65583_length_313_cov_0.56422_1	gi|750188768|ref|WP_040492842.1|	hypothetical_protein_[Ilumatobacter_nonamiensis]	1.11401e-12	Bacteria Actinobacteria Acidimicrobiia Acidimicrobiales Acidimicrobiaceae Ilumatobacter Ilumatobacter_nonamiensis
5437	NODE_10_length_365219_cov_11.9739_40	gi|1005594449|ref|WP_061682769.1|	MULTISPECIES:_transcriptional_regulator_[Actinobacteria]	2.06975e-65	Bacteria Actinobacteria Actinobacteria
38489	NODE_10448_length_841_cov_1.44504_1	gi|1039510621|ref|WP_064846209.1|	MULTISPECIES:_cobalamin_biosynthesis_protein_CobQ_[Actinobacteria]	6.42568e-113	Bacteria Actinobacteria Actinobacteria
39016	NODE_10780_length_827_cov_1.7582_2	gi|1039510621|ref|WP_064846209.1|	MULTISPECIES:_cobalamin_biosynthesis_protein_CobQ_[Actinobacteria]	6.42568e-113	Bacteria Actinobacteria Actinobacteria
75569	NODE_39073_length_409_cov_1.33439_1	gi|1039510621|ref|WP_064846209.1|	MULTISPECIES:_cobalamin_biosynthesis_protein_CobQ_[Actinobacteria]	6.42568e-113	Bacteria Actinobacteria Actinobacteria
18593	NODE_1062_length_3890_cov_2.13096_2	gi|503349331|ref|WP_013583992.1|	MULTISPECIES:_translation_initiation_factor_IF-1_[Microbacterium]	1.81461e-45	Bacteria Actinobacteria Actinobacteria
21852	NODE_1958_length_2399_cov_1.74783_3	gi|503349331|ref|WP_013583992.1|	MULTISPECIES:_translation_initiation_factor_IF-1_[Microbacterium]	1.81461e-45	Bacteria Actinobacteria Actinobacteria
42028	NODE_12754_length_757_cov_1.70091_1	gi|503349355|ref|WP_013584016.1|	MULTISPECIES:_30S_ribosomal_protein_S10_[Microbacterium]	5.14466e-67	Bacteria Actinobacteria Actinobacteria
2366	NODE_3_length_777441_cov_11.6151_456	gi|515768969|ref|WP_017201569.1|	MULTISPECIES:_translation_initiation_factor_IF-1_[Microbacterium]	1.81461e-45	Bacteria Actinobacteria Actinobacteria
118637	NODE_78511_length_287_cov_0.901042_1	gi|515768969|ref|WP_017201569.1|	MULTISPECIES:_translation_initiation_factor_IF-1_[Microbacterium]	1.81461e-45	Bacteria Actinobacteria Actinobacteria
8813	NODE_32_length_51664_cov_3.08651_15	gi|517876318|ref|WP_019046526.1|	MULTISPECIES:_MxaD_family_protein_[Actinobacteria]	3.20897e-76	Bacteria Actinobacteria Actinobacteria
123070	NODE_82781_length_279_cov_0.994565_1	gi|522113743|ref|WP_020624952.1|	MULTISPECIES:_dehydrogenase_[Actinobacteria]	1.63607e-58	Bacteria Actinobacteria Actinobacteria
141583	NODE_100792_length_253_cov_0.310127_1	gi|522116776|ref|WP_020627985.1|	MULTISPECIES:_VOC_family_protein_[Actinobacteria]	1.98387e-21	Bacteria Actinobacteria Actinobacteria
124626	NODE_84292_length_277_cov_1.5_1	gi|636831774|ref|WP_024357795.1|	MULTISPECIES:_peptide-methionine_(R)-S-oxide_reductase_[Actinobacteria]	8.46479e-48	Bacteria Actinobacteria Actinobacteria
56698	NODE_23512_length_541_cov_0.856502_1	gi|640678274|ref|WP_025102815.1|	MULTISPECIES:_single-stranded_DNA-binding_protein_[Actinobacteria]	1.23552e-112	Bacteria Actinobacteria Actinobacteria
20364	NODE_1504_length_2936_cov_2.30764_3	gi|663097976|ref|WP_030143134.1|	MULTISPECIES:_thiol_reductase_thioredoxin_[Actinobacteria]	1.1432e-31	Bacteria Actinobacteria Actinobacteria
11300	NODE_123_length_18623_cov_3.17444_12	gi|663123812|ref|WP_030164703.1|	MULTISPECIES:_lactoylglutathione_lyase_[Actinobacteria]	7.33747e-45	Bacteria Actinobacteria Actinobacteria
70102	NODE_34393_length_438_cov_0.597668_1	gi|738365255|ref|WP_036317487.1|	MULTISPECIES:_DSBA_oxidoreductase_[Actinobacteria]	4.68693e-73	Bacteria Actinobacteria Actinobacteria
17813	NODE_898_length_4384_cov_1.71392_4	gi|946912512|ref|WP_055835145.1|	MULTISPECIES:_XRE_family_transcriptional_regulator_[Microbacterium]	4.86359e-54	Bacteria Actinobacteria Actinobacteria
28995	NODE_4970_length_1288_cov_1.52557_2	gi|1113259282|gb|OJV24900.1|	hypothetical_protein_BGO26_20680_[Actinobacteria_bacterium_69-20]	4.31051e-48	Bacteria Actinobacteria Actinobacteria Actinobacteria_bacterium_69-20
45175	NODE_14920_length_695_cov_0.963333_1	gi|1113259282|gb|OJV24900.1|	hypothetical_protein_BGO26_20680_[Actinobacteria_bacterium_69-20]	4.31051e-48	Bacteria Actinobacteria Actinobacteria Actinobacteria_bacterium_69-20
15800	NODE_545_length_6599_cov_1.81688_9	gi|1113262489|gb|OJV28039.1|	amino_acid_dehydrogenase_[Actinobacteria_bacterium_69-20]	6.97546e-17	Bacteria Actinobacteria Actinobacteria Actinobacteria_bacterium_69-20
9442	NODE_45_length_39956_cov_14.6616_39	gi|1113262587|gb|OJV28137.1|	hypothetical_protein_BGO26_06770_[Actinobacteria_bacterium_69-20]	2.67757e-10	Bacteria Actinobacteria Actinobacteria Actinobacteria_bacterium_69-20
100959	NODE_61878_length_322_cov_0.806167_1	gi|1081508692|emb|SCX44908.1|	xanthine_dehydrogenase _molybdenum_binding_subunit_apoprotein_[Actinobacteria_bacterium_DSM_45722]	3.04357e-24	Bacteria Actinobacteria Actinobacteria Actinobacteria_bacterium_DSM_45722
22369	NODE_2131_length_2258_cov_2.22469_3	gi|1081509363|emb|SCX37931.1|	Phage_integrase_family_protein_[Actinobacteria_bacterium_DSM_45722]	5.25627e-33	Bacteria Actinobacteria Actinobacteria Actinobacteria_bacterium_DSM_45722
66329	NODE_31278_length_461_cov_0.734973_1	gi|918748522|ref|WP_052601586.1|	hypothetical_protein_[Actinobacteria_bacterium_IMCC26207]	2.45569e-39	Bacteria Actinobacteria Actinobacteria Actinobacteria_bacterium_IMCC26207
67197	NODE_31999_length_455_cov_0.775_2	gi|918749180|ref|WP_052602244.1|	acyl-CoA_dehydrogenase_[Actinobacteria_bacterium_IMCC26207]	2.13199e-10	Bacteria Actinobacteria Actinobacteria Actinobacteria_bacterium_IMCC26207
130150	NODE_89632_length_268_cov_0.710983_1	gi|918749948|ref|WP_052603011.1|	hypothetical_protein_[Actinobacteria_bacterium_IMCC26207]	2.45569e-39	Bacteria Actinobacteria Actinobacteria Actinobacteria_bacterium_IMCC26207
55685	NODE_22722_length_551_cov_0.743421_2	gi|918750409|ref|WP_052603472.1|	short-chain_dehydrogenase_[Actinobacteria_bacterium_IMCC26207]	3.93077e-11	Bacteria Actinobacteria Actinobacteria Actinobacteria_bacterium_IMCC26207
144760	NODE_103927_length_249_cov_0.603896_1	gi|918749933|ref|WP_052602996.1|	cytochrome_P450_[Actinobacteria_bacterium_IMCC26207]	8.86484e-21	Bacteria Actinobacteria Actinobacteria Actinobacteria_bacterium_IMCC26256
75783	NODE_39259_length_407_cov_0.794872_1	gi|930474073|ref|WP_054221274.1|	ABC_transporter_[Actinobacteria_bacterium_OV450]	9.80372e-48	Bacteria Actinobacteria Actinobacteria Actinobacteria_bacterium_OV450
26006	NODE_3550_length_1586_cov_1.85312_2	gi|930477681|ref|WP_054224880.1|	hypothetical_protein_[Actinobacteria_bacterium_OV450]	1.40574e-69	Bacteria Actinobacteria Actinobacteria Actinobacteria_bacterium_OV450
121440	NODE_81193_length_282_cov_0.673797_2	gi|684289896|gb|KGA09514.1|	hypothetical_protein_GM46_6680_[actinobacterium_acAcidi]	3.58052e-09	Bacteria Actinobacteria Actinobacteria actinobacterium_acAcidi
129308	NODE_88808_length_270_cov_0.348571_1	gi|684290500|gb|KGA10097.1|	CTP_synthase_[actinobacterium_acAcidi]	2.98186e-28	Bacteria Actinobacteria Actinobacteria actinobacterium_acAcidi
54722	NODE_21981_length_561_cov_0.957082_1	gi|560889356|ref|WP_023646967.1|	acyltransferase_[actinobacterium_LLX17]	6.10939e-61	Bacteria Actinobacteria Actinobacteria actinobacterium_acMicro-1
94962	NODE_56370_length_338_cov_0.255144_1	gi|560889937|ref|WP_023647548.1|	MFS_transporter_[actinobacterium_LLX17]	8.08849e-11	Bacteria Actinobacteria Actinobacteria actinobacterium_acMicro-1
2390	NODE_3_length_777441_cov_11.6151_480	gi|684287062|gb|KGA06846.1|	30S_ribosomal_protein_S10_[actinobacterium_acMicro-1]	4.90001e-67	Bacteria Actinobacteria Actinobacteria actinobacterium_acMicro-1
147150	NODE_106281_length_246_cov_0.615894_1	gi|684285814|gb|KGA05653.1|	hypothetical_protein_GM43_2450_[actinobacterium_acMicro-4]	4.112e-07	Bacteria Actinobacteria Actinobacteria actinobacterium_acMicro-4
133932	NODE_93310_length_263_cov_0.916667_1	gi|560887445|ref|WP_023645056.1|	adenine_glycosylase_[actinobacterium_LLX17]	1.406e-37	Bacteria Actinobacteria Actinobacteria actinobacterium_LLX17
14205	NODE_346_length_9346_cov_1.80499_8	gi|560887540|ref|WP_023645151.1|	alanine_racemase_[actinobacterium_LLX17]	6.08242e-123	Bacteria Actinobacteria Actinobacteria actinobacterium_LLX17
92335	NODE_53960_length_345_cov_0.964_1	gi|560887567|ref|WP_023645178.1|	hypothetical_protein_[actinobacterium_LLX17]	3.22236e-60	Bacteria Actinobacteria Actinobacteria actinobacterium_LLX17
60210	NODE_26296_length_508_cov_0.830508_1	gi|560887732|ref|WP_023645343.1|	MaoC_family_dehydratase_[actinobacterium_LLX17]	9.12106e-92	Bacteria Actinobacteria Actinobacteria actinobacterium_LLX17
131486	NODE_90928_length_266_cov_0.719298_1	gi|560887732|ref|WP_023645343.1|	MaoC_family_dehydratase_[actinobacterium_LLX17]	9.12106e-92	Bacteria Actinobacteria Actinobacteria actinobacterium_LLX17
133426	NODE_92812_length_264_cov_0.360947_1	gi|560887837|ref|WP_023645448.1|	adenosylhomocysteinase_[actinobacterium_LLX17]	3.70689e-20	Bacteria Actinobacteria Actinobacteria actinobacterium_LLX17
124441	NODE_84110_length_277_cov_1.69231_1	gi|560887895|ref|WP_023645506.1|	class_II_glutamine_amidotransferase_[actinobacterium_LLX17]	7.63181e-45	Bacteria Actinobacteria Actinobacteria actinobacterium_LLX17
129951	NODE_89436_length_269_cov_0.350575_1	gi|560888284|ref|WP_023645895.1|	threonine--tRNA_ligase_[actinobacterium_LLX17]	1.46118e-37	Bacteria Actinobacteria Actinobacteria actinobacterium_LLX17
142323	NODE_101521_length_252_cov_0.808917_1	gi|560888317|ref|WP_023645928.1|	alanine--tRNA_ligase_[actinobacterium_LLX17]	3.90682e-49	Bacteria Actinobacteria Actinobacteria actinobacterium_LLX17
93949	NODE_55430_length_341_cov_0.686992_1	gi|560888711|ref|WP_023646322.1|	ribosome-recycling_factor_[actinobacterium_LLX17]	3.17663e-69	Bacteria Actinobacteria Actinobacteria actinobacterium_LLX17
141429	NODE_100638_length_253_cov_0.78481_1	gi|560888834|ref|WP_023646445.1|	3-isopropylmalate_dehydrogenase_[actinobacterium_LLX17]	1.25731e-47	Bacteria Actinobacteria Actinobacteria actinobacterium_LLX17
94947	NODE_56357_length_338_cov_0.62963_1	gi|560888877|ref|WP_023646488.1|	type_II_secretion_system_protein_E_[actinobacterium_LLX17]	5.03711e-61	Bacteria Actinobacteria Actinobacteria actinobacterium_LLX17
84233	NODE_46674_length_372_cov_0.440433_2	gi|560888984|ref|WP_023646595.1|	heat-shock_protein_HtpX_[actinobacterium_LLX17]	2.43106e-54	Bacteria Actinobacteria Actinobacteria actinobacterium_LLX17
81929	NODE_44625_length_381_cov_0.751748_1	gi|560889246|ref|WP_023646857.1|	biotin_carboxyl_carrier_protein_[actinobacterium_LLX17]	1.49816e-79	Bacteria Actinobacteria Actinobacteria actinobacterium_LLX17
90759	NODE_52527_length_350_cov_1.20784_1	gi|560889653|ref|WP_023647264.1|	acetyl-coenzyme_A_synthetase_[actinobacterium_LLX17]	3.66073e-61	Bacteria Actinobacteria Actinobacteria actinobacterium_LLX17
95440	NODE_56808_length_336_cov_1.0166_2	gi|916732197|ref|WP_051339253.1|	CoA_ester_lyase_[actinobacterium_LLX17]	1.07576e-13	Bacteria Actinobacteria Actinobacteria actinobacterium_LLX17
138845	NODE_98115_length_256_cov_0.770186_1	gi|497459084|ref|WP_009773282.1|	Bacterial_regulatory_protein _GntR_family_protein_[marine_actinobacterium_PHSC20C1]	8.12508e-21	Bacteria Actinobacteria Actinobacteria marine_actinobacterium_PHSC20C1
132738	NODE_92156_length_265_cov_1.17647_1	gi|497457517|ref|WP_009771715.1|	hypothetical_protein_[marine_actinobacterium_PHSC20C1]	4.53022e-23	Bacteria Actinobacteria Actinobacteria marine_actinobacterium_PHSC20C1
63525	NODE_28984_length_481_cov_0.722798_1	gi|497459085|ref|WP_009773283.1|	dimethylmenaquinone_methyltransferase_[marine_actinobacterium_PHSC20C1]	3.19935e-78	Bacteria Actinobacteria Actinobacteria marine_actinobacterium_PHSC20C1
66836	NODE_31700_length_458_cov_0.393939_1	gi|497459085|ref|WP_009773283.1|	dimethylmenaquinone_methyltransferase_[marine_actinobacterium_PHSC20C1]	3.19935e-78	Bacteria Actinobacteria Actinobacteria marine_actinobacterium_PHSC20C1
108134	NODE_68581_length_306_cov_1.0237_1	gi|497459085|ref|WP_009773283.1|	dimethylmenaquinone_methyltransferase_[marine_actinobacterium_PHSC20C1]	3.19935e-78	Bacteria Actinobacteria Actinobacteria marine_actinobacterium_PHSC20C1
57350	NODE_24015_length_534_cov_1.04784_1	gi|497459086|ref|WP_009773284.1|	aldehyde_dehydrogenase_family_protein_[marine_actinobacterium_PHSC20C1]	5.49091e-90	Bacteria Actinobacteria Actinobacteria marine_actinobacterium_PHSC20C1
136030	NODE_95358_length_260_cov_0.563636_1	gi|497459086|ref|WP_009773284.1|	aldehyde_dehydrogenase_family_protein_[marine_actinobacterium_PHSC20C1]	5.49091e-90	Bacteria Actinobacteria Actinobacteria marine_actinobacterium_PHSC20C1
61889	NODE_27641_length_494_cov_0.689223_1	gi|497459087|ref|WP_009773285.1|	aspartate_aminotransferase_family_protein_[marine_actinobacterium_PHSC20C1]	5.09895e-71	Bacteria Actinobacteria Actinobacteria marine_actinobacterium_PHSC20C1
69700	NODE_34063_length_440_cov_0.892754_1	gi|497459087|ref|WP_009773285.1|	aspartate_aminotransferase_family_protein_[marine_actinobacterium_PHSC20C1]	5.09895e-71	Bacteria Actinobacteria Actinobacteria marine_actinobacterium_PHSC20C1
93475	NODE_54989_length_342_cov_0.967611_1	gi|497459088|ref|WP_009773286.1|	3-hydroxybutyryl-CoA_dehydratase_[marine_actinobacterium_PHSC20C1]	1.9326e-08	Bacteria Actinobacteria Actinobacteria marine_actinobacterium_PHSC20C1
101483	NODE_62374_length_321_cov_1.07965_1	gi|497459095|ref|WP_009773293.1|	CoA_transferase_[marine_actinobacterium_PHSC20C1]	2.42949e-53	Bacteria Actinobacteria Actinobacteria marine_actinobacterium_PHSC20C1
129683	NODE_89179_length_269_cov_0.87931_1	gi|497459095|ref|WP_009773293.1|	CoA_transferase_[marine_actinobacterium_PHSC20C1]	2.42949e-53	Bacteria Actinobacteria Actinobacteria marine_actinobacterium_PHSC20C1
102153	NODE_62988_length_319_cov_0.549107_1	gi|497459793|ref|WP_009773991.1|	ATPase_[marine_actinobacterium_PHSC20C1]	1.43502e-51	Bacteria Actinobacteria Actinobacteria marine_actinobacterium_PHSC20C1
26458	NODE_3752_length_1525_cov_1.42937_1	gi|88815329|gb|EAR25187.1|	thymidylate_synthase_[marine_actinobacterium_PHSC20C1]	2.81133e-64	Bacteria Actinobacteria Actinobacteria marine_actinobacterium_PHSC20C1
17251	NODE_789_length_4905_cov_1.75156_5	gi|88816355|gb|EAR26210.1|	porphobilinogen_deaminase_[marine_actinobacterium_PHSC20C1]	7.1793e-31	Bacteria Actinobacteria Actinobacteria marine_actinobacterium_PHSC20C1
71109	NODE_35259_length_432_cov_0.578635_1	gi|308153112|dbj|BAJ22145.1|	DNA_gyrase_subunit_B _partial_[unidentified_Actinobacteria_KK10206C]	6.46258e-93	Bacteria Actinobacteria Actinobacteria unidentified_Actinobacteria_KK10206C
18011	NODE_939_length_4258_cov_1.89142_3	gi|1145394017|emb|SJM60427.1|	Transcriptional_regulator _GntR_family_[Actinomycetales_bacterium_JB111]	1.18507e-42	Bacteria Actinobacteria Actinobacteria Actinomycetales Actinomycetales_bacterium_JB111
23123	NODE_2394_length_2078_cov_1.46798_4	gi|1145395161|emb|SJM53036.1|	ABC_transporter _transmembrane_region_[Actinomycetales_bacterium_JB111]	1.40312e-13	Bacteria Actinobacteria Actinobacteria Actinomycetales Actinomycetales_bacterium_JB111
36504	NODE_9198_length_902_cov_0.88228_1	gi|1145395980|emb|SJM48441.1|	Transcriptional_regulator _IclR_family_[Actinomycetales_bacterium_JB111]	8.0662e-89	Bacteria Actinobacteria Actinobacteria Actinomycetales Actinomycetales_bacterium_JB111
15269	NODE_472_length_7295_cov_1.90694_7	gi|1145394056|emb|SJM60012.1|	hypothetical_protein_CZ771_11450_[Actinomycetales_bacterium_JB111]	1.71666e-17	Bacteria Actinobacteria Actinobacteria Actinomycetales Actinomycetales_bacterium_JB111
24074	NODE_2748_length_1901_cov_0.900886_1	gi|1145394164|emb|SJM59638.1|	Alpha-glucosyltransferase_YihQ_[Actinomycetales_bacterium_JB111]	7.59471e-32	Bacteria Actinobacteria Actinobacteria Actinomycetales Actinomycetales_bacterium_JB111
138888	NODE_98158_length_256_cov_0.795031_1	gi|1145394295|emb|SJM58814.1|	Mobile_element_protein_[Actinomycetales_bacterium_JB111]	2.52527e-48	Bacteria Actinobacteria Actinobacteria Actinomycetales Actinomycetales_bacterium_JB111
71930	NODE_35951_length_427_cov_1.01506_1	gi|1145395635|emb|SJM50091.1|	hypothetical_protein_CZ771_03795_[Actinomycetales_bacterium_JB111]	3.44938e-10	Bacteria Actinobacteria Actinobacteria Actinomycetales Actinomycetales_bacterium_JB111
72739	NODE_36629_length_423_cov_0.939024_2	gi|1145395974|emb|SJM48388.1|	amidohydrolase_[Actinomycetales_bacterium_JB111]	4.64607e-65	Bacteria Actinobacteria Actinobacteria Actinomycetales Actinomycetales_bacterium_JB111
91063	NODE_52798_length_349_cov_0.484252_1	gi|1145395974|emb|SJM48388.1|	amidohydrolase_[Actinomycetales_bacterium_JB111]	4.64607e-65	Bacteria Actinobacteria Actinobacteria Actinomycetales Actinomycetales_bacterium_JB111
115210	NODE_75264_length_292_cov_0.619289_1	gi|1145395974|emb|SJM48388.1|	amidohydrolase_[Actinomycetales_bacterium_JB111]	4.64607e-65	Bacteria Actinobacteria Actinobacteria Actinomycetales Actinomycetales_bacterium_JB111
72738	NODE_36629_length_423_cov_0.939024_1	gi|1145395975|emb|SJM48400.1|	hypothetical_protein_CZ771_02610_[Actinomycetales_bacterium_JB111]	5.65691e-12	Bacteria Actinobacteria Actinobacteria Actinomycetales Actinomycetales_bacterium_JB111
105387	NODE_66007_length_312_cov_0.576037_1	gi|1145395977|emb|SJM48419.1|	Citrate_synthase_(si)_[Actinomycetales_bacterium_JB111]	7.37951e-54	Bacteria Actinobacteria Actinobacteria Actinomycetales Actinomycetales_bacterium_JB111
71396	NODE_35495_length_430_cov_0.480597_1	gi|1145395978|emb|SJM48425.1|	CAIB/BAIF_family_protein_[Actinomycetales_bacterium_JB111]	6.39213e-56	Bacteria Actinobacteria Actinobacteria Actinomycetales Actinomycetales_bacterium_JB111
88939	NODE_50885_length_356_cov_0.712644_2	gi|880983128|ref|WP_048706917.1|	MULTISPECIES:_transcriptional_regulator_[Actinomycetaceae]	2.41206e-20	Bacteria Actinobacteria Actinobacteria Actinomycetales Actinomycetaceae
17581	NODE_851_length_4570_cov_1.95531_2	gi|1043653157|ref|WP_065415512.1|	transposase_[Actinobaculum_suis]	6.81119e-51	Bacteria Actinobacteria Actinobacteria Actinomycetales Actinomycetaceae Actinobaculum Actinobaculum_massiliense
14210	NODE_347_length_9345_cov_2.13643_5	gi|494059349|ref|WP_007001433.1|	hypothetical_protein_[Actinobaculum_massiliense]	3.37359e-39	Bacteria Actinobacteria Actinobacteria Actinomycetales Actinomycetaceae Actinobaculum Actinobaculum_massiliense
137524	NODE_96813_length_258_cov_0.687117_1	gi|1124372702|ref|WP_074662372.1|	hypothetical_protein_[Actinobaculum_suis]	1.36244e-16	Bacteria Actinobacteria Actinobacteria Actinomycetales Actinomycetaceae Actinobaculum Actinobaculum_suis
116923	NODE_76882_length_289_cov_0.958763_1	gi|1119481897|ref|WP_072455200.1|	MULTISPECIES:_hypothetical_protein_[Actinomyces]	2.6623e-27	Bacteria Actinobacteria Actinobacteria Actinomycetales Actinomycetaceae Actinomyces
13076	NODE_241_length_11809_cov_3.14598_10	gi|492786473|ref|WP_005963540.1|	hypothetical_protein_[Actinomyces_cardiffensis]	5.97184e-13	Bacteria Actinobacteria Actinobacteria Actinomycetales Actinomycetaceae Actinomyces Actinomyces_cardiffensis
20429	NODE_1521_length_2905_cov_1.32669_4	gi|1120933769|ref|WP_073452873.1|	hypothetical_protein_[Actinomyces_denticolens]	7.25315e-35	Bacteria Actinobacteria Actinobacteria Actinomycetales Actinomycetaceae Actinomyces Actinomyces_denticolens
82479	NODE_45105_length_379_cov_0.823944_1	gi|916661578|ref|WP_051268669.1|	two-component_sensor_histidine_kinase_[Actinomyces_gerencseriae]	2.95337e-25	Bacteria Actinobacteria Actinobacteria Actinomycetales Actinomycetaceae Actinomyces Actinomyces_gerencseriae
31757	NODE_6433_length_1110_cov_1.14778_2	gi|1120471971|ref|WP_073333761.1|	cell_filamentation_protein_Fic_[Actinomyces_glycerinitolerans]	1.32055e-78	Bacteria Actinobacteria Actinobacteria Actinomycetales Actinomycetaceae Actinomyces Actinomyces_glycerinitolerans
91922	NODE_53589_length_346_cov_0.864542_1	gi|1092736993|ref|WP_070663792.1|	hypothetical_protein_[Actinomyces_sp._HMSC065F11]	5.49158e-12	Bacteria Actinobacteria Actinobacteria Actinomycetales Actinomycetaceae Actinomyces Actinomyces_HMSC065F11
12187	NODE_178_length_14947_cov_3.53966_1	gi|1118359798|gb|OKL50400.1|	hypothetical_protein_BSZ40_11140_[Actinomyces_hordeovulneris]	1.35146e-129	Bacteria Actinobacteria Actinobacteria Actinomycetales Actinomycetaceae Actinomyces Actinomyces_hordeovulneris
130403	NODE_89880_length_268_cov_0.710983_1	gi|736444293|ref|WP_034466182.1|	heavy_metal_translocating_P-type_ATPase_[Actinomyces_sp._ICM54]	1.43027e-11	Bacteria Actinobacteria Actinobacteria Actinomycetales Actinomycetaceae Actinomyces Actinomyces_ICM54
105593	NODE_66206_length_312_cov_0.562212_1	gi|398374582|gb|EJN52178.1|	putative_membrane_protein_[Actinomyces_sp._ICM58]	2.51721e-31	Bacteria Actinobacteria Actinobacteria Actinomycetales Actinomycetaceae Actinomyces Actinomyces_ICM58
132708	NODE_92126_length_265_cov_0.305882_1	gi|398374582|gb|EJN52178.1|	putative_membrane_protein_[Actinomyces_sp._ICM58]	2.51721e-31	Bacteria Actinobacteria Actinobacteria Actinomycetales Actinomycetaceae Actinomyces Actinomyces_ICM58
9440	NODE_45_length_39956_cov_14.6616_37	gi|960340006|ref|WP_058236128.1|	hypothetical_protein_[Actinomyces_ihumii]	9.01051e-63	Bacteria Actinobacteria Actinobacteria Actinomycetales Actinomycetaceae Actinomyces Actinomyces_ihumii
9350	NODE_43_length_40671_cov_12.2716_42	gi|918243809|ref|WP_052374812.1|	hypothetical_protein_[Actinomyces_israelii]	5.57195e-12	Bacteria Actinobacteria Actinobacteria Actinomycetales Actinomycetaceae Actinomyces Actinomyces_israelii
110320	NODE_70648_length_302_cov_0.584541_1	gi|545337221|ref|WP_021608823.1|	50S_ribosomal_protein_L17_[Actinomyces_johnsonii]	2.29549e-16	Bacteria Actinobacteria Actinobacteria Actinomycetales Actinomycetaceae Actinomyces Actinomyces_johnsonii
43094	NODE_13477_length_733_cov_0.827586_1	gi|1129399030|ref|WP_075361530.1|	hypothetical_protein_[Actinomyces_marimammalium]	2.60827e-13	Bacteria Actinobacteria Actinobacteria Actinomycetales Actinomycetaceae Actinomyces Actinomyces_marimammalium
131191	NODE_90635_length_267_cov_0.505814_1	gi|1122247206|ref|WP_073983696.1|	heavy_metal_transporter_[Actinomyces_sp._Marseille-P2825]	3.10439e-07	Bacteria Actinobacteria Actinobacteria Actinomycetales Actinomycetaceae Actinomyces Actinomyces_Marseille-P2825
8899	NODE_33_length_51456_cov_2.98226_45	gi|515761409|ref|WP_017194009.1|	MarR_family_transcriptional_regulator_[Actinomyces_massiliensis]	3.81349e-52	Bacteria Actinobacteria Actinobacteria Actinomycetales Actinomycetaceae Actinomyces Actinomyces_massiliensis
22690	NODE_2243_length_2167_cov_2.11728_3	gi|545333983|ref|WP_021607019.1|	hypothetical_protein _partial_[Actinomyces_johnsonii]	2.53825e-26	Bacteria Actinobacteria Actinobacteria Actinomycetales Actinomycetaceae Actinomyces Actinomyces_naeslundii
17438	NODE_824_length_4734_cov_1.70274_3	gi|918398433|ref|WP_052450708.1|	5&apos -nucleotidase_[Actinomyces_polynesiensis]	1.49574e-88	Bacteria Actinobacteria Actinobacteria Actinomycetales Actinomycetaceae Actinomyces Actinomyces_naeslundii
116296	NODE_76290_length_291_cov_0.290816_1	gi|1129456000|ref|WP_075416516.1|	serine/threonine_protein_phosphatase_[Actinomyces_naeslundii]	1.44048e-29	Bacteria Actinobacteria Actinobacteria Actinomycetales Actinomycetaceae Actinomyces Actinomyces_naeslundii
136385	NODE_95696_length_260_cov_0.187879_1	gi|1133685760|ref|WP_076071582.1|	peptide_ABC_transporter_substrate-binding_protein_[Actinomyces_naeslundii]	1.75258e-37	Bacteria Actinobacteria Actinobacteria Actinomycetales Actinomycetaceae Actinomyces Actinomyces_naeslundii
76668	NODE_40023_length_403_cov_0.301948_1	gi|1133755246|ref|WP_076137505.1|	DNA_topoisomerase_I_[Actinomyces_naeslundii]	1.65731e-08	Bacteria Actinobacteria Actinobacteria Actinomycetales Actinomycetaceae Actinomyces Actinomyces_naeslundii
38907	NODE_10710_length_829_cov_0.663488_1	gi|1133877905|ref|WP_076252445.1|	ATPase_[Actinomyces_naeslundii]	6.14063e-66	Bacteria Actinobacteria Actinobacteria Actinomycetales Actinomycetaceae Actinomyces Actinomyces_naeslundii
8138	NODE_22_length_116526_cov_10.8804_3	gi|489878416|ref|WP_003781896.1|	anaphase-promoting_protein_subunit_3_[Actinomyces_naeslundii]	2.3878e-124	Bacteria Actinobacteria Actinobacteria Actinomycetales Actinomycetaceae Actinomyces Actinomyces_naeslundii
71022	NODE_35184_length_432_cov_1.64985_1	gi|749923956|ref|WP_040316460.1|	hypothetical_protein_[Actinomyces_europaeus]	2.9051e-08	Bacteria Actinobacteria Actinobacteria Actinomycetales Actinomycetaceae Actinomyces Actinomyces_naeslundii
8344	NODE_24_length_64873_cov_5.67302_11	gi|915448789|ref|WP_050795273.1|	transcriptional_regulator_[Actinomyces_sp._oral_taxon_448]	3.13596e-07	Bacteria Actinobacteria Actinobacteria Actinomycetales Actinomycetaceae Actinomyces Actinomyces_naeslundii
19736	NODE_1331_length_3238_cov_1.97105_1	gi|1088754591|emb|SDZ92039.1|	2&apos;;3&apos;-cyclic-nucleotide_2&apos;-phosphodiesterase_/_3&apos;-nucleotidase_[Actinomyces_nasicola]	0	Bacteria Actinobacteria Actinobacteria Actinomycetales Actinomycetaceae Actinomyces Actinomyces_nasicola
54271	NODE_21633_length_566_cov_1.1189_1	gi|1088752905|emb|SEA76133.1|	type_I_restriction_enzyme _S_subunit_[Actinomyces_nasicola]	1.62695e-100	Bacteria Actinobacteria Actinobacteria Actinomycetales Actinomycetaceae Actinomyces Actinomyces_nasicola
15459	NODE_498_length_7047_cov_1.79876_4	gi|1088753520|emb|SEA49469.1|	hypothetical_protein_SAMN02910418_01718_[Actinomyces_nasicola]	1.37861e-91	Bacteria Actinobacteria Actinobacteria Actinomycetales Actinomycetaceae Actinomyces Actinomyces_nasicola
39229	NODE_10916_length_822_cov_1.06602_1	gi|1088754180|emb|SEA13480.1|	hypothetical_protein_SAMN02910418_00956_[Actinomyces_nasicola]	2.58987e-10	Bacteria Actinobacteria Actinobacteria Actinomycetales Actinomycetaceae Actinomyces Actinomyces_nasicola
30237	NODE_5618_length_1199_cov_1.0942_2	gi|1121483918|ref|WP_073716461.1|	hypothetical_protein_[Actinomyces_nasicola]	1.42434e-68	Bacteria Actinobacteria Actinobacteria Actinomycetales Actinomycetaceae Actinomyces Actinomyces_nasicola
22226	NODE_2084_length_2296_cov_1.63835_3	gi|749521271|ref|WP_040158801.1|	transcriptional_regulator_[Actinomyces_nasicola]	4.14923e-71	Bacteria Actinobacteria Actinobacteria Actinomycetales Actinomycetaceae Actinomyces Actinomyces_nasicola
125221	NODE_84853_length_276_cov_0.59116_1	gi|985286722|gb|KWZ72265.1|	efflux_ABC_transporter _permease_protein_[Actinomyces_neuii]	3.9303e-20	Bacteria Actinobacteria Actinobacteria Actinomycetales Actinomycetaceae Actinomyces Actinomyces_neuii
108375	NODE_68810_length_306_cov_0.592417_1	gi|983397743|ref|WP_060566257.1|	folate-binding_protein_[Actinomyces_odontolyticus]	4.63017e-59	Bacteria Actinobacteria Actinobacteria Actinomycetales Actinomycetaceae Actinomyces Actinomyces_odontolyticus
136403	NODE_95714_length_260_cov_0.933333_1	gi|925197129|gb|ALD00413.1|	hypothetical_protein_AM609_15020_[Actinomyces_sp._oral_taxon_414]	3.13282e-34	Bacteria Actinobacteria Actinobacteria Actinomycetales Actinomycetaceae Actinomyces Actinomyces_oral_taxon_414
72375	NODE_36327_length_425_cov_0.745455_1	gi|926249614|ref|WP_053587882.1|	non-ribosomal_peptide_synthase_[Actinomyces_sp._oral_taxon_414]	4.21342e-65	Bacteria Actinobacteria Actinobacteria Actinomycetales Actinomycetaceae Actinomyces Actinomyces_oral_taxon_414
61683	NODE_27475_length_496_cov_0.541147_1	gi|926249615|ref|WP_053587883.1|	non-ribosomal_peptide_synthase_[Actinomyces_sp._oral_taxon_414]	4.21342e-65	Bacteria Actinobacteria Actinobacteria Actinomycetales Actinomycetaceae Actinomyces Actinomyces_oral_taxon_414
79578	NODE_42553_length_391_cov_0.662162_1	gi|926249615|ref|WP_053587883.1|	non-ribosomal_peptide_synthase_[Actinomyces_sp._oral_taxon_414]	4.21342e-65	Bacteria Actinobacteria Actinobacteria Actinomycetales Actinomycetaceae Actinomyces Actinomyces_oral_taxon_414
80858	NODE_43676_length_385_cov_0.634483_1	gi|926249615|ref|WP_053587883.1|	non-ribosomal_peptide_synthase_[Actinomyces_sp._oral_taxon_414]	4.21342e-65	Bacteria Actinobacteria Actinobacteria Actinomycetales Actinomycetaceae Actinomyces Actinomyces_oral_taxon_414
85574	NODE_47851_length_367_cov_0.452206_1	gi|926249615|ref|WP_053587883.1|	non-ribosomal_peptide_synthase_[Actinomyces_sp._oral_taxon_414]	4.21342e-65	Bacteria Actinobacteria Actinobacteria Actinomycetales Actinomycetaceae Actinomyces Actinomyces_oral_taxon_414
95943	NODE_57274_length_335_cov_0.704167_1	gi|926249615|ref|WP_053587883.1|	non-ribosomal_peptide_synthase_[Actinomyces_sp._oral_taxon_414]	4.21342e-65	Bacteria Actinobacteria Actinobacteria Actinomycetales Actinomycetaceae Actinomyces Actinomyces_oral_taxon_414
113867	NODE_73987_length_295_cov_0.615_1	gi|926249615|ref|WP_053587883.1|	non-ribosomal_peptide_synthase_[Actinomyces_sp._oral_taxon_414]	4.21342e-65	Bacteria Actinobacteria Actinobacteria Actinomycetales Actinomycetaceae Actinomyces Actinomyces_oral_taxon_414
136136	NODE_95459_length_260_cov_0.751515_1	gi|926249615|ref|WP_053587883.1|	non-ribosomal_peptide_synthase_[Actinomyces_sp._oral_taxon_414]	4.21342e-65	Bacteria Actinobacteria Actinobacteria Actinomycetales Actinomycetaceae Actinomyces Actinomyces_oral_taxon_414
145713	NODE_104870_length_248_cov_0.915033_1	gi|926249615|ref|WP_053587883.1|	non-ribosomal_peptide_synthase_[Actinomyces_sp._oral_taxon_414]	4.21342e-65	Bacteria Actinobacteria Actinobacteria Actinomycetales Actinomycetaceae Actinomyces Actinomyces_oral_taxon_414
71018	NODE_35181_length_432_cov_0.72997_1	gi|926249616|ref|WP_053587884.1|	non-ribosomal_peptide_synthase_[Actinomyces_sp._oral_taxon_414]	4.21342e-65	Bacteria Actinobacteria Actinobacteria Actinomycetales Actinomycetaceae Actinomyces Actinomyces_oral_taxon_414
107790	NODE_68251_length_307_cov_0.584906_1	gi|926249616|ref|WP_053587884.1|	non-ribosomal_peptide_synthase_[Actinomyces_sp._oral_taxon_414]	4.21342e-65	Bacteria Actinobacteria Actinobacteria Actinomycetales Actinomycetaceae Actinomyces Actinomyces_oral_taxon_414
110003	NODE_70353_length_302_cov_0.888889_1	gi|926249616|ref|WP_053587884.1|	non-ribosomal_peptide_synthase_[Actinomyces_sp._oral_taxon_414]	4.21342e-65	Bacteria Actinobacteria Actinobacteria Actinomycetales Actinomycetaceae Actinomyces Actinomyces_oral_taxon_414
20771	NODE_1625_length_2738_cov_1.85812_4	gi|365264982|gb|EHM94761.1|	hypothetical_protein_HMPREF0975_01126_[Actinomyces_sp._oral_taxon_849_str._F0330]	1.83116e-107	Bacteria Actinobacteria Actinobacteria Actinomycetales Actinomycetaceae Actinomyces Actinomyces_oral_taxon_849
66931	NODE_31777_length_457_cov_0.569061_1	gi|1129440369|ref|WP_075401434.1|	hypothetical_protein_[Actinomyces_oris]	2.70491e-21	Bacteria Actinobacteria Actinobacteria Actinomycetales Actinomycetaceae Actinomyces Actinomyces_oris
136341	NODE_95656_length_260_cov_0.187879_1	gi|1129444264|ref|WP_075405150.1|	transcriptional_regulator_[Actinomyces_oris]	4.79723e-20	Bacteria Actinobacteria Actinobacteria Actinomycetales Actinomycetaceae Actinomyces Actinomyces_oris
19344	NODE_1231_length_3447_cov_2.24791_3	gi|1129451696|ref|WP_075412394.1|	DNA_methyltransferase_[Actinomyces_oris]	3.83203e-96	Bacteria Actinobacteria Actinobacteria Actinomycetales Actinomycetaceae Actinomyces Actinomyces_oris
131900	NODE_91330_length_266_cov_0.391813_1	gi|498300125|ref|WP_010614281.1|	hypothetical_protein_[Actinomyces_oris]	2.70491e-21	Bacteria Actinobacteria Actinobacteria Actinomycetales Actinomycetaceae Actinomyces Actinomyces_oris
52183	NODE_20059_length_591_cov_1.2379_1	gi|759840749|ref|WP_043536119.1|	hypothetical_protein _partial_[Actinomyces_polynesiensis]	6.67515e-55	Bacteria Actinobacteria Actinobacteria Actinomycetales Actinomycetaceae Actinomyces Actinomyces_polynesiensis
43248	NODE_13573_length_730_cov_1.09921_2	gi|918398266|ref|WP_052450541.1|	hypothetical_protein_[Actinomyces_polynesiensis]	1.37887e-33	Bacteria Actinobacteria Actinobacteria Actinomycetales Actinomycetaceae Actinomyces Actinomyces_polynesiensis
16295	NODE_618_length_5965_cov_1.90903_4	gi|1132220405|ref|WP_075888774.1|	glycerol-3-phosphate_ABC_transporter_permease_[Actinomyces_provencensis]	1.5104e-146	Bacteria Actinobacteria Actinobacteria Actinomycetales Actinomycetaceae Actinomyces Actinomyces_provencensis
18012	NODE_939_length_4258_cov_1.89142_4	gi|1132220763|ref|WP_075889130.1|	ABC_transporter_[Actinomyces_provencensis]	3.46999e-96	Bacteria Actinobacteria Actinobacteria Actinomycetales Actinomycetaceae Actinomyces Actinomyces_provencensis
64771	NODE_30002_length_472_cov_0.740053_1	gi|1132221586|ref|WP_075889952.1|	toxin_RelK_[Actinomyces_provencensis]	7.54273e-26	Bacteria Actinobacteria Actinobacteria Actinomycetales Actinomycetaceae Actinomyces Actinomyces_provencensis
38379	NODE_10377_length_844_cov_0.88518_1	gi|1132223385|ref|WP_075891751.1|	ISL3_family_transposase_[Actinomyces_provencensis]	7.61115e-164	Bacteria Actinobacteria Actinobacteria Actinomycetales Actinomycetaceae Actinomyces Actinomyces_provencensis
19290	NODE_1219_length_3476_cov_1.95652_5	gi|1132223700|ref|WP_075892066.1|	amino_acid_ABC_transporter_permease_[Actinomyces_provencensis]	1.9729e-71	Bacteria Actinobacteria Actinobacteria Actinomycetales Actinomycetaceae Actinomyces Actinomyces_provencensis
113857	NODE_73980_length_295_cov_0.92_1	gi|759840213|ref|WP_043535634.1|	GNAT_family_N-acetyltransferase_[Actinomyces_polynesiensis]	2.51746e-09	Bacteria Actinobacteria Actinobacteria Actinomycetales Actinomycetaceae Actinomyces Actinomyces_provencensis
19060	NODE_1167_length_3570_cov_1.91655_7	gi|1056503274|ref|WP_067940903.1|	hypothetical_protein_[Actinomyces_radicidentis]	9.00542e-09	Bacteria Actinobacteria Actinobacteria Actinomycetales Actinomycetaceae Actinomyces Actinomyces_radicidentis
96589	NODE_57866_length_333_cov_0.516807_2	gi|651295547|ref|WP_026427327.1|	ATPase_AAA_[Actinomyces_slackii]	6.84794e-12	Bacteria Actinobacteria Actinobacteria Actinomycetales Actinomycetaceae Actinomyces Actinomyces_slackii
19032	NODE_1162_length_3593_cov_1.4817_4	gi|651337469|ref|WP_026460464.1|	hypothetical_protein_[Actinomyces_suimastitidis]	7.49358e-12	Bacteria Actinobacteria Actinobacteria Actinomycetales Actinomycetaceae Actinomyces Actinomyces_suimastitidis
8232	NODE_22_length_116526_cov_10.8804_97	gi|515745542|ref|WP_017178142.1|	hypothetical_protein_[Actinomyces_timonensis]	2.82723e-07	Bacteria Actinobacteria Actinobacteria Actinomycetales Actinomycetaceae Actinomyces Actinomyces_timonensis
9856	NODE_57_length_30227_cov_15.6113_7	gi|515745542|ref|WP_017178142.1|	hypothetical_protein_[Actinomyces_timonensis]	2.82723e-07	Bacteria Actinobacteria Actinobacteria Actinomycetales Actinomycetaceae Actinomyces Actinomyces_timonensis
44540	NODE_14475_length_706_cov_2.03928_1	gi|493731030|ref|WP_006680311.1|	restriction_endonuclease_[Actinomyces_turicensis]	1.13845e-24	Bacteria Actinobacteria Actinobacteria Actinomycetales Actinomycetaceae Actinomyces Actinomyces_turicensis
9343	NODE_43_length_40671_cov_12.2716_35	gi|493732651|ref|WP_006681904.1|	hypothetical_protein_[Actinomyces_turicensis]	1.40575e-65	Bacteria Actinobacteria Actinobacteria Actinomycetales Actinomycetaceae Actinomyces Actinomyces_turicensis
72530	NODE_36457_length_424_cov_0.613982_1	gi|916263784|ref|WP_050998830.1|	hypothetical_protein_[Actinomyces_turicensis]	1.40575e-65	Bacteria Actinobacteria Actinobacteria Actinomycetales Actinomycetaceae Actinomyces Actinomyces_turicensis
107121	NODE_67631_length_308_cov_0.58216_1	gi|493594955|ref|WP_006547720.1|	hypothetical_protein_[Actinomyces_urogenitalis]	2.42906e-08	Bacteria Actinobacteria Actinobacteria Actinomycetales Actinomycetaceae Actinomyces Actinomyces_urogenitalis
9428	NODE_45_length_39956_cov_14.6616_25	gi|493595452|ref|WP_006548208.1|	phage_capsid_protein_[Actinomyces_urogenitalis]	1.57068e-70	Bacteria Actinobacteria Actinobacteria Actinomycetales Actinomycetaceae Actinomyces Actinomyces_urogenitalis
140692	NODE_99919_length_254_cov_0.767296_1	gi|497333118|ref|WP_009647331.1|	site-specific_DNA-methyltransferase_[Actinomyces_sp._ICM47]	1.58076e-42	Bacteria Actinobacteria Actinobacteria Actinomycetales Actinomycetaceae Actinomyces Actinomyces_urogenitalis
65802	NODE_30849_length_465_cov_0.497297_2	gi|690753960|gb|KGF02923.1|	ABC_transporter_permease_[Actinomyces_urogenitalis_S6-C4]	6.61475e-11	Bacteria Actinobacteria Actinobacteria Actinomycetales Actinomycetaceae Actinomyces Actinomyces_urogenitalis
24325	NODE_2847_length_1847_cov_1.88185_1	gi|551247526|ref|WP_022867814.1|	glycoside_hydrolase_family_2_[Actinomyces_vaccimaxillae]	3.01295e-39	Bacteria Actinobacteria Actinobacteria Actinomycetales Actinomycetaceae Actinomyces Actinomyces_vaccimaxillae
9940	NODE_58_length_30069_cov_11.6014_31	gi|326637720|gb|EGE38622.1|	hypothetical_protein_HMPREF0059_01484_[Actinomyces_viscosus_C505]	5.15387e-25	Bacteria Actinobacteria Actinobacteria Actinomycetales Actinomycetaceae Actinomyces Actinomyces_viscosus
16594	NODE_667_length_5644_cov_2.0337_5	gi|502934384|ref|WP_013169360.1|	hypothetical_protein_[Arcanobacterium_haemolyticum]	5.24839e-21	Bacteria Actinobacteria Actinobacteria Actinomycetales Actinomycetaceae Arcanobacterium Arcanobacterium_haemolyticum
15799	NODE_545_length_6599_cov_1.81688_8	gi|736100461|ref|WP_034233140.1|	hypothetical_protein_[Arcanobacterium_sp._S3PF19]	7.44401e-11	Bacteria Actinobacteria Actinobacteria Actinomycetales Actinomycetaceae Arcanobacterium Arcanobacterium_S3PF19
34617	NODE_8040_length_976_cov_1.27809_3	gi|939720297|ref|WP_054953464.1|	hypothetical_protein_[Flaviflexus_massiliensis]	4.86614e-23	Bacteria Actinobacteria Actinobacteria Actinomycetales Actinomycetaceae Flaviflexus Flaviflexus_massiliensis
19950	NODE_1392_length_3130_cov_1.81614_3	gi|551244901|ref|WP_022865232.1|	phosphoribosyl-ATP_pyrophosphatase_[Varibaculum_cambriense]	6.68901e-38	Bacteria Actinobacteria Actinobacteria Actinomycetales Actinomycetaceae Varibaculum Varibaculum_cambriense
122476	NODE_82190_length_280_cov_0.664865_1	gi|1094140023|ref|WP_071128761.1|	hypothetical_protein_[Varibaculum_sp._Marseille-P2802]	2.03166e-39	Bacteria Actinobacteria Actinobacteria Actinomycetales Actinomycetaceae Varibaculum Varibaculum_Marseille-P2802
80172	NODE_43070_length_388_cov_0.730375_1	gi|1098125522|emb|SFE45184.1|	Site-specific_recombinase_XerD_[Actinopolyspora_alba]	1.22868e-15	Bacteria Actinobacteria Actinobacteria Actinopolysporales Actinopolysporaceae Actinopolyspora Actinopolyspora_alba
110643	NODE_70947_length_301_cov_0.373786_1	gi|759892457|ref|WP_043579050.1|	hypothetical_protein_[Actinopolyspora_erythraea]	1.96258e-20	Bacteria Actinobacteria Actinobacteria Actinopolysporales Actinopolysporaceae Actinopolyspora Actinopolyspora_erythraea
108440	NODE_68873_length_306_cov_0.0663507_1	gi|516598989|ref|WP_017974012.1|	chromosome_segregation_protein_SMC_[Actinopolyspora_halophila]	1.49801e-11	Bacteria Actinobacteria Actinobacteria Actinopolysporales Actinopolysporaceae Actinopolyspora Actinopolyspora_halophila
144717	NODE_103884_length_249_cov_0.402597_1	gi|1098011698|emb|SFT92672.1|	AAA_domain_(dynein-related_subfamily)_[Actinopolyspora_righensis]	2.36957e-20	Bacteria Actinobacteria Actinobacteria Actinopolysporales Actinopolysporaceae Actinopolyspora Actinopolyspora_righensis
136505	NODE_95817_length_259_cov_0.75_1	gi|1086656340|emb|SDQ41094.1|	iron_complex_transport_system_permease_protein_[Actinopolyspora_saharensis]	1.61256e-32	Bacteria Actinobacteria Actinobacteria Actinopolysporales Actinopolysporaceae Actinopolyspora Actinopolyspora_saharensis
86783	NODE_48934_length_363_cov_0.570896_1	gi|1086790225|emb|SDP97175.1|	hypothetical_protein_SAMN04487905_1244_[Actinopolyspora_xinjiangensis]	4.33336e-14	Bacteria Actinobacteria Actinobacteria Actinopolysporales Actinopolysporaceae Actinopolyspora Actinopolyspora_xinjiangensis
52186	NODE_20061_length_591_cov_1.18347_1	gi|493331526|ref|WP_006288664.1|	MULTISPECIES:_30S_ribosomal_protein_S10_[Bifidobacteriaceae]	4.20264e-27	Bacteria Actinobacteria Actinobacteria Bifidobacteriales Bifidobacteriaceae
62905	NODE_28463_length_486_cov_0.86445_1	gi|917298617|ref|WP_051905329.1|	terminase_[Bifidobacterium_actinocoloniiforme]	2.33737e-38	Bacteria Actinobacteria Actinobacteria Bifidobacteriales Bifidobacteriaceae Bifidobacterium Bifidobacterium_actinocoloniiforme
87636	NODE_49701_length_360_cov_0.698113_1	gi|671259251|gb|KFF30618.1|	hypothetical_protein_BBOMB_1482_[Bifidobacterium_bombi_DSM_19703]	3.90749e-15	Bacteria Actinobacteria Actinobacteria Bifidobacteriales Bifidobacteriaceae Bifidobacterium Bifidobacterium_bombi
126685	NODE_86255_length_274_cov_0.145251_1	gi|763214930|ref|WP_044087456.1|	hypothetical_protein_[Bifidobacterium_bombi]	3.39878e-09	Bacteria Actinobacteria Actinobacteria Bifidobacteriales Bifidobacteriaceae Bifidobacterium Bifidobacterium_bombi
126106	NODE_85702_length_274_cov_0.692737_1	gi|1148685006|ref|WP_077424274.1|	hypothetical_protein_[Bifidobacterium_longum]	1.00516e-16	Bacteria Actinobacteria Actinobacteria Bifidobacteriales Bifidobacteriaceae Bifidobacterium Bifidobacterium_longum
134634	NODE_93995_length_262_cov_0.796407_1	gi|494115440|ref|WP_007055222.1|	sugar_ABC_transporter_[Bifidobacterium_longum]	4.16837e-43	Bacteria Actinobacteria Actinobacteria Bifidobacteriales Bifidobacteriaceae Bifidobacterium Bifidobacterium_longum
128522	NODE_88046_length_271_cov_0.375_1	gi|695760038|ref|WP_032683218.1|	phosphate_ABC_transporter_permease_subunit_PstC_[Bifidobacterium_longum]	5.45152e-52	Bacteria Actinobacteria Actinobacteria Bifidobacteriales Bifidobacteriaceae Bifidobacterium Bifidobacterium_longum
99915	NODE_60906_length_325_cov_0.447826_1	gi|975871907|ref|WP_059280417.1|	hypothetical_protein_[Bifidobacterium_longum]	1.00516e-16	Bacteria Actinobacteria Actinobacteria Bifidobacteriales Bifidobacteriaceae Bifidobacterium Bifidobacterium_longum
146955	NODE_106090_length_246_cov_0.602649_1	gi|672975822|gb|KFI71204.1|	hypothetical_protein_BMERY_1554_[Bifidobacterium_merycicum]	3.36942e-47	Bacteria Actinobacteria Actinobacteria Bifidobacteriales Bifidobacteriaceae Bifidobacterium Bifidobacterium_merycicum
96728	NODE_57990_length_333_cov_1.39076_1	gi|672987314|gb|KFI82564.1|	putative_Xre_family_DNA_binding_protein_[Bifidobacterium_psychraerophilum]	5.41829e-23	Bacteria Actinobacteria Actinobacteria Bifidobacteriales Bifidobacteriaceae Bifidobacterium Bifidobacterium_psychraerophilum
139145	NODE_98408_length_256_cov_0.571429_1	gi|896169985|ref|WP_049183594.1|	endonuclease_[Bifidobacterium_scardovii]	6.62057e-19	Bacteria Actinobacteria Actinobacteria Bifidobacteriales Bifidobacteriaceae Bifidobacterium Bifidobacterium_pullorum
14790	NODE_411_length_8100_cov_2.03835_3	gi|639065937|ref|WP_024464505.1|	dimethylsulfoxide_reductase_[Bifidobacterium_subtile]	7.39218e-123	Bacteria Actinobacteria Actinobacteria Bifidobacteriales Bifidobacteriaceae Bifidobacterium Bifidobacterium_subtile
116168	NODE_76165_length_291_cov_0.520408_2	gi|514588097|gb|EPI49844.1|	hypothetical_protein_HMPREF1576_01357 _partial_[Gardnerella_vaginalis_JCP7719]	2.64675e-07	Bacteria Actinobacteria Actinobacteria Bifidobacteriales Bifidobacteriaceae Gardnerella Gardnerella_vaginalis
8401	NODE_24_length_64873_cov_5.67302_68	gi|490237601|ref|WP_004135896.1|	hypothetical_protein_[Gardnerella_vaginalis]	4.29047e-07	Bacteria Actinobacteria Actinobacteria Bifidobacteriales Bifidobacteriaceae Gardnerella Gardnerella_vaginalis
139690	NODE_98944_length_255_cov_0.575_1	gi|493336277|ref|WP_006293287.1|	peptide_ABC_transporter_[Scardovia_inopinata]	2.15169e-10	Bacteria Actinobacteria Actinobacteria Bifidobacteriales Bifidobacteriaceae Scardovia Scardovia_inopinata
134410	NODE_93778_length_262_cov_0.922156_1	gi|506276294|ref|WP_015796069.1|	hypothetical_protein_[Catenulispora_acidiphila]	5.87016e-14	Bacteria Actinobacteria Actinobacteria Catenulisporales Catenulisporaceae Catenulispora Catenulispora_acidiphila
17262	NODE_791_length_4871_cov_3.46985_3	gi|490121611|ref|WP_004022110.1|	MULTISPECIES:_cold-shock_protein_[Corynebacteriales]	2.97867e-41	Bacteria Actinobacteria Actinobacteria Corynebacteriales
12818	NODE_220_length_12882_cov_2.92954_8	gi|960358915|ref|WP_058251916.1|	MULTISPECIES:_hypothetical_protein_[Corynebacteriales]	1.1806e-19	Bacteria Actinobacteria Actinobacteria Corynebacteriales
98522	NODE_59625_length_328_cov_0.532189_1	gi|928937488|ref|WP_053962308.1|	mannose-6-phosphate_isomerase _class_I_[Lawsonella_clevelandensis]	1.72933e-59	Bacteria Actinobacteria Actinobacteria Corynebacteriales Lawsonella Lawsonella_clevelandensis
118383	NODE_78264_length_287_cov_0.635417_1	gi|1027732653|ref|WP_063665847.1|	hypothetical_protein_[Lawsonella_clevelandensis]	1.06552e-44	Bacteria Actinobacteria Actinobacteria Corynebacteriales Lawsonella Lawsonella_clevelandensis
130357	NODE_89833_length_268_cov_0.890173_1	gi|927982382|gb|ALE34979.1|	hypothetical_protein_IY73_06785_[Lawsonella_clevelandensis]	1.94624e-49	Bacteria Actinobacteria Actinobacteria Corynebacteriales Lawsonella Lawsonella_clevelandensis
95278	NODE_56660_length_337_cov_0.483471_1	gi|928936529|ref|WP_053961349.1|	hypothetical_protein_[Lawsonella_clevelandensis]	1.06552e-44	Bacteria Actinobacteria Actinobacteria Corynebacteriales Lawsonella Lawsonella_clevelandensis
129168	NODE_88677_length_270_cov_0.68_1	gi|928937023|ref|WP_053961843.1|	aminotransferase_[Lawsonella_clevelandensis]	9.71525e-36	Bacteria Actinobacteria Actinobacteria Corynebacteriales Lawsonella Lawsonella_clevelandensis
139128	NODE_98392_length_256_cov_0.763975_1	gi|928937127|ref|WP_053961947.1|	hypothetical_protein_[Lawsonella_clevelandensis]	1.06552e-44	Bacteria Actinobacteria Actinobacteria Corynebacteriales Lawsonella Lawsonella_clevelandensis
122603	NODE_82316_length_280_cov_0.654054_1	gi|928937200|ref|WP_053962020.1|	DNA_polymerase_III_subunit_beta_[Lawsonella_clevelandensis]	8.69213e-48	Bacteria Actinobacteria Actinobacteria Corynebacteriales Lawsonella Lawsonella_clevelandensis
118895	NODE_78749_length_286_cov_0.47644_1	gi|928937512|ref|WP_053962332.1|	hypothetical_protein_[Lawsonella_clevelandensis]	1.06552e-44	Bacteria Actinobacteria Actinobacteria Corynebacteriales Lawsonella Lawsonella_clevelandensis
121589	NODE_81337_length_281_cov_0.494624_1	gi|928937787|ref|WP_053962607.1|	dihydroorotate_dehydrogenase_(quinone)_[Lawsonella_clevelandensis]	1.07782e-49	Bacteria Actinobacteria Actinobacteria Corynebacteriales Lawsonella Lawsonella_clevelandensis
73208	NODE_37040_length_421_cov_1.49693_1	gi|928954332|ref|WP_053979012.1|	hypothetical_protein_[Lawsonella_clevelandensis]	1.06552e-44	Bacteria Actinobacteria Actinobacteria Corynebacteriales Lawsonella Lawsonella_clevelandensis
117647	NODE_77565_length_288_cov_0.642487_1	gi|928954343|ref|WP_053979023.1|	NAD(P)_transhydrogenase_subunit_beta_[Lawsonella_clevelandensis]	6.09737e-46	Bacteria Actinobacteria Actinobacteria Corynebacteriales Lawsonella Lawsonella_clevelandensis
21493	NODE_1843_length_2502_cov_1.7931_1	gi|640111053|ref|WP_024794727.1|	acyl-CoA_dehydrogenase_[Tomitella_biformata]	1.34131e-47	Bacteria Actinobacteria Actinobacteria Corynebacteriales Tomitella Tomitella_biformata
71041	NODE_35200_length_432_cov_0.635015_1	gi|640111176|ref|WP_024794778.1|	TetR_family_transcriptional_regulator_[Tomitella_biformata]	1.64929e-13	Bacteria Actinobacteria Actinobacteria Corynebacteriales Tomitella Tomitella_biformata
120046	NODE_79861_length_284_cov_0.645503_1	gi|740334523|ref|WP_038171272.1|	siderophore-interacting_protein_[Tomitella_biformata]	1.26248e-27	Bacteria Actinobacteria Actinobacteria Corynebacteriales Tomitella Tomitella_biformata
50509	NODE_18821_length_613_cov_2.32239_2	gi|740334599|ref|WP_038171345.1|	acyl-CoA_dehydrogenase_[Tomitella_biformata]	1.34131e-47	Bacteria Actinobacteria Actinobacteria Corynebacteriales Tomitella Tomitella_biformata
10247	NODE_69_length_26101_cov_3.35173_24	gi|916854403|ref|WP_051461459.1|	hypothetical_protein_[Tomitella_biformata]	3.77829e-07	Bacteria Actinobacteria Actinobacteria Corynebacteriales Tomitella Tomitella_biformata
100384	NODE_61343_length_324_cov_0.550218_1	gi|1092539301|ref|WP_070522219.1|	MULTISPECIES:_amino_acid_ABC_transporter_permease_[Corynebacteriaceae]	3.08695e-47	Bacteria Actinobacteria Actinobacteria Corynebacteriales Corynebacteriaceae
114502	NODE_74592_length_294_cov_0.502513_1	gi|502125756|ref|WP_012715089.1|	MULTISPECIES:_hypothetical_protein_[Corynebacteriaceae]	8.24822e-37	Bacteria Actinobacteria Actinobacteria Corynebacteriales Corynebacteriaceae
34816	NODE_8166_length_966_cov_0.669346_2	gi|551275786|ref|WP_022895910.1|	hypothetical_protein _partial_[Corynebacterium-like_bacterium_B27]	1.2672e-69	Bacteria Actinobacteria Actinobacteria Corynebacteriales Corynebacteriaceae Corynebacterium-like_bacterium_B27
35564	NODE_8616_length_939_cov_1.62678_2	gi|551276375|ref|WP_022896499.1|	short-chain_dehydrogenase _partial_[Corynebacterium-like_bacterium_B27]	5.91681e-53	Bacteria Actinobacteria Actinobacteria Corynebacteriales Corynebacteriaceae Corynebacterium-like_bacterium_B27
77272	NODE_40554_length_400_cov_1.10492_1	gi|551277205|ref|WP_022897329.1|	pyranose_oxidase _partial_[Corynebacterium-like_bacterium_B27]	1.76961e-75	Bacteria Actinobacteria Actinobacteria Corynebacteriales Corynebacteriaceae Corynebacterium-like_bacterium_B27
139012	NODE_98281_length_256_cov_1.49689_1	gi|551277205|ref|WP_022897329.1|	pyranose_oxidase _partial_[Corynebacterium-like_bacterium_B27]	1.76961e-75	Bacteria Actinobacteria Actinobacteria Corynebacteriales Corynebacteriaceae Corynebacterium-like_bacterium_B27
142507	NODE_101704_length_252_cov_0.197452_1	gi|665915381|ref|WP_031281433.1|	hypothetical_protein _partial_[Corynebacterium-like_bacterium_B27]	1.2672e-69	Bacteria Actinobacteria Actinobacteria Corynebacteriales Corynebacteriaceae Corynebacterium-like_bacterium_B27
23285	NODE_2451_length_2050_cov_1.78312_1	gi|551274864|ref|WP_022894988.1|	membrane_protein_[Corynebacterium-like_bacterium_B27]	4.40062e-98	Bacteria Actinobacteria Actinobacteria Corynebacteriales Corynebacteriaceae Corynebacterium-like_bacterium_B27
104917	NODE_65571_length_313_cov_0.880734_1	gi|551275433|ref|WP_022895557.1|	dehydrogenase_[Corynebacterium-like_bacterium_B27]	8.86173e-34	Bacteria Actinobacteria Actinobacteria Corynebacteriales Corynebacteriaceae Corynebacterium-like_bacterium_B27
43328	NODE_13626_length_729_cov_1.39905_2	gi|551275659|ref|WP_022895783.1|	LacI_family_transcriptional_regulator_[Corynebacterium-like_bacterium_B27]	2.90927e-65	Bacteria Actinobacteria Actinobacteria Corynebacteriales Corynebacteriaceae Corynebacterium-like_bacterium_B27
34815	NODE_8166_length_966_cov_0.669346_1	gi|551275787|ref|WP_022895911.1|	hypothetical_protein_[Corynebacterium-like_bacterium_B27]	1.01881e-82	Bacteria Actinobacteria Actinobacteria Corynebacteriales Corynebacteriaceae Corynebacterium-like_bacterium_B27
42158	NODE_12846_length_754_cov_1.31715_1	gi|551276645|ref|WP_022896769.1|	short-chain_dehydrogenase_[Corynebacterium-like_bacterium_B27]	1.88585e-72	Bacteria Actinobacteria Actinobacteria Corynebacteriales Corynebacteriaceae Corynebacterium-like_bacterium_B27
138971	NODE_98240_length_256_cov_0.956522_1	gi|551276953|ref|WP_022897077.1|	hypothetical_protein_[Corynebacterium-like_bacterium_B27]	1.01881e-82	Bacteria Actinobacteria Actinobacteria Corynebacteriales Corynebacteriaceae Corynebacterium-like_bacterium_B27
140446	NODE_99674_length_254_cov_1.12579_1	gi|551277202|ref|WP_022897326.1|	TetR_family_transcriptional_regulator_[Corynebacterium-like_bacterium_B27]	8.14882e-27	Bacteria Actinobacteria Actinobacteria Corynebacteriales Corynebacteriaceae Corynebacterium-like_bacterium_B27
62510	NODE_28139_length_490_cov_1.13924_1	gi|551277203|ref|WP_022897327.1|	MFS_transporter_[Corynebacterium-like_bacterium_B27]	3.85153e-124	Bacteria Actinobacteria Actinobacteria Corynebacteriales Corynebacteriaceae Corynebacterium-like_bacterium_B27
67869	NODE_32557_length_451_cov_0.769663_1	gi|551277204|ref|WP_022897328.1|	hypothetical_protein_[Corynebacterium-like_bacterium_B27]	1.01881e-82	Bacteria Actinobacteria Actinobacteria Corynebacteriales Corynebacteriaceae Corynebacterium-like_bacterium_B27
140854	NODE_100077_length_254_cov_0.383648_1	gi|551277485|ref|WP_022897609.1|	hypothetical_protein_[Corynebacterium-like_bacterium_B27]	1.01881e-82	Bacteria Actinobacteria Actinobacteria Corynebacteriales Corynebacteriaceae Corynebacterium-like_bacterium_B27
93178	NODE_54722_length_343_cov_1.28226_2	gi|551278057|ref|WP_022898181.1|	glyoxalase/bleomycin_resistance/dioxygenase_family_protein_[Corynebacterium-like_bacterium_B27]	3.73182e-12	Bacteria Actinobacteria Actinobacteria Corynebacteriales Corynebacteriaceae Corynebacterium-like_bacterium_B27
137606	NODE_96894_length_258_cov_1.15337_1	gi|551278683|ref|WP_022898807.1|	hypothetical_protein_[Corynebacterium-like_bacterium_B27]	1.01881e-82	Bacteria Actinobacteria Actinobacteria Corynebacteriales Corynebacteriaceae Corynebacterium-like_bacterium_B27
111840	NODE_72068_length_299_cov_1.81373_2	gi|551278692|ref|WP_022898816.1|	hypothetical_protein_[Corynebacterium-like_bacterium_B27]	1.01881e-82	Bacteria Actinobacteria Actinobacteria Corynebacteriales Corynebacteriaceae Corynebacterium-like_bacterium_B27
20745	NODE_1619_length_2746_cov_1.80837_3	gi|665914867|ref|WP_031280919.1|	enoyl-CoA_hydratase_[Corynebacterium-like_bacterium_B27]	7.46128e-145	Bacteria Actinobacteria Actinobacteria Corynebacteriales Corynebacteriaceae Corynebacterium-like_bacterium_B27
44816	NODE_14669_length_701_cov_0.790429_1	gi|916313115|ref|WP_051048161.1|	MFS_transporter_[Corynebacterium-like_bacterium_B27]	3.85153e-124	Bacteria Actinobacteria Actinobacteria Corynebacteriales Corynebacteriaceae Corynebacterium-like_bacterium_B27
46251	NODE_15695_length_676_cov_1.33907_1	gi|1092617643|ref|WP_070564937.1|	MULTISPECIES:_pyridoxal_5&apos -phosphate_synthase_glutaminase_subunit_PdxT_[Corynebacterium]	4.70194e-25	Bacteria Actinobacteria Actinobacteria Corynebacteriales Corynebacteriaceae Corynebacterium
146053	NODE_105204_length_247_cov_0.611842_1	gi|736646196|ref|WP_034653731.1|	MULTISPECIES:_Rossman_fold_protein _TIGR00730_family_[Corynebacterium]	3.18021e-51	Bacteria Actinobacteria Actinobacteria Corynebacteriales Corynebacteriaceae Corynebacterium
119652	NODE_79482_length_285_cov_0.810526_1	gi|1092555697|ref|WP_070537929.1|	MULTISPECIES:_transposase_[Corynebacterium]	1.26832e-54	Bacteria Actinobacteria Actinobacteria Corynebacteriales Corynebacteriaceae Corynebacterium
14305	NODE_357_length_9154_cov_1.88785_1	gi|1124197690|ref|WP_074506633.1|	iron_dicitrate_ABC_transporter_ATP-binding_protein_[Corynebacterium_glutamicum]	1.04629e-21	Bacteria Actinobacteria Actinobacteria Corynebacteriales Corynebacteriaceae Corynebacterium
125075	NODE_84711_length_276_cov_0.850829_1	gi|489954746|ref|WP_003858053.1|	MULTISPECIES:_hypothetical_protein_[Corynebacterium]	1.69435e-70	Bacteria Actinobacteria Actinobacteria Corynebacteriales Corynebacteriaceae Corynebacterium
96309	NODE_57611_length_334_cov_0.778243_1	gi|491671552|ref|WP_005527694.1|	hypothetical_protein_[Corynebacterium_striatum]	3.38613e-64	Bacteria Actinobacteria Actinobacteria Corynebacteriales Corynebacteriaceae Corynebacterium
114437	NODE_74527_length_294_cov_0.522613_1	gi|499429512|ref|WP_011116976.1|	MULTISPECIES:_resolvase_[Corynebacterium]	9.72217e-63	Bacteria Actinobacteria Actinobacteria Corynebacteriales Corynebacteriaceae Corynebacterium
143076	NODE_102269_length_251_cov_1.13462_1	gi|552765633|ref|WP_023017757.1|	MULTISPECIES:_HNH_endonuclease_[Corynebacterium]	8.79704e-53	Bacteria Actinobacteria Actinobacteria Corynebacteriales Corynebacteriaceae Corynebacterium
124170	NODE_83840_length_277_cov_0.21978_1	gi|552768805|ref|WP_023020137.1|	MULTISPECIES:_hypothetical_protein_[Corynebacterium]	1.69435e-70	Bacteria Actinobacteria Actinobacteria Corynebacteriales Corynebacteriaceae Corynebacterium
116790	NODE_76765_length_290_cov_0.492308_1	gi|552768882|ref|WP_023020155.1|	MULTISPECIES:_hypothetical_protein_[Corynebacterium]	1.69435e-70	Bacteria Actinobacteria Actinobacteria Corynebacteriales Corynebacteriaceae Corynebacterium
136476	NODE_95789_length_259_cov_0.597561_1	gi|552786157|ref|WP_023023989.1|	MULTISPECIES:_polyphosphate_kinase_2_[Corynebacterium]	1.05375e-40	Bacteria Actinobacteria Actinobacteria Corynebacteriales Corynebacteriaceae Corynebacterium
97768	NODE_58923_length_330_cov_0.52766_1	gi|552787064|ref|WP_023024295.1|	MULTISPECIES:_hypothetical_protein_[Corynebacterium]	1.69435e-70	Bacteria Actinobacteria Actinobacteria Corynebacteriales Corynebacteriaceae Corynebacterium
105866	NODE_66458_length_311_cov_0.430556_1	gi|552788641|ref|WP_023024937.1|	MULTISPECIES:_hypothetical_protein_[Corynebacterium]	1.69435e-70	Bacteria Actinobacteria Actinobacteria Corynebacteriales Corynebacteriaceae Corynebacterium
101313	NODE_62216_length_321_cov_0.451327_1	gi|736645820|ref|WP_034653372.1|	MULTISPECIES:_transcriptional_regulator_[Corynebacterium]	2.9835e-54	Bacteria Actinobacteria Actinobacteria Corynebacteriales Corynebacteriaceae Corynebacterium
92137	NODE_53782_length_346_cov_0.621514_1	gi|491422101|ref|WP_005279898.1|	bifunctional_phosphoribosylaminoimidazolecarboxamide_formyltransferase/inosine_monophosphate_cyclohydrolase_[Corynebacterium_accolens]	5.99963e-78	Bacteria Actinobacteria Actinobacteria Corynebacteriales Corynebacteriaceae Corynebacterium Corynebacterium_accolens
74091	NODE_37799_length_416_cov_0.94704_1	gi|1130963630|ref|WP_075727468.1|	aldehyde_dehydrogenase_(NADP(+))_[Corynebacterium_aquilae]	5.57268e-54	Bacteria Actinobacteria Actinobacteria Corynebacteriales Corynebacteriaceae Corynebacterium Corynebacterium_aquilae
9852	NODE_57_length_30227_cov_15.6113_3	gi|536926265|ref|WP_020975802.1|	hypothetical_protein_[Corynebacterium_argentoratense]	1.70554e-27	Bacteria Actinobacteria Actinobacteria Corynebacteriales Corynebacteriaceae Corynebacterium Corynebacterium_argentoratense
135409	NODE_94747_length_261_cov_0.301205_1	gi|896448360|ref|WP_049377459.1|	phenazine_biosynthesis_protein_PhzF_[Corynebacterium_aurimucosum]	1.71489e-51	Bacteria Actinobacteria Actinobacteria Corynebacteriales Corynebacteriaceae Corynebacterium Corynebacterium_aurimucosum
22478	NODE_2170_length_2231_cov_1.8118_1	gi|497955402|ref|WP_010269558.1|	oxidoreductase_[Corynebacterium_bovis]	2.68535e-16	Bacteria Actinobacteria Actinobacteria Corynebacteriales Corynebacteriaceae Corynebacterium Corynebacterium_bovis
140867	NODE_100087_length_254_cov_0.383648_1	gi|497956379|ref|WP_010270535.1|	two-component_sensor_histidine_kinase_[Corynebacterium_bovis]	5.74086e-26	Bacteria Actinobacteria Actinobacteria Corynebacteriales Corynebacteriaceae Corynebacterium Corynebacterium_bovis
141089	NODE_100309_length_253_cov_0.582278_1	gi|505464191|ref|WP_015651082.1|	prepilin-type_cleavage/methylation_protein_[Corynebacterium_callunae]	4.08028e-14	Bacteria Actinobacteria Actinobacteria Corynebacteriales Corynebacteriaceae Corynebacterium Corynebacterium_callunae
15465	NODE_499_length_7035_cov_1.89986_3	gi|356607354|emb|CCE55660.1|	putative_uncharacterized_protein_[Corynebacterium_casei_UCMA_3821]	1.16143e-19	Bacteria Actinobacteria Actinobacteria Corynebacteriales Corynebacteriaceae Corynebacterium Corynebacterium_casei
56199	NODE_23129_length_546_cov_1.63193_2	gi|1132119311|ref|WP_075811678.1|	glucose-methanol-choline_oxidoreductase_[Corynebacterium_sp._CNJ-954]	1.8843e-28	Bacteria Actinobacteria Actinobacteria Corynebacteriales Corynebacteriaceae Corynebacterium Corynebacterium_CNJ-954
15231	NODE_467_length_7361_cov_1.83402_8	gi|1132122571|ref|WP_075814929.1|	lipid_hydroperoxide_peroxidase_[Corynebacterium_sp._CNJ-954]	5.52635e-84	Bacteria Actinobacteria Actinobacteria Corynebacteriales Corynebacteriaceae Corynebacterium Corynebacterium_CNJ-954
49347	NODE_17939_length_629_cov_1.37266_1	gi|1054807226|ref|WP_066570211.1|	hypothetical_protein_[Corynebacterium_crudilactis]	2.71131e-10	Bacteria Actinobacteria Actinobacteria Corynebacteriales Corynebacteriaceae Corynebacterium Corynebacterium_crudilactis
114627	NODE_74713_length_293_cov_0.989899_1	gi|1094294630|emb|SES28212.1|	Site-specific_recombinase_XerD_[Corynebacterium_cystitidis_DSM_20524]	1.66378e-07	Bacteria Actinobacteria Actinobacteria Corynebacteriales Corynebacteriaceae Corynebacterium Corynebacterium_cystitidis
74637	NODE_38271_length_413_cov_0.767296_2	gi|924865753|ref|WP_053544741.1|	TetR_family_transcriptional_regulator_[Corynebacterium_deserti]	1.65135e-14	Bacteria Actinobacteria Actinobacteria Corynebacteriales Corynebacteriaceae Corynebacterium Corynebacterium_deserti
94670	NODE_56104_length_338_cov_0.378601_1	gi|1127770841|gb|OLN17542.1|	3-hexulose-6-phosphate_synthase _partial_[Corynebacterium_diphtheriae]	4.39768e-28	Bacteria Actinobacteria Actinobacteria Corynebacteriales Corynebacteriaceae Corynebacterium Corynebacterium_diphtheriae
71080	NODE_35235_length_432_cov_0.732938_2	gi|1128294754|gb|OLO13360.1|	phosphate_ABC_transporter_permease_subunit_PstC _partial_[Corynebacterium_diphtheriae]	1.2721e-28	Bacteria Actinobacteria Actinobacteria Corynebacteriales Corynebacteriaceae Corynebacterium Corynebacterium_diphtheriae
143251	NODE_102441_length_251_cov_0.782051_1	gi|1102028061|ref|WP_071574093.1|	hypothetical_protein_[Corynebacterium_diphtheriae]	1.45668e-15	Bacteria Actinobacteria Actinobacteria Corynebacteriales Corynebacteriaceae Corynebacterium Corynebacterium_diphtheriae
9504	NODE_46_length_39493_cov_3.07277_42	gi|38199269|emb|CAE48900.1|	Conserved_hypothetical_protein_[Corynebacterium_diphtheriae]	4.60104e-11	Bacteria Actinobacteria Actinobacteria Corynebacteriales Corynebacteriaceae Corynebacterium Corynebacterium_diphtheriae
18938	NODE_1139_length_3661_cov_1.33455_5	gi|643713271|ref|WP_025252133.1|	hypothetical_protein_[Corynebacterium_vitaeruminis]	1.03648e-40	Bacteria Actinobacteria Actinobacteria Corynebacteriales Corynebacteriaceae Corynebacterium Corynebacterium_diphtheriae
20392	NODE_1512_length_2921_cov_1.70665_2	gi|827484831|gb|KLN39834.1|	hypothetical_protein_AL08_07595_[Corynebacterium_diphtheriae_bv._gravis_str._ISS_4746]	1.46027e-23	Bacteria Actinobacteria Actinobacteria Corynebacteriales Corynebacteriaceae Corynebacterium Corynebacterium_diphtheriae
99111	NODE_60164_length_327_cov_0.659483_1	gi|1054726715|ref|WP_066492229.1|	hypothetical_protein_[Corynebacterium_sp._DNF00584]	2.17614e-30	Bacteria Actinobacteria Actinobacteria Corynebacteriales Corynebacteriaceae Corynebacterium Corynebacterium_DNF00584
79414	NODE_42413_length_392_cov_1.08081_1	gi|516653998|ref|WP_018022987.1|	hypothetical_protein_[Corynebacterium_doosanense]	5.51423e-117	Bacteria Actinobacteria Actinobacteria Corynebacteriales Corynebacteriaceae Corynebacterium Corynebacterium_doosanense
47811	NODE_16825_length_651_cov_0.82554_1	gi|516653999|ref|WP_018022988.1|	hypothetical_protein_[Corynebacterium_doosanense]	5.51423e-117	Bacteria Actinobacteria Actinobacteria Corynebacteriales Corynebacteriaceae Corynebacterium Corynebacterium_doosanense
60144	NODE_26245_length_509_cov_1.58454_1	gi|516653999|ref|WP_018022988.1|	hypothetical_protein_[Corynebacterium_doosanense]	5.51423e-117	Bacteria Actinobacteria Actinobacteria Corynebacteriales Corynebacteriaceae Corynebacterium Corynebacterium_doosanense
90205	NODE_52030_length_352_cov_0.836576_1	gi|516653999|ref|WP_018022988.1|	hypothetical_protein_[Corynebacterium_doosanense]	5.51423e-117	Bacteria Actinobacteria Actinobacteria Corynebacteriales Corynebacteriaceae Corynebacterium Corynebacterium_doosanense
102473	NODE_63290_length_319_cov_0.75_1	gi|516654011|ref|WP_018023000.1|	hypothetical_protein_[Corynebacterium_doosanense]	5.51423e-117	Bacteria Actinobacteria Actinobacteria Corynebacteriales Corynebacteriaceae Corynebacterium Corynebacterium_doosanense
19225	NODE_1205_length_3502_cov_1.54505_1	gi|648467761|ref|WP_026159512.1|	IMP_dehydrogenase_[Corynebacterium_doosanense]	9.39168e-136	Bacteria Actinobacteria Actinobacteria Corynebacteriales Corynebacteriaceae Corynebacterium Corynebacterium_doosanense
49615	NODE_18138_length_625_cov_4.59811_1	gi|23494647|dbj|BAC19613.1|	conserved_hypothetical_protein_[Corynebacterium_efficiens_YS-314]	1.80783e-17	Bacteria Actinobacteria Actinobacteria Corynebacteriales Corynebacteriaceae Corynebacterium Corynebacterium_efficiens
147820	NODE_107093_length_102_cov_1.42857_1	gi|23494647|dbj|BAC19613.1|	conserved_hypothetical_protein_[Corynebacterium_efficiens_YS-314]	1.80783e-17	Bacteria Actinobacteria Actinobacteria Corynebacteriales Corynebacteriaceae Corynebacterium Corynebacterium_efficiens
96488	NODE_57773_length_334_cov_1.63598_1	gi|493820822|ref|WP_006768335.1|	ABC_transporter_ATP-binding_protein_[Corynebacterium_efficiens]	4.37014e-33	Bacteria Actinobacteria Actinobacteria Corynebacteriales Corynebacteriaceae Corynebacterium Corynebacterium_efficiens
120770	NODE_80549_length_283_cov_0.489362_1	gi|493821444|ref|WP_006768949.1|	glycosyl_transferase_[Corynebacterium_efficiens]	5.58741e-17	Bacteria Actinobacteria Actinobacteria Corynebacteriales Corynebacteriaceae Corynebacterium Corynebacterium_efficiens
86460	NODE_48649_length_364_cov_0.791822_1	gi|1037458537|gb|OBA56645.1|	hypothetical_protein_A5774_01625_[Corynebacterium_sp._EPI-003-04-2554_SCH2473622]	5.9114e-07	Bacteria Actinobacteria Actinobacteria Corynebacteriales Corynebacteriaceae Corynebacterium Corynebacterium_EPI-003-04-2554_SCH2473622
22750	NODE_2265_length_2158_cov_1.96558_3	gi|1130965595|ref|WP_075729365.1|	peptidase_S51_dipeptidase_E_[Corynebacterium_flavescens]	7.125e-74	Bacteria Actinobacteria Actinobacteria Corynebacteriales Corynebacteriaceae Corynebacterium Corynebacterium_flavescens
21124	NODE_1729_length_2618_cov_1.55331_3	gi|1123346065|gb|OKX87199.1|	hypothetical_protein_AUO96_07110 _partial_[Corynebacterium_glutamicum]	7.22245e-127	Bacteria Actinobacteria Actinobacteria Corynebacteriales Corynebacteriaceae Corynebacterium Corynebacterium_glutamicum
35842	NODE_8784_length_929_cov_1.58873_2	gi|1145388544|emb|SJM65382.1|	Octaprenyl_diphosphate_synthase_/_Dimethylallyltransferase_/_(2E 6E)-farnesyl_diphosphate_synthase_/_Geranylgeranyl_diphosphate_synthase_[Corynebacterium_glutamicum]	1.23637e-35	Bacteria Actinobacteria Actinobacteria Corynebacteriales Corynebacteriaceae Corynebacterium Corynebacterium_glutamicum
35640	NODE_8657_length_936_cov_0.799049_3	gi|1025604370|dbj|BAU94601.1|	polyketide_cyclase_[Corynebacterium_glutamicum]	3.82465e-13	Bacteria Actinobacteria Actinobacteria Corynebacteriales Corynebacteriaceae Corynebacterium Corynebacterium_glutamicum
26328	NODE_3693_length_1543_cov_1.60773_3	gi|1025605809|dbj|BAU96040.1|	hypothetical_protein_N24_1778_[Corynebacterium_glutamicum]	2.14333e-27	Bacteria Actinobacteria Actinobacteria Corynebacteriales Corynebacteriaceae Corynebacterium Corynebacterium_glutamicum
125516	NODE_85140_length_275_cov_0.677778_1	gi|1025606824|dbj|BAU97055.1|	uncharacterized_NAD(FAD)-dependent_dehydrogenase_[Corynebacterium_glutamicum]	1.37907e-37	Bacteria Actinobacteria Actinobacteria Corynebacteriales Corynebacteriaceae Corynebacterium Corynebacterium_glutamicum
48103	NODE_17038_length_646_cov_0.727768_1	gi|1145389387|emb|SJM58726.1|	ATP-grasp_enzyme-like_protein_[Corynebacterium_glutamicum]	4.93768e-76	Bacteria Actinobacteria Actinobacteria Corynebacteriales Corynebacteriaceae Corynebacterium Corynebacterium_glutamicum
89938	NODE_51788_length_353_cov_0.868217_1	gi|1148563266|ref|WP_077310897.1|	hypothetical_protein_[Corynebacterium_glutamicum]	2.53492e-52	Bacteria Actinobacteria Actinobacteria Corynebacteriales Corynebacteriaceae Corynebacterium Corynebacterium_glutamicum
103659	NODE_64398_length_316_cov_0.692308_1	gi|1148564774|ref|WP_077312367.1|	metalloendopeptidase_[Corynebacterium_glutamicum]	3.53673e-18	Bacteria Actinobacteria Actinobacteria Corynebacteriales Corynebacteriaceae Corynebacterium Corynebacterium_glutamicum
67837	NODE_32526_length_451_cov_0.514045_1	gi|140846368|dbj|BAF55367.1|	hypothetical_protein_cgR_2361_[Corynebacterium_glutamicum_R]	2.40521e-07	Bacteria Actinobacteria Actinobacteria Corynebacteriales Corynebacteriaceae Corynebacterium Corynebacterium_glutamicum
29964	NODE_5474_length_1218_cov_1.05788_1	gi|499324039|ref|WP_011014531.1|	N-acetyltransferase_[Corynebacterium_glutamicum]	6.05237e-69	Bacteria Actinobacteria Actinobacteria Corynebacteriales Corynebacteriaceae Corynebacterium Corynebacterium_glutamicum
22926	NODE_2326_length_2126_cov_1.46283_1	gi|499324056|ref|WP_011014548.1|	hypothetical_protein_[Corynebacterium_glutamicum]	2.53492e-52	Bacteria Actinobacteria Actinobacteria Corynebacteriales Corynebacteriaceae Corynebacterium Corynebacterium_glutamicum
61091	NODE_26992_length_501_cov_1.47291_2	gi|740796888|ref|WP_038582171.1|	hypothetical_protein_[Corynebacterium_glutamicum]	2.53492e-52	Bacteria Actinobacteria Actinobacteria Corynebacteriales Corynebacteriaceae Corynebacterium Corynebacterium_glutamicum
112319	NODE_72516_length_298_cov_0.689655_1	gi|763147697|ref|WP_044027362.1|	hypothetical_protein_[Corynebacterium_glutamicum]	2.53492e-52	Bacteria Actinobacteria Actinobacteria Corynebacteriales Corynebacteriaceae Corynebacterium Corynebacterium_glutamicum
123090	NODE_82799_length_279_cov_1.16848_1	gi|975888247|ref|WP_059289317.1|	hypothetical_protein_[Corynebacterium_glutamicum]	2.53492e-52	Bacteria Actinobacteria Actinobacteria Corynebacteriales Corynebacteriaceae Corynebacterium Corynebacterium_glutamicum
120405	NODE_80200_length_283_cov_0.941489_1	gi|881022092|ref|WP_048742373.1|	uracil-DNA_glycosylase_[Corynebacterium_halotolerans]	2.51278e-08	Bacteria Actinobacteria Actinobacteria Corynebacteriales Corynebacteriaceae Corynebacterium Corynebacterium_halotolerans
93936	NODE_55418_length_341_cov_1.07317_1	gi|1092614885|ref|WP_070562179.1|	calcium-binding_protein_[Corynebacterium_sp._HMSC055A01]	3.32868e-25	Bacteria Actinobacteria Actinobacteria Corynebacteriales Corynebacteriaceae Corynebacterium Corynebacterium_HMSC055A01
138949	NODE_98219_length_256_cov_1.15528_1	gi|1092811390|ref|WP_070729521.1|	hypothetical_protein_[Corynebacterium_sp._HMSC066C02]	1.4562e-30	Bacteria Actinobacteria Actinobacteria Corynebacteriales Corynebacteriaceae Corynebacterium Corynebacterium_HMSC066C02
110247	NODE_70581_length_302_cov_0.743961_1	gi|1092811447|ref|WP_070729561.1|	hypothetical_protein_[Corynebacterium_sp._HMSC066C02]	1.4562e-30	Bacteria Actinobacteria Actinobacteria Corynebacteriales Corynebacteriaceae Corynebacterium Corynebacterium_HMSC066C02
65052	NODE_30222_length_470_cov_0.904_1	gi|1092597487|ref|WP_070547293.1|	hypothetical_protein_[Corynebacterium_sp._HMSC070E08]	6.37102e-99	Bacteria Actinobacteria Actinobacteria Corynebacteriales Corynebacteriaceae Corynebacterium Corynebacterium_HMSC070E08
12385	NODE_190_length_14277_cov_3.06057_26	gi|1092466680|ref|WP_070456073.1|	hypothetical_protein_[Corynebacterium_sp._HMSC08C04]	3.1348e-31	Bacteria Actinobacteria Actinobacteria Corynebacteriales Corynebacteriaceae Corynebacterium Corynebacterium_HMSC08C04
12938	NODE_230_length_12426_cov_3.03463_9	gi|1081312756|gb|OFU52625.1|	hypothetical_protein_HMPREF3121_10470_[Corynebacterium_sp._HMSC11E11]	2.71274e-61	Bacteria Actinobacteria Actinobacteria Corynebacteriales Corynebacteriaceae Corynebacterium Corynebacterium_HMSC11E11
132885	NODE_92298_length_264_cov_0.715976_1	gi|1092844861|ref|WP_070759177.1|	sulfate_permease_[Corynebacterium_sp._HMSC22B11]	1.20968e-43	Bacteria Actinobacteria Actinobacteria Corynebacteriales Corynebacteriaceae Corynebacterium Corynebacterium_HMSC22B11
140078	NODE_99321_length_255_cov_0.96875_1	gi|1092844862|ref|WP_070759178.1|	hypothetical_protein_[Corynebacterium_sp._HMSC22B11]	2.22843e-45	Bacteria Actinobacteria Actinobacteria Corynebacteriales Corynebacteriaceae Corynebacterium Corynebacterium_HMSC22B11
84317	NODE_46749_length_372_cov_0.891697_1	gi|1092844871|ref|WP_070759187.1|	conjugal_transfer_protein_[Corynebacterium_sp._HMSC22B11]	1.13579e-66	Bacteria Actinobacteria Actinobacteria Corynebacteriales Corynebacteriaceae Corynebacterium Corynebacterium_HMSC22B11
87135	NODE_49244_length_362_cov_0.805243_1	gi|1092844871|ref|WP_070759187.1|	conjugal_transfer_protein_[Corynebacterium_sp._HMSC22B11]	1.13579e-66	Bacteria Actinobacteria Actinobacteria Corynebacteriales Corynebacteriaceae Corynebacterium Corynebacterium_HMSC22B11
99499	NODE_60519_length_326_cov_0.835498_1	gi|1092844871|ref|WP_070759187.1|	conjugal_transfer_protein_[Corynebacterium_sp._HMSC22B11]	1.13579e-66	Bacteria Actinobacteria Actinobacteria Corynebacteriales Corynebacteriaceae Corynebacterium Corynebacterium_HMSC22B11
75489	NODE_39002_length_409_cov_0.372611_1	gi|1092423163|ref|WP_070433862.1|	alpha-ketoglutarate_decarboxylase_[Corynebacterium_sp._HMSC28B08]	6.81921e-47	Bacteria Actinobacteria Actinobacteria Corynebacteriales Corynebacteriaceae Corynebacterium Corynebacterium_HMSC28B08
9966	NODE_59_length_29772_cov_6.72268_23	gi|918385437|ref|WP_052437712.1|	hypothetical_protein_[Corynebacterium_humireducens]	1.63012e-73	Bacteria Actinobacteria Actinobacteria Corynebacteriales Corynebacteriaceae Corynebacterium Corynebacterium_humireducens
118992	NODE_78838_length_286_cov_0.455497_1	gi|550762453|gb|ERS61433.1|	hypothetical_protein_HMPREF1261_01112_[Corynebacterium_sp._KPL1818]	2.26507e-20	Bacteria Actinobacteria Actinobacteria Corynebacteriales Corynebacteriaceae Corynebacterium Corynebacterium_KPL1818
116248	NODE_76245_length_291_cov_0.316327_1	gi|552851458|ref|WP_023029571.1|	hypothetical_protein_[Corynebacterium_sp._KPL1818]	3.65182e-36	Bacteria Actinobacteria Actinobacteria Corynebacteriales Corynebacteriaceae Corynebacterium Corynebacterium_KPL1818
91880	NODE_53553_length_347_cov_0.821429_1	gi|550752257|gb|ERS51714.1|	hypothetical_protein_HMPREF1267_02265 _partial_[Corynebacterium_sp._KPL1824]	7.74746e-47	Bacteria Actinobacteria Actinobacteria Corynebacteriales Corynebacteriaceae Corynebacterium Corynebacterium_KPL1824
91227	NODE_52945_length_349_cov_0.488189_1	gi|1011117392|ref|WP_062039254.1|	transposase_[Corynebacterium_simulans]	9.25639e-79	Bacteria Actinobacteria Actinobacteria Corynebacteriales Corynebacteriaceae Corynebacterium Corynebacterium_KPL1824
127526	NODE_87085_length_272_cov_0.689266_1	gi|550747567|gb|ERS47043.1|	hypothetical_protein_HMPREF1282_01714_[Corynebacterium_sp._KPL1856]	2.50148e-49	Bacteria Actinobacteria Actinobacteria Corynebacteriales Corynebacteriaceae Corynebacterium Corynebacterium_KPL1856
129850	NODE_89338_length_269_cov_0.649425_1	gi|550773269|gb|ERS71350.1|	hypothetical_protein_HMPREF1290_02132_[Corynebacterium_sp._KPL1989]	8.6609e-24	Bacteria Actinobacteria Actinobacteria Corynebacteriales Corynebacteriaceae Corynebacterium Corynebacterium_KPL1989
94705	NODE_56133_length_338_cov_0.884774_1	gi|493895391|ref|WP_006841311.1|	transposase_[Corynebacterium_lipophiloflavum]	9.3786e-72	Bacteria Actinobacteria Actinobacteria Corynebacteriales Corynebacteriaceae Corynebacterium Corynebacterium_KPL1996
93656	NODE_55157_length_341_cov_0.504065_1	gi|502203543|ref|WP_012730943.1|	UDP-glucose_6-dehydrogenase_[Corynebacterium_kroppenstedtii]	2.31284e-30	Bacteria Actinobacteria Actinobacteria Corynebacteriales Corynebacteriaceae Corynebacterium Corynebacterium_kroppenstedtii
98678	NODE_59768_length_328_cov_0.527897_1	gi|753875784|ref|WP_041629151.1|	aminopeptidase_C_[Corynebacterium_kroppenstedtii]	1.91097e-66	Bacteria Actinobacteria Actinobacteria Corynebacteriales Corynebacteriaceae Corynebacterium Corynebacterium_kroppenstedtii
106152	NODE_66730_length_310_cov_0.576744_1	gi|808036610|ref|WP_046202962.1|	DNA_polymerase_I_[Corynebacterium_kroppenstedtii]	4.56464e-62	Bacteria Actinobacteria Actinobacteria Corynebacteriales Corynebacteriaceae Corynebacterium Corynebacterium_kroppenstedtii
135953	NODE_95284_length_260_cov_0.745455_1	gi|808036611|ref|WP_046202963.1|	hypothetical_protein_[Corynebacterium_kroppenstedtii]	2.38469e-22	Bacteria Actinobacteria Actinobacteria Corynebacteriales Corynebacteriaceae Corynebacterium Corynebacterium_kroppenstedtii
99036	NODE_60091_length_327_cov_0.534483_1	gi|987335903|gb|KXB49301.1|	leucine--tRNA_ligase_[Corynebacterium_kroppenstedtii]	1.79335e-68	Bacteria Actinobacteria Actinobacteria Corynebacteriales Corynebacteriaceae Corynebacterium Corynebacterium_kroppenstedtii
20018	NODE_1410_length_3106_cov_1.71139_1	gi|923018186|ref|WP_053412272.1|	argininosuccinate_lyase_[Corynebacterium_lactis]	1.58659e-13	Bacteria Actinobacteria Actinobacteria Corynebacteriales Corynebacteriaceae Corynebacterium Corynebacterium_lactis
15229	NODE_467_length_7361_cov_1.83402_6	gi|517108705|ref|WP_018297523.1|	hypothetical_protein_[Corynebacterium_lubricantis]	1.54839e-38	Bacteria Actinobacteria Actinobacteria Corynebacteriales Corynebacteriaceae Corynebacterium Corynebacterium_lubricantis
85631	NODE_47899_length_367_cov_1.58456_1	gi|529144525|ref|WP_020934504.1|	hypothetical_protein_[Corynebacterium_maris]	7.06073e-10	Bacteria Actinobacteria Actinobacteria Corynebacteriales Corynebacteriaceae Corynebacterium Corynebacterium_maris
31702	NODE_6402_length_1113_cov_0.904715_2	gi|529145471|ref|WP_020935120.1|	MFS_transporter_[Corynebacterium_maris]	3.66095e-11	Bacteria Actinobacteria Actinobacteria Corynebacteriales Corynebacteriaceae Corynebacterium Corynebacterium_maris
138422	NODE_97702_length_257_cov_0.932099_1	gi|516824301|ref|WP_018117648.1|	hypothetical_protein_[Corynebacterium_mastitidis]	9.95474e-32	Bacteria Actinobacteria Actinobacteria Corynebacteriales Corynebacteriaceae Corynebacterium Corynebacterium_mastitidis
100567	NODE_61509_length_323_cov_0.666667_1	gi|516828244|ref|WP_018119420.1|	hypothetical_protein_[Corynebacterium_mastitidis]	9.95474e-32	Bacteria Actinobacteria Actinobacteria Corynebacteriales Corynebacteriaceae Corynebacterium Corynebacterium_mastitidis
15887	NODE_556_length_6464_cov_1.45612_5	gi|828172543|ref|WP_047263382.1|	glutamine_cyclotransferase_[Corynebacterium_mustelae]	3.09918e-15	Bacteria Actinobacteria Actinobacteria Corynebacteriales Corynebacteriaceae Corynebacterium Corynebacterium_mustelae
41222	NODE_12216_length_774_cov_0.986745_3	gi|941463635|ref|WP_055121505.1|	hypothetical_protein_[Corynebacterium_oculi]	1.2451e-25	Bacteria Actinobacteria Actinobacteria Corynebacteriales Corynebacteriaceae Corynebacterium Corynebacterium_oculi
143783	NODE_102971_length_250_cov_0.593548_2	gi|1130972864|ref|WP_075736633.1|	3-methyladenine_DNA_glycosylase_[Corynebacterium_phocae]	9.44623e-09	Bacteria Actinobacteria Actinobacteria Corynebacteriales Corynebacteriaceae Corynebacterium Corynebacterium_phocae
118914	NODE_78767_length_286_cov_0.910995_1	gi|1044706582|ref|WP_065420618.1|	hypothetical_protein_[Corynebacterium_propinquum]	1.36601e-07	Bacteria Actinobacteria Actinobacteria Corynebacteriales Corynebacteriaceae Corynebacterium Corynebacterium_pseudodiphtheriticum
27544	NODE_4256_length_1413_cov_1.02352_1	gi|311303327|gb|EFQ79407.1|	hypothetical_protein_HMPREF0305_12421_[Corynebacterium_pseudogenitalium_ATCC_33035]	1.6032e-28	Bacteria Actinobacteria Actinobacteria Corynebacteriales Corynebacteriaceae Corynebacterium Corynebacterium_pseudogenitalium
27545	NODE_4256_length_1413_cov_1.02352_2	gi|311303328|gb|EFQ79408.1|	hypothetical_protein_HMPREF0305_12422_[Corynebacterium_pseudogenitalium_ATCC_33035]	3.59979e-08	Bacteria Actinobacteria Actinobacteria Corynebacteriales Corynebacteriaceae Corynebacterium Corynebacterium_pseudogenitalium
129276	NODE_88779_length_270_cov_0.177143_1	gi|491468100|ref|WP_005325858.1|	murein_biosynthesis_integral_membrane_protein_MurJ_[Corynebacterium_pseudogenitalium]	3.02747e-27	Bacteria Actinobacteria Actinobacteria Corynebacteriales Corynebacteriaceae Corynebacterium Corynebacterium_pseudogenitalium
118991	NODE_78837_length_286_cov_0.371728_1	gi|512068235|gb|EPD67606.1|	HAD_ATPase _P-type _family_IC_[Corynebacterium_pyruviciproducens_ATCC_BAA-1742]	1.30417e-56	Bacteria Actinobacteria Actinobacteria Corynebacteriales Corynebacteriaceae Corynebacterium Corynebacterium_pyruviciproducens
102544	NODE_63355_length_318_cov_0.695067_1	gi|1092621491|ref|WP_070568549.1|	hypothetical_protein_[Corynebacterium_sp._HMSC055D05]	1.69579e-11	Bacteria Actinobacteria Actinobacteria Corynebacteriales Corynebacteriaceae Corynebacterium Corynebacterium_renale
144789	NODE_103956_length_249_cov_1.20779_1	gi|860323958|ref|WP_048378876.1|	terminase_[Corynebacterium_renale]	3.71422e-32	Bacteria Actinobacteria Actinobacteria Corynebacteriales Corynebacteriaceae Corynebacterium Corynebacterium_renale
136626	NODE_95936_length_259_cov_0.75_1	gi|754341558|gb|AJI80049.1|	Homeodomain-like_domain_[Corynebacterium_singulare]	2.0301e-23	Bacteria Actinobacteria Actinobacteria Corynebacteriales Corynebacteriaceae Corynebacterium Corynebacterium_singulare
18518	NODE_1046_length_3927_cov_2.10882_1	gi|916653263|ref|WP_051260354.1|	phosphoribosylanthranilate_isomerase_[Corynebacterium_sputi]	1.2955e-77	Bacteria Actinobacteria Actinobacteria Corynebacteriales Corynebacteriaceae Corynebacterium Corynebacterium_sputi
127066	NODE_86622_length_273_cov_1.03933_1	gi|992011224|ref|WP_060994600.1|	UDP-2 4-diacetamido-2 4 6-trideoxy-beta-L-altropyranose_hydrolase_[Corynebacterium_durum]	3.95709e-52	Bacteria Actinobacteria Actinobacteria Corynebacteriales Corynebacteriaceae Corynebacterium Corynebacterium_stationis
114907	NODE_74978_length_293_cov_0.308081_1	gi|992010919|ref|WP_060994295.1|	methionine_adenosyltransferase _partial_[Corynebacterium_durum]	2.77282e-54	Bacteria Actinobacteria Actinobacteria Corynebacteriales Corynebacteriaceae Corynebacterium Corynebacterium_stationis
119175	NODE_79022_length_286_cov_0.324607_1	gi|992012718|ref|WP_060996094.1|	transposase _partial_[Corynebacterium_durum]	2.09765e-59	Bacteria Actinobacteria Actinobacteria Corynebacteriales Corynebacteriaceae Corynebacterium Corynebacterium_stationis
126035	NODE_85634_length_275_cov_0.138889_1	gi|992012718|ref|WP_060996094.1|	transposase _partial_[Corynebacterium_durum]	2.09765e-59	Bacteria Actinobacteria Actinobacteria Corynebacteriales Corynebacteriaceae Corynebacterium Corynebacterium_stationis
139757	NODE_99010_length_255_cov_0.75_1	gi|1055092196|ref|WP_066840636.1|	cupin_[Corynebacterium_stationis]	1.31055e-19	Bacteria Actinobacteria Actinobacteria Corynebacteriales Corynebacteriaceae Corynebacterium Corynebacterium_stationis
29994	NODE_5488_length_1216_cov_1.43354_2	gi|1130959231|ref|WP_075723110.1|	IMP_dehydrogenase_[Corynebacterium_stationis]	1.88462e-55	Bacteria Actinobacteria Actinobacteria Corynebacteriales Corynebacteriaceae Corynebacterium Corynebacterium_stationis
8229	NODE_22_length_116526_cov_10.8804_94	gi|1130959369|ref|WP_075723248.1|	hypothetical_protein_[Corynebacterium_stationis]	9.23611e-39	Bacteria Actinobacteria Actinobacteria Corynebacteriales Corynebacteriaceae Corynebacterium Corynebacterium_stationis
22730	NODE_2257_length_2161_cov_1.894_6	gi|1130959369|ref|WP_075723248.1|	hypothetical_protein_[Corynebacterium_stationis]	9.23611e-39	Bacteria Actinobacteria Actinobacteria Corynebacteriales Corynebacteriaceae Corynebacterium Corynebacterium_stationis
35429	NODE_8533_length_943_cov_0.876179_2	gi|1130959397|ref|WP_075723276.1|	hypothetical_protein_[Corynebacterium_stationis]	9.23611e-39	Bacteria Actinobacteria Actinobacteria Corynebacteriales Corynebacteriaceae Corynebacterium Corynebacterium_stationis
27894	NODE_4425_length_1379_cov_0.988318_1	gi|1130959401|ref|WP_075723280.1|	aldehyde_dehydrogenase_(NADP(+))_[Corynebacterium_stationis]	2.66926e-55	Bacteria Actinobacteria Actinobacteria Corynebacteriales Corynebacteriaceae Corynebacterium Corynebacterium_stationis
78301	NODE_41441_length_396_cov_1.00997_1	gi|521253592|ref|WP_020440157.1|	hypothetical_protein_[Corynebacterium_terpenotabidum]	1.41143e-07	Bacteria Actinobacteria Actinobacteria Corynebacteriales Corynebacteriaceae Corynebacterium Corynebacterium_stationis
112324	NODE_72521_length_298_cov_1.06404_1	gi|663103591|ref|WP_030146105.1|	hypothetical_protein_[Corynebacterium_variabile]	7.79526e-81	Bacteria Actinobacteria Actinobacteria Corynebacteriales Corynebacteriaceae Corynebacterium Corynebacterium_stationis
25730	NODE_3425_length_1619_cov_1.8773_3	gi|663103668|ref|WP_030146128.1|	hypothetical_protein_[Corynebacterium_variabile]	7.79526e-81	Bacteria Actinobacteria Actinobacteria Corynebacteriales Corynebacteriaceae Corynebacterium Corynebacterium_stationis
56608	NODE_23442_length_542_cov_0.248322_1	gi|738699153|ref|WP_036598096.1|	tRNA_uridine-5-carboxymethylaminomethyl(34)_synthesis_enzyme_MnmG_[Corynebacterium_durum]	1.36033e-28	Bacteria Actinobacteria Actinobacteria Corynebacteriales Corynebacteriaceae Corynebacterium Corynebacterium_stationis
48253	NODE_17145_length_644_cov_0.673953_1	gi|917287185|ref|WP_051893897.1|	hypothetical_protein_[Corynebacterium_jeikeium]	1.08825e-23	Bacteria Actinobacteria Actinobacteria Corynebacteriales Corynebacteriaceae Corynebacterium Corynebacterium_stationis
52185	NODE_20060_length_591_cov_0.622984_2	gi|918009880|ref|WP_052302466.1|	hypothetical_protein_[Corynebacterium_variabile]	7.79526e-81	Bacteria Actinobacteria Actinobacteria Corynebacteriales Corynebacteriaceae Corynebacterium Corynebacterium_stationis
109330	NODE_69712_length_304_cov_0.401914_1	gi|992010896|ref|WP_060994272.1|	alanine--tRNA_ligase_[Corynebacterium_durum]	9.29354e-65	Bacteria Actinobacteria Actinobacteria Corynebacteriales Corynebacteriaceae Corynebacterium Corynebacterium_stationis
100170	NODE_61146_length_324_cov_0.541485_1	gi|992010903|ref|WP_060994279.1|	sodium:alanine_symporter_[Corynebacterium_durum]	2.54972e-68	Bacteria Actinobacteria Actinobacteria Corynebacteriales Corynebacteriaceae Corynebacterium Corynebacterium_stationis
129182	NODE_88690_length_270_cov_0.828571_1	gi|992011030|ref|WP_060994406.1|	twitching_motility_protein_PilT_[Corynebacterium_durum]	8.15801e-36	Bacteria Actinobacteria Actinobacteria Corynebacteriales Corynebacteriaceae Corynebacterium Corynebacterium_stationis
123676	NODE_83361_length_278_cov_0.508197_1	gi|992011158|ref|WP_060994534.1|	hypothetical_protein_[Corynebacterium_durum]	9.30173e-59	Bacteria Actinobacteria Actinobacteria Corynebacteriales Corynebacteriaceae Corynebacterium Corynebacterium_stationis
123900	NODE_83579_length_278_cov_0.688525_1	gi|992011265|ref|WP_060994641.1|	UDP-N-acetylglucosamine_diphosphorylase/glucosamine-1-phosphate_N-acetyltransferase_[Corynebacterium_durum]	6.6576e-10	Bacteria Actinobacteria Actinobacteria Corynebacteriales Corynebacteriaceae Corynebacterium Corynebacterium_stationis
144292	NODE_103473_length_249_cov_1.00649_1	gi|992011402|ref|WP_060994778.1|	DNA-directed_DNA_polymerase_[Corynebacterium_durum]	2.34702e-48	Bacteria Actinobacteria Actinobacteria Corynebacteriales Corynebacteriaceae Corynebacterium Corynebacterium_stationis
129460	NODE_88960_length_269_cov_0.344828_1	gi|992011518|ref|WP_060994894.1|	threonine_ammonia-lyase_[Corynebacterium_durum]	7.45861e-52	Bacteria Actinobacteria Actinobacteria Corynebacteriales Corynebacteriaceae Corynebacterium Corynebacterium_stationis
85674	NODE_47934_length_367_cov_0.566176_1	gi|992011665|ref|WP_060995041.1|	histidinol-phosphate_transaminase_[Corynebacterium_durum]	1.36769e-80	Bacteria Actinobacteria Actinobacteria Corynebacteriales Corynebacteriaceae Corynebacterium Corynebacterium_stationis
76104	NODE_39536_length_406_cov_0.463023_1	gi|992011790|ref|WP_060995166.1|	transposase_[Corynebacterium_durum]	3.21743e-55	Bacteria Actinobacteria Actinobacteria Corynebacteriales Corynebacteriaceae Corynebacterium Corynebacterium_stationis
113050	NODE_73200_length_297_cov_0.722772_1	gi|992012039|ref|WP_060995415.1|	hypothetical_protein_[Corynebacterium_durum]	9.30173e-59	Bacteria Actinobacteria Actinobacteria Corynebacteriales Corynebacteriaceae Corynebacterium Corynebacterium_stationis
97064	NODE_58304_length_332_cov_0.523207_1	gi|992012185|ref|WP_060995561.1|	copper_resistance_protein_CopA_[Corynebacterium_durum]	1.00085e-71	Bacteria Actinobacteria Actinobacteria Corynebacteriales Corynebacteriaceae Corynebacterium Corynebacterium_stationis
79061	NODE_42110_length_393_cov_0.449664_1	gi|992012200|ref|WP_060995576.1|	cell_division_protein_FtsQ_[Corynebacterium_durum]	7.34363e-85	Bacteria Actinobacteria Actinobacteria Corynebacteriales Corynebacteriaceae Corynebacterium Corynebacterium_stationis
141461	NODE_100671_length_253_cov_0.392405_1	gi|992012233|ref|WP_060995609.1|	response_regulator_[Corynebacterium_durum]	3.23963e-35	Bacteria Actinobacteria Actinobacteria Corynebacteriales Corynebacteriaceae Corynebacterium Corynebacterium_stationis
135269	NODE_94612_length_261_cov_1.49398_1	gi|992012437|ref|WP_060995813.1|	methionine_ABC_transporter_ATP-binding_protein_[Corynebacterium_durum]	1.18835e-50	Bacteria Actinobacteria Actinobacteria Corynebacteriales Corynebacteriaceae Corynebacterium Corynebacterium_stationis
121725	NODE_81462_length_281_cov_0.5_1	gi|992012503|ref|WP_060995879.1|	tyrosine--tRNA_ligase_[Corynebacterium_durum]	3.9049e-61	Bacteria Actinobacteria Actinobacteria Corynebacteriales Corynebacteriaceae Corynebacterium Corynebacterium_stationis
116201	NODE_76195_length_291_cov_0.377551_1	gi|992012610|ref|WP_060995986.1|	MATE_family_efflux_transporter_[Corynebacterium_durum]	3.62219e-59	Bacteria Actinobacteria Actinobacteria Corynebacteriales Corynebacteriaceae Corynebacterium Corynebacterium_stationis
84494	NODE_46912_length_371_cov_0.445652_1	gi|992012802|ref|WP_060996178.1|	phosphomannomutase/phosphoglucomutase_[Corynebacterium_durum]	1.7897e-83	Bacteria Actinobacteria Actinobacteria Corynebacteriales Corynebacteriaceae Corynebacterium Corynebacterium_stationis
46257	NODE_15698_length_676_cov_0.75043_1	gi|827633445|gb|AKK08302.1|	putative_DUF1814_family_protein_[Corynebacterium_testudinoris]	4.11139e-92	Bacteria Actinobacteria Actinobacteria Corynebacteriales Corynebacteriaceae Corynebacterium Corynebacterium_testudinoris
124575	NODE_84240_length_277_cov_0.401099_1	gi|518023141|ref|WP_019193349.1|	phage_tail_tape_measure_protein_[Corynebacterium_timonense]	3.73477e-28	Bacteria Actinobacteria Actinobacteria Corynebacteriales Corynebacteriaceae Corynebacterium Corynebacterium_timonense
142074	NODE_101279_length_252_cov_0.592357_1	gi|491470892|ref|WP_005328646.1|	hypothetical_protein_[Corynebacterium_tuberculostearicum]	9.16531e-46	Bacteria Actinobacteria Actinobacteria Corynebacteriales Corynebacteriaceae Corynebacterium Corynebacterium_tuberculostearicum
28276	NODE_4602_length_1346_cov_2.02798_2	gi|736656472|ref|WP_034663750.1|	porin_[Corynebacterium_tuscaniense]	1.93172e-93	Bacteria Actinobacteria Actinobacteria Corynebacteriales Corynebacteriaceae Corynebacterium Corynebacterium_tuscaniense
146311	NODE_105455_length_247_cov_0.598684_1	gi|746829921|gb|AJD80955.1|	chaperone_protein_DnaK _partial_[Corynebacterium_ulcerans]	7.29168e-42	Bacteria Actinobacteria Actinobacteria Corynebacteriales Corynebacteriaceae Corynebacterium Corynebacterium_ulcerans
143879	NODE_103063_length_250_cov_0.8_1	gi|516655093|ref|WP_018024082.1|	phage_tail_tape_measure_protein_[Corynebacterium_ulceribovis]	6.2468e-16	Bacteria Actinobacteria Actinobacteria Corynebacteriales Corynebacteriaceae Corynebacterium Corynebacterium_ulceribovis
44425	NODE_14388_length_708_cov_0.476346_1	gi|340534314|gb|AEK36794.1|	transposase_for_insertion_sequence_element_[Corynebacterium_variabile_DSM_44702]	1.1103e-90	Bacteria Actinobacteria Actinobacteria Corynebacteriales Corynebacteriaceae Corynebacterium Corynebacterium_variabile
31211	NODE_6137_length_1141_cov_0.791587_1	gi|503775140|ref|WP_014009163.1|	DNA_invertase_Pin_[Corynebacterium_variabile]	4.55743e-115	Bacteria Actinobacteria Actinobacteria Corynebacteriales Corynebacteriaceae Corynebacterium Corynebacterium_variabile
19497	NODE_1271_length_3362_cov_1.64249_1	gi|753877995|ref|WP_041629985.1|	N-acetyltransferase_[Corynebacterium_variabile]	2.46981e-42	Bacteria Actinobacteria Actinobacteria Corynebacteriales Corynebacteriaceae Corynebacterium Corynebacterium_variabile
106040	NODE_66625_length_311_cov_0.287037_1	gi|643716441|ref|WP_025252483.1|	2 3 4 5-tetrahydropyridine-2 6-dicarboxylate_N-succinyltransferase_[Corynebacterium_vitaeruminis]	5.25504e-61	Bacteria Actinobacteria Actinobacteria Corynebacteriales Corynebacteriaceae Corynebacterium Corynebacterium_vitaeruminis
14335	NODE_360_length_9123_cov_1.93564_2	gi|817686261|ref|WP_046650335.1|	purine-nucleoside_phosphorylase_[Corynebacterium_xerosis]	4.61636e-123	Bacteria Actinobacteria Actinobacteria Corynebacteriales Corynebacteriaceae Corynebacterium Corynebacterium_xerosis
94024	NODE_55500_length_340_cov_0.457143_1	gi|404386968|gb|EJZ82099.1|	hypothetical_protein_HMPREF9719_00981_[Turicella_otitidis_ATCC_51513]	1.35427e-14	Bacteria Actinobacteria Actinobacteria Corynebacteriales Corynebacteriaceae Turicella Turicella_otitidis
109269	NODE_69652_length_304_cov_0.583732_1	gi|1001655284|ref|WP_061227668.1|	MULTISPECIES:_hypothetical_protein_[Dietzia]	2.44688e-38	Bacteria Actinobacteria Actinobacteria Corynebacteriales Dietziaceae Dietzia
15488	NODE_501_length_7016_cov_1.75206_9	gi|1001655417|ref|WP_061227801.1|	MULTISPECIES:_hypothetical_protein_[Dietzia]	2.44688e-38	Bacteria Actinobacteria Actinobacteria Corynebacteriales Dietziaceae Dietzia
101440	NODE_62336_length_321_cov_0.526549_1	gi|1010956580|ref|WP_061915807.1|	MULTISPECIES:_precorrin-8X_methylmutase_[Dietzia]	1.51548e-10	Bacteria Actinobacteria Actinobacteria Corynebacteriales Dietziaceae Dietzia
15570	NODE_514_length_6907_cov_1.67748_2	gi|1056235225|ref|WP_067718119.1|	MULTISPECIES:_thiol-disulfide_oxidoreductase_[Dietzia]	2.859e-101	Bacteria Actinobacteria Actinobacteria Corynebacteriales Dietziaceae Dietzia
27205	NODE_4096_length_1446_cov_1.71577_1	gi|1063520093|ref|WP_069390033.1|	hypothetical_protein_[Dietzia_alimentaria]	6.18248e-149	Bacteria Actinobacteria Actinobacteria Corynebacteriales Dietziaceae Dietzia Dietzia_alimentaria
22455	NODE_2163_length_2236_cov_2.08734_1	gi|498225828|ref|WP_010539984.1|	hypothetical_protein_[Dietzia_alimentaria]	6.18248e-149	Bacteria Actinobacteria Actinobacteria Corynebacteriales Dietziaceae Dietzia Dietzia_alimentaria
22456	NODE_2163_length_2236_cov_2.08734_2	gi|498225829|ref|WP_010539985.1|	hypothetical_protein_[Dietzia_alimentaria]	6.18248e-149	Bacteria Actinobacteria Actinobacteria Corynebacteriales Dietziaceae Dietzia Dietzia_alimentaria
11794	NODE_152_length_16576_cov_2.88326_6	gi|498226130|ref|WP_010540286.1|	hypothetical_protein_[Dietzia_alimentaria]	6.18248e-149	Bacteria Actinobacteria Actinobacteria Corynebacteriales Dietziaceae Dietzia Dietzia_alimentaria
13885	NODE_315_length_10026_cov_2.78099_9	gi|498228242|ref|WP_010542398.1|	hypothetical_protein_[Dietzia_alimentaria]	6.18248e-149	Bacteria Actinobacteria Actinobacteria Corynebacteriales Dietziaceae Dietzia Dietzia_alimentaria
87639	NODE_49704_length_360_cov_1.3283_1	gi|1035340346|gb|ANI93403.1|	Hypothetical_protein_BJL86_2643_[Dietzia_timorensis]	1.56534e-31	Bacteria Actinobacteria Actinobacteria Corynebacteriales Dietziaceae Dietzia Dietzia_timorensis
49999	NODE_18432_length_619_cov_0.75_1	gi|1055929629|ref|WP_067472715.1|	aldehyde_dehydrogenase_[Dietzia_timorensis]	1.22037e-74	Bacteria Actinobacteria Actinobacteria Corynebacteriales Dietziaceae Dietzia Dietzia_timorensis
12979	NODE_233_length_12230_cov_2.21376_16	gi|1055932998|ref|WP_067476084.1|	hypothetical_protein_[Dietzia_timorensis]	1.5111e-46	Bacteria Actinobacteria Actinobacteria Corynebacteriales Dietziaceae Dietzia Dietzia_timorensis
122912	NODE_82621_length_279_cov_0.570652_1	gi|1056235827|ref|WP_067718721.1|	transposase_[Dietzia_sp._111N12-1]	4.58595e-35	Bacteria Actinobacteria Actinobacteria Corynebacteriales Dietziaceae Dietzia Dietzia_timorensis
115841	NODE_75858_length_291_cov_0.94898_1	gi|1001657346|ref|WP_061229730.1|	hypothetical_protein_[Dietzia_cinnamea]	6.96122e-24	Bacteria Actinobacteria Actinobacteria Corynebacteriales Dietziaceae Dietzia Dietzia_UCD-THP
10702	NODE_90_length_22620_cov_3.18491_7	gi|516446675|ref|WP_017835587.1|	branched_chain_amino_acid_aminotransferase_[Dietzia_sp._UCD-THP]	3.02449e-125	Bacteria Actinobacteria Actinobacteria Corynebacteriales Dietziaceae Dietzia Dietzia_UCD-THP
98955	NODE_60020_length_327_cov_0.530172_1	gi|516447394|ref|WP_017836306.1|	SAM-dependent_methyltransferase_[Dietzia_sp._UCD-THP]	9.06393e-17	Bacteria Actinobacteria Actinobacteria Corynebacteriales Dietziaceae Dietzia Dietzia_UCD-THP
117741	NODE_77654_length_288_cov_0.906736_1	gi|516449551|ref|WP_017838463.1|	hypothetical_protein_[Dietzia_sp._UCD-THP]	2.4603e-13	Bacteria Actinobacteria Actinobacteria Corynebacteriales Dietziaceae Dietzia Dietzia_UCD-THP
115930	NODE_75942_length_291_cov_0.47449_1	gi|516449631|ref|WP_017838543.1|	hypothetical_protein_[Dietzia_sp._UCD-THP]	2.4603e-13	Bacteria Actinobacteria Actinobacteria Corynebacteriales Dietziaceae Dietzia Dietzia_UCD-THP
11310	NODE_124_length_18605_cov_2.95948_1	gi|1039535189|ref|WP_064866082.1|	MULTISPECIES:_lipase_[Gordonia]	5.27996e-103	Bacteria Actinobacteria Actinobacteria Corynebacteriales Gordoniaceae Gordonia
10022	NODE_61_length_29299_cov_3.07465_13	gi|1039535274|ref|WP_064866146.1|	MULTISPECIES:_thiamine-phosphate_diphosphorylase_[Gordonia]	1.59997e-97	Bacteria Actinobacteria Actinobacteria Corynebacteriales Gordoniaceae Gordonia
9030	NODE_36_length_46965_cov_3.00533_19	gi|1039535323|ref|WP_064866184.1|	MULTISPECIES:_DNA-binding_response_regulator_[Gordonia]	1.45474e-108	Bacteria Actinobacteria Actinobacteria Corynebacteriales Gordoniaceae Gordonia
11004	NODE_106_length_20678_cov_2.8234_5	gi|1039536222|ref|WP_064867002.1|	MULTISPECIES:_hypothetical_protein_[Gordonia]	5.48272e-170	Bacteria Actinobacteria Actinobacteria Corynebacteriales Gordoniaceae Gordonia
54825	NODE_22062_length_560_cov_0.862366_1	gi|1039536222|ref|WP_064867002.1|	MULTISPECIES:_hypothetical_protein_[Gordonia]	5.48272e-170	Bacteria Actinobacteria Actinobacteria Corynebacteriales Gordoniaceae Gordonia
91986	NODE_53646_length_346_cov_0.98008_1	gi|1039536222|ref|WP_064867002.1|	MULTISPECIES:_hypothetical_protein_[Gordonia]	5.48272e-170	Bacteria Actinobacteria Actinobacteria Corynebacteriales Gordoniaceae Gordonia
15087	NODE_450_length_7565_cov_3.04645_3	gi|1039537241|ref|WP_064868021.1|	hypothetical_protein_[Gordonia_sp._852002-50395_SCH5434458]	1.97661e-41	Bacteria Actinobacteria Actinobacteria Corynebacteriales Gordoniaceae Gordonia
37314	NODE_9681_length_878_cov_1.21073_1	gi|1039537840|ref|WP_064868620.1|	MULTISPECIES:_hypothetical_protein_[Gordonia]	5.48272e-170	Bacteria Actinobacteria Actinobacteria Corynebacteriales Gordoniaceae Gordonia
127881	NODE_87423_length_272_cov_0.519774_1	gi|1039537840|ref|WP_064868620.1|	MULTISPECIES:_hypothetical_protein_[Gordonia]	5.48272e-170	Bacteria Actinobacteria Actinobacteria Corynebacteriales Gordoniaceae Gordonia
50302	NODE_18669_length_615_cov_0.963462_3	gi|1039537852|ref|WP_064868632.1|	MULTISPECIES:_hypothetical_protein_[Gordonia]	5.48272e-170	Bacteria Actinobacteria Actinobacteria Corynebacteriales Gordoniaceae Gordonia
120011	NODE_79826_length_284_cov_0.486772_1	gi|1039537860|ref|WP_064868640.1|	MULTISPECIES:_hypothetical_protein_[Gordonia]	5.48272e-170	Bacteria Actinobacteria Actinobacteria Corynebacteriales Gordoniaceae Gordonia
66334	NODE_31281_length_461_cov_1.12295_2	gi|1039537863|ref|WP_064868643.1|	MULTISPECIES:_hypothetical_protein_[Gordonia]	5.48272e-170	Bacteria Actinobacteria Actinobacteria Corynebacteriales Gordoniaceae Gordonia
70031	NODE_34331_length_438_cov_0.539359_1	gi|1039537866|ref|WP_064868646.1|	MULTISPECIES:_hypothetical_protein_[Gordonia]	5.48272e-170	Bacteria Actinobacteria Actinobacteria Corynebacteriales Gordoniaceae Gordonia
112650	NODE_72831_length_297_cov_0.757426_1	gi|1039537880|ref|WP_064868660.1|	MULTISPECIES:_hypothetical_protein_[Gordonia]	5.48272e-170	Bacteria Actinobacteria Actinobacteria Corynebacteriales Gordoniaceae Gordonia
138286	NODE_97569_length_257_cov_0.993827_1	gi|1039537880|ref|WP_064868660.1|	MULTISPECIES:_hypothetical_protein_[Gordonia]	5.48272e-170	Bacteria Actinobacteria Actinobacteria Corynebacteriales Gordoniaceae Gordonia
43096	NODE_13477_length_733_cov_0.827586_3	gi|1039537897|ref|WP_064868677.1|	MULTISPECIES:_hypothetical_protein_[Gordonia]	5.48272e-170	Bacteria Actinobacteria Actinobacteria Corynebacteriales Gordoniaceae Gordonia
21935	NODE_1987_length_2373_cov_2.58077_3	gi|1039539866|ref|WP_064870376.1|	MULTISPECIES:_ABC_transporter_substrate-binding_protein_[Gordonia]	8.35073e-101	Bacteria Actinobacteria Actinobacteria Corynebacteriales Gordoniaceae Gordonia
8719	NODE_30_length_53361_cov_2.88944_35	gi|1039540394|ref|WP_064870791.1|	MULTISPECIES:_peptidase_A24_family_protein_[Gordonia]	2.22763e-19	Bacteria Actinobacteria Actinobacteria Corynebacteriales Gordoniaceae Gordonia
12483	NODE_197_length_13914_cov_3.05941_4	gi|490119905|ref|WP_004020414.1|	MULTISPECIES:_2-hydroxyacid_dehydrogenase_[Gordonia]	6.15218e-143	Bacteria Actinobacteria Actinobacteria Corynebacteriales Gordoniaceae Gordonia
13535	NODE_282_length_10872_cov_3.26547_3	gi|490121935|ref|WP_004022432.1|	MULTISPECIES:_deoxycytidine_triphosphate_deaminase_[Gordonia]	7.40444e-125	Bacteria Actinobacteria Actinobacteria Corynebacteriales Gordoniaceae Gordonia
10678	NODE_89_length_22633_cov_2.69478_5	gi|491320754|ref|WP_005178720.1|	MULTISPECIES:_50S_ribosomal_protein_L35_[Gordonia]	2.28739e-36	Bacteria Actinobacteria Actinobacteria Corynebacteriales Gordoniaceae Gordonia
8625	NODE_28_length_54170_cov_2.85766_39	gi|491321225|ref|WP_005179191.1|	MULTISPECIES:_4-oxalocrotonate_tautomerase_[Gordonia]	8.98087e-34	Bacteria Actinobacteria Actinobacteria Corynebacteriales Gordoniaceae Gordonia
12983	NODE_233_length_12230_cov_2.21376_20	gi|491324258|ref|WP_005182224.1|	MULTISPECIES:_transcriptional_regulator_[Gordonia]	2.04061e-49	Bacteria Actinobacteria Actinobacteria Corynebacteriales Gordoniaceae Gordonia
12980	NODE_233_length_12230_cov_2.21376_17	gi|491324262|ref|WP_005182228.1|	MULTISPECIES:_recombinase_[Gordonia]	2.56362e-133	Bacteria Actinobacteria Actinobacteria Corynebacteriales Gordoniaceae Gordonia
14082	NODE_333_length_9642_cov_3.08463_10	gi|491335628|ref|WP_005193585.1|	MULTISPECIES:_30S_ribosomal_protein_S19_[Gordonia]	1.14013e-60	Bacteria Actinobacteria Actinobacteria Corynebacteriales Gordoniaceae Gordonia
9160	NODE_39_length_45276_cov_3.05518_32	gi|491339664|ref|WP_005197619.1|	MULTISPECIES:_adenylate_kinase_[Gordonia]	3.006e-107	Bacteria Actinobacteria Actinobacteria Corynebacteriales Gordoniaceae Gordonia
36460	NODE_9168_length_905_cov_0.677778_3	gi|491346445|ref|WP_005204382.1|	MULTISPECIES:_hypothetical_protein_[Gordonia]	5.48272e-170	Bacteria Actinobacteria Actinobacteria Corynebacteriales Gordoniaceae Gordonia
18090	NODE_955_length_4209_cov_1.96573_6	gi|493401526|ref|WP_006357621.1|	MULTISPECIES:_hypothetical_protein_[Gordonia]	5.48272e-170	Bacteria Actinobacteria Actinobacteria Corynebacteriales Gordoniaceae Gordonia
24308	NODE_2841_length_1849_cov_1.40422_2	gi|493413100|ref|WP_006369034.1|	PE-PPE_domain-containing_protein_[Gordonia_polyisoprenivorans]	1.98084e-23	Bacteria Actinobacteria Actinobacteria Corynebacteriales Gordoniaceae Gordonia
15317	NODE_480_length_7232_cov_2.86465_6	gi|493414346|ref|WP_006370263.1|	DNA-directed_RNA_polymerase_subunit_omega_[Gordonia_polyisoprenivorans]	1.1213e-61	Bacteria Actinobacteria Actinobacteria Corynebacteriales Gordoniaceae Gordonia
15334	NODE_483_length_7166_cov_3.04087_3	gi|493416535|ref|WP_006372417.1|	peptide_deformylase_[Gordonia_polyisoprenivorans]	8.18371e-124	Bacteria Actinobacteria Actinobacteria Corynebacteriales Gordoniaceae Gordonia
20621	NODE_1579_length_2827_cov_3.02562_2	gi|493479736|ref|WP_006434640.1|	MULTISPECIES:_50S_ribosomal_protein_L14_[Gordonia]	1.54141e-78	Bacteria Actinobacteria Actinobacteria Corynebacteriales Gordoniaceae Gordonia
19356	NODE_1233_length_3441_cov_2.72475_5	gi|493950740|ref|WP_006894618.1|	MULTISPECIES:_transcriptional_regulator_[Gordonia]	2.04061e-49	Bacteria Actinobacteria Actinobacteria Corynebacteriales Gordoniaceae Gordonia
10923	NODE_100_length_21291_cov_2.99094_18	gi|493953463|ref|WP_006897240.1|	MULTISPECIES:_succinate_dehydrogenase_iron-sulfur_subunit_[Gordonia]	1.40477e-177	Bacteria Actinobacteria Actinobacteria Corynebacteriales Gordoniaceae Gordonia
11837	NODE_154_length_16535_cov_2.89355_15	gi|493954107|ref|WP_006897865.1|	MULTISPECIES:_uroporphyrinogen-III_C-methyltransferase_[Gordonia]	1.96235e-135	Bacteria Actinobacteria Actinobacteria Corynebacteriales Gordoniaceae Gordonia
20390	NODE_1511_length_2921_cov_3.37473_3	gi|493954308|ref|WP_006898061.1|	MULTISPECIES:_hypothetical_protein_[Gordonia]	5.48272e-170	Bacteria Actinobacteria Actinobacteria Corynebacteriales Gordoniaceae Gordonia
16617	NODE_670_length_5632_cov_2.75492_4	gi|493955802|ref|WP_006899506.1|	transcriptional_regulator_[Gordonia_paraffinivorans]	3.78427e-108	Bacteria Actinobacteria Actinobacteria Corynebacteriales Gordoniaceae Gordonia
8449	NODE_25_length_61428_cov_6.25388_46	gi|493957802|ref|WP_006901422.1|	MULTISPECIES:_chromosome_partitioning_protein_ParA_[Gordonia]	1.35367e-64	Bacteria Actinobacteria Actinobacteria Corynebacteriales Gordoniaceae Gordonia
10799	NODE_94_length_21736_cov_3.01021_17	gi|494528025|ref|WP_007317477.1|	4-hydroxybenzoyl-CoA_thioesterase_[Gordonia_effusa]	4.30576e-92	Bacteria Actinobacteria Actinobacteria Corynebacteriales Gordoniaceae Gordonia
14087	NODE_333_length_9642_cov_3.08463_15	gi|494529441|ref|WP_007318892.1|	MULTISPECIES:_30S_ribosomal_protein_S10_[Gordonia]	1.50226e-67	Bacteria Actinobacteria Actinobacteria Corynebacteriales Gordoniaceae Gordonia
14236	NODE_350_length_9281_cov_3.1143_2	gi|498806487|ref|WP_010841061.1|	MULTISPECIES:_phospholipid-binding_protein_[Gordonia]	9.62316e-108	Bacteria Actinobacteria Actinobacteria Corynebacteriales Gordoniaceae Gordonia
16434	NODE_642_length_5777_cov_2.88138_2	gi|498806860|ref|WP_010841214.1|	MULTISPECIES:_cold-shock_protein_[Gordonia]	6.99338e-79	Bacteria Actinobacteria Actinobacteria Corynebacteriales Gordoniaceae Gordonia
12326	NODE_187_length_14416_cov_2.72802_6	gi|498809506|ref|WP_010842290.1|	MULTISPECIES:_mycofactocin_system_protein_MftB_[Gordonia]	2.3859e-42	Bacteria Actinobacteria Actinobacteria Corynebacteriales Gordoniaceae Gordonia
10154	NODE_66_length_26974_cov_3.4127_2	gi|498817796|ref|WP_010844677.1|	MULTISPECIES:_hypothetical_protein_[Gordonia]	5.48272e-170	Bacteria Actinobacteria Actinobacteria Corynebacteriales Gordoniaceae Gordonia
11804	NODE_152_length_16576_cov_2.88326_16	gi|523657552|ref|WP_020790818.1|	MULTISPECIES:_ABC_transporter_ATP-binding_protein_[Gordonia]	6.19326e-142	Bacteria Actinobacteria Actinobacteria Corynebacteriales Gordoniaceae Gordonia
20624	NODE_1579_length_2827_cov_3.02562_5	gi|523657876|ref|WP_020791084.1|	MULTISPECIES:_30S_ribosomal_protein_S14_type_Z_[Gordonia]	1.53571e-37	Bacteria Actinobacteria Actinobacteria Corynebacteriales Gordoniaceae Gordonia
29038	NODE_4991_length_1286_cov_3.15281_3	gi|523659317|ref|WP_020792236.1|	MULTISPECIES:_hypothetical_protein_[Gordonia]	5.48272e-170	Bacteria Actinobacteria Actinobacteria Corynebacteriales Gordoniaceae Gordonia
127325	NODE_86889_length_273_cov_0.00561798_1	gi|737787943|ref|WP_035755599.1|	MULTISPECIES:_methylcrotonoyl-CoA_carboxylase_[Gordonia]	3.54257e-24	Bacteria Actinobacteria Actinobacteria Corynebacteriales Gordoniaceae Gordonia
10342	NODE_73_length_24571_cov_2.90391_22	gi|902979762|ref|WP_049698377.1|	MULTISPECIES:_gamma_carbonic_anhydrase_family_protein_[Gordonia]	7.24306e-105	Bacteria Actinobacteria Actinobacteria Corynebacteriales Gordoniaceae Gordonia
13788	NODE_306_length_10178_cov_2.79064_3	gi|902979939|ref|WP_049698554.1|	MULTISPECIES:_ABC_transporter_substrate-binding_protein_[Gordonia]	8.35073e-101	Bacteria Actinobacteria Actinobacteria Corynebacteriales Gordoniaceae Gordonia
11223	NODE_118_length_19256_cov_2.88007_15	gi|902980859|ref|WP_049699474.1|	MULTISPECIES:_fumarylacetoacetate_hydrolase_[Gordonia]	8.19712e-169	Bacteria Actinobacteria Actinobacteria Corynebacteriales Gordoniaceae Gordonia
14982	NODE_436_length_7718_cov_3.0122_5	gi|902981055|ref|WP_049699670.1|	MULTISPECIES:_hypothetical_protein_[Gordonia]	5.48272e-170	Bacteria Actinobacteria Actinobacteria Corynebacteriales Gordoniaceae Gordonia
8595	NODE_28_length_54170_cov_2.85766_9	gi|927066175|ref|WP_053776404.1|	MULTISPECIES:_ribosome-binding_factor_A_[Gordonia]	1.51708e-81	Bacteria Actinobacteria Actinobacteria Corynebacteriales Gordoniaceae Gordonia
13092	NODE_243_length_11777_cov_2.85927_1	gi|927066187|ref|WP_053776416.1|	MULTISPECIES:_thymidylate_synthase_(FAD)_[Gordonia]	1.2622e-159	Bacteria Actinobacteria Actinobacteria Corynebacteriales Gordoniaceae Gordonia
143825	NODE_103014_length_250_cov_0.593548_2	gi|927066984|ref|WP_053777213.1|	MULTISPECIES:_inositol-3-phosphate_synthase_[Gordonia]	7.60119e-10	Bacteria Actinobacteria Actinobacteria Corynebacteriales Gordoniaceae Gordonia
18242	NODE_986_length_4128_cov_2.8242_3	gi|927068521|ref|WP_053778741.1|	MULTISPECIES:_UMP_kinase_[Gordonia]	3.85228e-160	Bacteria Actinobacteria Actinobacteria Corynebacteriales Gordoniaceae Gordonia
9149	NODE_39_length_45276_cov_3.05518_21	gi|960358961|ref|WP_058251962.1|	50S_ribosomal_protein_L17_[Gordonia_sp._SGD-V-85]	1.26177e-90	Bacteria Actinobacteria Actinobacteria Corynebacteriales Gordoniaceae Gordonia
8356	NODE_24_length_64873_cov_5.67302_23	gi|960360242|ref|WP_058253243.1|	MULTISPECIES:_hypothetical_protein_[Gordonia]	5.48272e-170	Bacteria Actinobacteria Actinobacteria Corynebacteriales Gordoniaceae Gordonia
8346	NODE_24_length_64873_cov_5.67302_13	gi|960360454|ref|WP_058253455.1|	hypothetical_protein_[Gordonia_sp._SGD-V-85]	1.43302e-70	Bacteria Actinobacteria Actinobacteria Corynebacteriales Gordoniaceae Gordonia
9026	NODE_36_length_46965_cov_3.00533_15	gi|972383614|ref|WP_059036969.1|	peptidyl-tRNA_hydrolase_[Gordonia_desulfuricans]	7.65583e-113	Bacteria Actinobacteria Actinobacteria Corynebacteriales Gordoniaceae Gordonia
11801	NODE_152_length_16576_cov_2.88326_13	gi|1039532061|ref|WP_064863154.1|	metal-sulfur_cluster_biosynthetic_enzyme_[Gordonia_sp._852002-10350_SCH5691597]	7.01079e-69	Bacteria Actinobacteria Actinobacteria Corynebacteriales Gordoniaceae Gordonia Gordonia_852002-10350_SCH5691597
12333	NODE_187_length_14416_cov_2.72802_13	gi|494529433|ref|WP_007318884.1|	mycofactocin_system_GMC_family_oxidoreductase_MftG_[Gordonia_effusa]	1.70403e-134	Bacteria Actinobacteria Actinobacteria Corynebacteriales Gordoniaceae Gordonia Gordonia_852002-10350_SCH5691597
17990	NODE_934_length_4277_cov_1.77594_3	gi|1039537370|ref|WP_064868150.1|	nuclease_[Gordonia_sp._852002-50395_SCH5434458]	8.75482e-31	Bacteria Actinobacteria Actinobacteria Corynebacteriales Gordoniaceae Gordonia Gordonia_852002-50395_SCH5434458
8418	NODE_25_length_61428_cov_6.25388_15	gi|1037627596|gb|OBC18709.1|	hypothetical_protein_A5786_17295_[Gordonia_sp._852002-50816_SCH5313054-a]	3.14424e-07	Bacteria Actinobacteria Actinobacteria Corynebacteriales Gordoniaceae Gordonia Gordonia_852002-50816_SCH5313054-a
101964	NODE_62820_length_320_cov_0.937778_1	gi|1039582237|ref|WP_064902978.1|	polyketide_cyclase_[Gordonia_sp._852002-51296_SCH5728562-b]	2.57533e-55	Bacteria Actinobacteria Actinobacteria Corynebacteriales Gordoniaceae Gordonia Gordonia_852002-51296_SCH5728562-b
14073	NODE_333_length_9642_cov_3.08463_1	gi|1039582402|ref|WP_064903143.1|	glycosyltransferase_[Gordonia_sp._852002-51296_SCH5728562-b]	2.46505e-87	Bacteria Actinobacteria Actinobacteria Corynebacteriales Gordoniaceae Gordonia Gordonia_852002-51296_SCH5728562-b
12966	NODE_233_length_12230_cov_2.21376_3	gi|1039584016|ref|WP_064904610.1|	antirestriction_protein_ArdA_[Gordonia_sp._852002-51296_SCH5728562-b]	1.13757e-92	Bacteria Actinobacteria Actinobacteria Corynebacteriales Gordoniaceae Gordonia Gordonia_852002-51296_SCH5728562-b
97814	NODE_58969_length_330_cov_0.859574_1	gi|1039584038|ref|WP_064904628.1|	hypothetical_protein_[Gordonia_sp._852002-51296_SCH5728562-b]	2.82526e-64	Bacteria Actinobacteria Actinobacteria Corynebacteriales Gordoniaceae Gordonia Gordonia_852002-51296_SCH5728562-b
23574	NODE_2558_length_1984_cov_1.60614_2	gi|1039584066|ref|WP_064904651.1|	hypothetical_protein_[Gordonia_sp._852002-51296_SCH5728562-b]	2.82526e-64	Bacteria Actinobacteria Actinobacteria Corynebacteriales Gordoniaceae Gordonia Gordonia_852002-51296_SCH5728562-b
19355	NODE_1233_length_3441_cov_2.72475_4	gi|1039584646|ref|WP_064905176.1|	hypothetical_protein_[Gordonia_sp._852002-51296_SCH5728562-b]	2.82526e-64	Bacteria Actinobacteria Actinobacteria Corynebacteriales Gordoniaceae Gordonia Gordonia_852002-51296_SCH5728562-b
115214	NODE_75267_length_292_cov_0.472081_1	gi|1039584901|ref|WP_064905431.1|	chromosome_partitioning_protein_ParA_[Gordonia_sp._852002-51296_SCH5728562-b]	1.24185e-24	Bacteria Actinobacteria Actinobacteria Corynebacteriales Gordoniaceae Gordonia Gordonia_852002-51296_SCH5728562-b
8366	NODE_24_length_64873_cov_5.67302_33	gi|1039584928|ref|WP_064905458.1|	hypothetical_protein_[Gordonia_sp._852002-51296_SCH5728562-b]	2.82526e-64	Bacteria Actinobacteria Actinobacteria Corynebacteriales Gordoniaceae Gordonia Gordonia_852002-51296_SCH5728562-b
9228	NODE_40_length_44824_cov_3.01585_48	gi|494445810|ref|WP_007238456.1|	phosphoribosylglycinamide_formyltransferase_2_[Gordonia_otitidis]	1.40064e-161	Bacteria Actinobacteria Actinobacteria Corynebacteriales Gordoniaceae Gordonia Gordonia_852002-51296_SCH5728562-b
19357	NODE_1233_length_3441_cov_2.72475_6	gi|441446941|dbj|GAC48819.1|	putative_oxidoreductase_[Gordonia_aichiensis_NBRC_108223]	1.54022e-27	Bacteria Actinobacteria Actinobacteria Corynebacteriales Gordoniaceae Gordonia Gordonia_aichiensis
16570	NODE_663_length_5654_cov_3.08077_2	gi|441447022|dbj|GAC48900.1|	glycinamide_ribonucleotide_transformylase_PurN_[Gordonia_aichiensis_NBRC_108223]	1.76982e-93	Bacteria Actinobacteria Actinobacteria Corynebacteriales Gordoniaceae Gordonia Gordonia_aichiensis
36158	NODE_8982_length_917_cov_2.70803_1	gi|441447500|dbj|GAC48357.1|	mannosyltransferase_MptB_[Gordonia_aichiensis_NBRC_108223]	4.35148e-10	Bacteria Actinobacteria Actinobacteria Corynebacteriales Gordoniaceae Gordonia Gordonia_aichiensis
11325	NODE_124_length_18605_cov_2.95948_16	gi|491311793|ref|WP_005169771.1|	hypothetical_protein_[Gordonia_aichiensis]	3.74615e-152	Bacteria Actinobacteria Actinobacteria Corynebacteriales Gordoniaceae Gordonia Gordonia_aichiensis
12120	NODE_172_length_15343_cov_2.9257_4	gi|491316023|ref|WP_005173999.1|	hypothetical_protein_[Gordonia_aichiensis]	3.74615e-152	Bacteria Actinobacteria Actinobacteria Corynebacteriales Gordoniaceae Gordonia Gordonia_aichiensis
10708	NODE_90_length_22620_cov_3.18491_13	gi|491317918|ref|WP_005175885.1|	hypothetical_protein_[Gordonia_aichiensis]	3.74615e-152	Bacteria Actinobacteria Actinobacteria Corynebacteriales Gordoniaceae Gordonia Gordonia_aichiensis
95082	NODE_56477_length_337_cov_0.5_1	gi|491320012|ref|WP_005177979.1|	hypothetical_protein_[Gordonia_aichiensis]	3.74615e-152	Bacteria Actinobacteria Actinobacteria Corynebacteriales Gordoniaceae Gordonia Gordonia_aichiensis
21945	NODE_1990_length_2369_cov_1.50484_2	gi|491321026|ref|WP_005178992.1|	hypothetical_protein_[Gordonia_aichiensis]	3.74615e-152	Bacteria Actinobacteria Actinobacteria Corynebacteriales Gordoniaceae Gordonia Gordonia_aichiensis
11253	NODE_121_length_19042_cov_2.68375_5	gi|491322489|ref|WP_005180455.1|	DNA-binding_protein_[Gordonia_aichiensis]	1.71838e-72	Bacteria Actinobacteria Actinobacteria Corynebacteriales Gordoniaceae Gordonia Gordonia_aichiensis
142597	NODE_101798_length_252_cov_1.76433_1	gi|343763137|dbj|GAA13368.1|	putative_transposase _partial_[Gordonia_alkanivorans_NBRC_16433]	2.3373e-34	Bacteria Actinobacteria Actinobacteria Corynebacteriales Gordoniaceae Gordonia Gordonia_alkanivorans
10316	NODE_72_length_25160_cov_2.97546_24	gi|493402413|ref|WP_006358499.1|	2-C-methyl-D-erythritol_2 4-cyclodiphosphate_synthase_[Gordonia_alkanivorans]	6.94927e-92	Bacteria Actinobacteria Actinobacteria Corynebacteriales Gordoniaceae Gordonia Gordonia_alkanivorans
127439	NODE_87000_length_272_cov_0.389831_1	gi|563356536|gb|ETA05684.1|	transposase_[Gordonia_alkanivorans_CGMCC_6845]	1.66148e-13	Bacteria Actinobacteria Actinobacteria Corynebacteriales Gordoniaceae Gordonia Gordonia_alkanivorans
9147	NODE_39_length_45276_cov_3.05518_19	gi|737787299|ref|WP_035755022.1|	hypothetical_protein_[Gordonia_alkanivorans]	7.66896e-76	Bacteria Actinobacteria Actinobacteria Corynebacteriales Gordoniaceae Gordonia Gordonia_alkanivorans
22056	NODE_2026_length_2342_cov_2.42635_1	gi|755023303|ref|WP_042376272.1|	oxidoreductase_[Gordonia_alkanivorans]	1.9598e-49	Bacteria Actinobacteria Actinobacteria Corynebacteriales Gordoniaceae Gordonia Gordonia_alkanivorans
8445	NODE_25_length_61428_cov_6.25388_42	gi|755023548|ref|WP_042376514.1|	hypothetical_protein_[Gordonia_alkanivorans]	7.66896e-76	Bacteria Actinobacteria Actinobacteria Corynebacteriales Gordoniaceae Gordonia Gordonia_alkanivorans
8446	NODE_25_length_61428_cov_6.25388_43	gi|755023548|ref|WP_042376514.1|	hypothetical_protein_[Gordonia_alkanivorans]	7.66896e-76	Bacteria Actinobacteria Actinobacteria Corynebacteriales Gordoniaceae Gordonia Gordonia_alkanivorans
8447	NODE_25_length_61428_cov_6.25388_44	gi|755023557|ref|WP_042376523.1|	hypothetical_protein_[Gordonia_alkanivorans]	7.66896e-76	Bacteria Actinobacteria Actinobacteria Corynebacteriales Gordoniaceae Gordonia Gordonia_alkanivorans
26563	NODE_3799_length_1516_cov_1.47924_2	gi|755025849|ref|WP_042378758.1|	HNH_endonuclease_[Gordonia_alkanivorans]	2.5834e-61	Bacteria Actinobacteria Actinobacteria Corynebacteriales Gordoniaceae Gordonia Gordonia_alkanivorans
19735	NODE_1330_length_3240_cov_1.71828_4	gi|916798844|ref|WP_051405900.1|	hypothetical_protein_[Gordonia_alkanivorans]	7.66896e-76	Bacteria Actinobacteria Actinobacteria Corynebacteriales Gordoniaceae Gordonia Gordonia_alkanivorans
11455	NODE_132_length_18139_cov_2.66244_3	gi|491324883|ref|WP_005182847.1|	TlyA_family_rRNA_(cytidine-2&apos -O)-methyltransferase_[Gordonia_amarae]	1.54323e-118	Bacteria Actinobacteria Actinobacteria Corynebacteriales Gordoniaceae Gordonia Gordonia_amarae
19067	NODE_1168_length_3567_cov_2.87298_6	gi|358240411|dbj|GAB04992.1|	hypothetical_protein_GOAMR_25_00290_[Gordonia_amarae_NBRC_15530]	9.10679e-55	Bacteria Actinobacteria Actinobacteria Corynebacteriales Gordoniaceae Gordonia Gordonia_amarae
12968	NODE_233_length_12230_cov_2.21376_5	gi|358240418|dbj|GAB04999.1|	hypothetical_protein_GOAMR_25_00360_[Gordonia_amarae_NBRC_15530]	3.15577e-64	Bacteria Actinobacteria Actinobacteria Corynebacteriales Gordoniaceae Gordonia Gordonia_amarae
75902	NODE_39361_length_407_cov_0.375_1	gi|358241508|dbj|GAB03938.1|	putative_serine/threonine_protein_kinase_[Gordonia_amarae_NBRC_15530]	1.04147e-45	Bacteria Actinobacteria Actinobacteria Corynebacteriales Gordoniaceae Gordonia Gordonia_amarae
16556	NODE_661_length_5675_cov_2.09122_3	gi|358241601|dbj|GAB03879.1|	hypothetical_protein_GOAMR_06_00850_[Gordonia_amarae_NBRC_15530]	3.05096e-07	Bacteria Actinobacteria Actinobacteria Corynebacteriales Gordoniaceae Gordonia Gordonia_amarae
11244	NODE_120_length_19070_cov_3.01997_13	gi|491323234|ref|WP_005181200.1|	preprotein_translocase_subunit_SecG_[Gordonia_amarae]	2.88704e-26	Bacteria Actinobacteria Actinobacteria Corynebacteriales Gordoniaceae Gordonia Gordonia_amarae
103005	NODE_63800_length_317_cov_0.364865_1	gi|491323495|ref|WP_005181461.1|	tyrosine_recombinase_XerC_[Gordonia_amarae]	2.79947e-13	Bacteria Actinobacteria Actinobacteria Corynebacteriales Gordoniaceae Gordonia Gordonia_amarae
18330	NODE_1002_length_4064_cov_2.01537_5	gi|491324216|ref|WP_005182182.1|	NrdH-redoxin_[Gordonia_amarae]	8.35916e-41	Bacteria Actinobacteria Actinobacteria Corynebacteriales Gordoniaceae Gordonia Gordonia_amarae
8698	NODE_30_length_53361_cov_2.88944_14	gi|491325278|ref|WP_005183241.1|	crossover_junction_endodeoxyribonuclease_RuvC_[Gordonia_amarae]	1.08264e-99	Bacteria Actinobacteria Actinobacteria Corynebacteriales Gordoniaceae Gordonia Gordonia_amarae
12999	NODE_235_length_11930_cov_2.75311_7	gi|491326958|ref|WP_005184920.1|	transcriptional_regulator_[Gordonia_amarae]	6.1378e-61	Bacteria Actinobacteria Actinobacteria Corynebacteriales Gordoniaceae Gordonia Gordonia_amarae
104088	NODE_64793_length_315_cov_0.554545_1	gi|491328339|ref|WP_005186301.1|	ATPase_AAA_[Gordonia_amarae]	1.22506e-33	Bacteria Actinobacteria Actinobacteria Corynebacteriales Gordoniaceae Gordonia Gordonia_amarae
146859	NODE_105994_length_246_cov_0.403974_1	gi|491329316|ref|WP_005187277.1|	UMP_kinase_[Gordonia_amarae]	2.39302e-50	Bacteria Actinobacteria Actinobacteria Corynebacteriales Gordoniaceae Gordonia Gordonia_amarae
9506	NODE_46_length_39493_cov_3.07277_44	gi|491330422|ref|WP_005188383.1|	pyrroline-5-carboxylate_reductase_[Gordonia_amarae]	1.72628e-32	Bacteria Actinobacteria Actinobacteria Corynebacteriales Gordoniaceae Gordonia Gordonia_amarae
10629	NODE_86_length_23051_cov_3.24094_10	gi|491331012|ref|WP_005188973.1|	NAD(P)_transhydrogenase_subunit_alpha_[Gordonia_amarae]	1.11542e-60	Bacteria Actinobacteria Actinobacteria Corynebacteriales Gordoniaceae Gordonia Gordonia_amarae
8619	NODE_28_length_54170_cov_2.85766_33	gi|491331289|ref|WP_005189250.1|	imidazole_glycerol_phosphate_synthase_subunit_HisH_[Gordonia_amarae]	5.79676e-124	Bacteria Actinobacteria Actinobacteria Corynebacteriales Gordoniaceae Gordonia Gordonia_amarae
10295	NODE_72_length_25160_cov_2.97546_3	gi|491333550|ref|WP_005191510.1|	phosphoglyceromutase_[Gordonia_amarae]	3.8153e-157	Bacteria Actinobacteria Actinobacteria Corynebacteriales Gordoniaceae Gordonia Gordonia_amarae
52174	NODE_20052_length_591_cov_1.17742_1	gi|491335417|ref|WP_005193375.1|	transposase_[Gordonia_amarae]	3.35487e-100	Bacteria Actinobacteria Actinobacteria Corynebacteriales Gordoniaceae Gordonia Gordonia_amarae
11242	NODE_120_length_19070_cov_3.01997_11	gi|750209907|ref|WP_040513980.1|	6-phosphogluconolactonase_[Gordonia_amarae]	4.53304e-100	Bacteria Actinobacteria Actinobacteria Corynebacteriales Gordoniaceae Gordonia Gordonia_amarae
9272	NODE_42_length_42773_cov_2.97917_10	gi|750210649|ref|WP_040514722.1|	SDR_family_oxidoreductase_[Gordonia_amarae]	5.53904e-144	Bacteria Actinobacteria Actinobacteria Corynebacteriales Gordoniaceae Gordonia Gordonia_amarae
10097	NODE_64_length_27979_cov_3.09909_1	gi|902980843|ref|WP_049699458.1|	MULTISPECIES:_NUDIX_hydrolase_[Gordonia]	2.17748e-94	Bacteria Actinobacteria Actinobacteria Corynebacteriales Gordoniaceae Gordonia Gordonia_amarae
8690	NODE_30_length_53361_cov_2.88944_6	gi|960357260|ref|WP_058250261.1|	MULTISPECIES:_NUDIX_hydrolase_[Gordonia]	2.17748e-94	Bacteria Actinobacteria Actinobacteria Corynebacteriales Gordoniaceae Gordonia Gordonia_amarae
10720	NODE_91_length_22290_cov_3.11588_1	gi|972403042|ref|WP_059039843.1|	amidohydrolase_[Gordonia_desulfuricans]	2.82306e-70	Bacteria Actinobacteria Actinobacteria Corynebacteriales Gordoniaceae Gordonia Gordonia_amarae
13389	NODE_268_length_11074_cov_2.97113_7	gi|441453110|dbj|GAC51949.1|	cytochrome_c_oxidase_subunit_III_[Gordonia_amicalis_NBRC_100051_=_JCM_11271]	5.60701e-134	Bacteria Actinobacteria Actinobacteria Corynebacteriales Gordoniaceae Gordonia Gordonia_amicalis
21107	NODE_1724_length_2626_cov_2.54642_3	gi|441453289|dbj|GAC51653.1|	putative_ABC_transporter_ATP-binding_protein_[Gordonia_amicalis_NBRC_100051_=_JCM_11271]	3.7348e-169	Bacteria Actinobacteria Actinobacteria Corynebacteriales Gordoniaceae Gordonia Gordonia_amicalis
10775	NODE_93_length_22125_cov_3.08062_15	gi|493479822|ref|WP_006434724.1|	hypothetical_protein_[Gordonia_amicalis]	5.73748e-47	Bacteria Actinobacteria Actinobacteria Corynebacteriales Gordoniaceae Gordonia Gordonia_amicalis
23624	NODE_2575_length_1980_cov_3.03501_4	gi|493480986|ref|WP_006435867.1|	peptide_chain_release_factor_2_[Gordonia_amicalis]	1.84325e-52	Bacteria Actinobacteria Actinobacteria Corynebacteriales Gordoniaceae Gordonia Gordonia_amicalis
19965	NODE_1395_length_3126_cov_2.91983_2	gi|493481986|ref|WP_006436853.1|	DNA-binding_response_regulator_[Gordonia_amicalis]	1.71423e-123	Bacteria Actinobacteria Actinobacteria Corynebacteriales Gordoniaceae Gordonia Gordonia_amicalis
10183	NODE_67_length_26831_cov_2.82492_10	gi|493482354|ref|WP_006437211.1|	L-ectoine_synthase_[Gordonia_amicalis]	1.19015e-81	Bacteria Actinobacteria Actinobacteria Corynebacteriales Gordoniaceae Gordonia Gordonia_amicalis
9372	NODE_44_length_40629_cov_2.92947_7	gi|493482527|ref|WP_006437381.1|	WhiB_family_transcriptional_regulator_[Gordonia_amicalis]	1.83784e-39	Bacteria Actinobacteria Actinobacteria Corynebacteriales Gordoniaceae Gordonia Gordonia_amicalis
10894	NODE_99_length_21328_cov_2.79744_13	gi|493482718|ref|WP_006437570.1|	TetR_family_transcriptional_regulator_[Gordonia_amicalis]	1.56677e-87	Bacteria Actinobacteria Actinobacteria Corynebacteriales Gordoniaceae Gordonia Gordonia_amicalis
141851	NODE_101060_length_252_cov_0.66879_1	gi|516943779|ref|WP_018177190.1|	MCE_family_protein_[Gordonia_kroppenstedtii]	1.60872e-26	Bacteria Actinobacteria Actinobacteria Corynebacteriales Gordoniaceae Gordonia Gordonia_amicalis
99045	NODE_60099_length_327_cov_0.435345_1	gi|516943786|ref|WP_018177193.1|	MCE_family_protein_[Gordonia_kroppenstedtii]	1.60872e-26	Bacteria Actinobacteria Actinobacteria Corynebacteriales Gordoniaceae Gordonia Gordonia_amicalis
14463	NODE_373_length_8877_cov_2.80711_1	gi|639159991|ref|WP_024500424.1|	type_I_glutamate--ammonia_ligase_[Gordonia_amicalis]	2.34037e-65	Bacteria Actinobacteria Actinobacteria Corynebacteriales Gordoniaceae Gordonia Gordonia_amicalis
96008	NODE_57334_length_335_cov_0.520833_1	gi|737792897|ref|WP_035760491.1|	fasciclin_[Gordonia_amicalis]	1.16365e-42	Bacteria Actinobacteria Actinobacteria Corynebacteriales Gordoniaceae Gordonia Gordonia_amicalis
144847	NODE_104012_length_249_cov_0.519481_1	gi|494532015|ref|WP_007321465.1|	5&apos;-3&apos;_exonuclease_[Gordonia_araii]	1.73446e-36	Bacteria Actinobacteria Actinobacteria Corynebacteriales Gordoniaceae Gordonia Gordonia_araii
76503	NODE_39878_length_404_cov_0.796117_1	gi|494533741|ref|WP_007323190.1|	3&apos;-5&apos;_exonuclease_[Gordonia_araii]	1.09446e-86	Bacteria Actinobacteria Actinobacteria Corynebacteriales Gordoniaceae Gordonia Gordonia_araii
145825	NODE_104978_length_248_cov_0.581699_1	gi|494533243|ref|WP_007322693.1|	2 3 4 5-tetrahydropyridine-2 6-dicarboxylate_N-succinyltransferase_[Gordonia_araii]	2.059e-49	Bacteria Actinobacteria Actinobacteria Corynebacteriales Gordoniaceae Gordonia Gordonia_araii
111200	NODE_71460_length_300_cov_0.687805_1	gi|358242594|dbj|GAB11480.1|	proline_dehydrogenase/delta-1-pyrroline-5-carboxylate_dehydrogenase _partial_[Gordonia_araii_NBRC_100433]	1.49219e-61	Bacteria Actinobacteria Actinobacteria Corynebacteriales Gordoniaceae Gordonia Gordonia_araii
125672	NODE_85291_length_275_cov_0.688889_1	gi|358242594|dbj|GAB11480.1|	proline_dehydrogenase/delta-1-pyrroline-5-carboxylate_dehydrogenase _partial_[Gordonia_araii_NBRC_100433]	1.49219e-61	Bacteria Actinobacteria Actinobacteria Corynebacteriales Gordoniaceae Gordonia Gordonia_araii
74630	NODE_38267_length_413_cov_0.386792_1	gi|358242809|dbj|GAB11342.1|	putative_serine/threonine_protein_kinase _partial_[Gordonia_araii_NBRC_100433]	5.44609e-77	Bacteria Actinobacteria Actinobacteria Corynebacteriales Gordoniaceae Gordonia Gordonia_araii
95293	NODE_56675_length_337_cov_0.938017_1	gi|358243271|dbj|GAB10998.1|	valyl-tRNA_synthetase _partial_[Gordonia_araii_NBRC_100433]	7.51373e-67	Bacteria Actinobacteria Actinobacteria Corynebacteriales Gordoniaceae Gordonia Gordonia_araii
99503	NODE_60523_length_326_cov_0.532468_1	gi|358243828|dbj|GAB10241.1|	penicillin-binding_protein_1 _partial_[Gordonia_araii_NBRC_100433]	4.41727e-72	Bacteria Actinobacteria Actinobacteria Corynebacteriales Gordoniaceae Gordonia Gordonia_araii
146345	NODE_105493_length_247_cov_0.605263_1	gi|358244567|dbj|GAB09626.1|	valyl-tRNA_synthetase _partial_[Gordonia_araii_NBRC_100433]	7.51373e-67	Bacteria Actinobacteria Actinobacteria Corynebacteriales Gordoniaceae Gordonia Gordonia_araii
111730	NODE_71967_length_299_cov_0.906863_1	gi|358244907|dbj|GAB09176.1|	penicillin-binding_protein_1 _partial_[Gordonia_araii_NBRC_100433]	4.41727e-72	Bacteria Actinobacteria Actinobacteria Corynebacteriales Gordoniaceae Gordonia Gordonia_araii
108298	NODE_68734_length_306_cov_0.881517_1	gi|358245189|dbj|GAB08948.1|	hypothetical_protein_GOARA_022_00240 _partial_[Gordonia_araii_NBRC_100433]	4.70169e-62	Bacteria Actinobacteria Actinobacteria Corynebacteriales Gordoniaceae Gordonia Gordonia_araii
93843	NODE_55331_length_341_cov_0.317073_1	gi|358245675|dbj|GAB08385.1|	hypothetical_protein_GOARA_011_00010 _partial_[Gordonia_araii_NBRC_100433]	2.38845e-60	Bacteria Actinobacteria Actinobacteria Corynebacteriales Gordoniaceae Gordonia Gordonia_araii
108165	NODE_68607_length_306_cov_0.729858_2	gi|358245675|dbj|GAB08385.1|	hypothetical_protein_GOARA_011_00010 _partial_[Gordonia_araii_NBRC_100433]	2.38845e-60	Bacteria Actinobacteria Actinobacteria Corynebacteriales Gordoniaceae Gordonia Gordonia_araii
127690	NODE_87235_length_272_cov_0.60452_1	gi|358245833|dbj|GAB08242.1|	putative_oxidoreductase _partial_[Gordonia_araii_NBRC_100433]	1.58029e-37	Bacteria Actinobacteria Actinobacteria Corynebacteriales Gordoniaceae Gordonia Gordonia_araii
70389	NODE_34636_length_436_cov_0.0909091_1	gi|359456707|dbj|GAB11883.2|	cobaltochelatase_CobN_subunit _partial_[Gordonia_araii_NBRC_100433]	2.2536e-64	Bacteria Actinobacteria Actinobacteria Corynebacteriales Gordoniaceae Gordonia Gordonia_araii
110840	NODE_71130_length_301_cov_0.873786_1	gi|359456711|dbj|GAB11343.2|	hypothetical_protein_GOARA_068_00010 _partial_[Gordonia_araii_NBRC_100433]	5.4434e-35	Bacteria Actinobacteria Actinobacteria Corynebacteriales Gordoniaceae Gordonia Gordonia_araii
105766	NODE_66365_length_311_cov_0.708333_1	gi|359456713|dbj|GAB11249.2|	cobaltochelatase_CobN_subunit _partial_[Gordonia_araii_NBRC_100433]	2.2536e-64	Bacteria Actinobacteria Actinobacteria Corynebacteriales Gordoniaceae Gordonia Gordonia_araii
136679	NODE_95985_length_259_cov_0.560976_1	gi|359456713|dbj|GAB11249.2|	cobaltochelatase_CobN_subunit _partial_[Gordonia_araii_NBRC_100433]	2.2536e-64	Bacteria Actinobacteria Actinobacteria Corynebacteriales Gordoniaceae Gordonia Gordonia_araii
100260	NODE_61233_length_324_cov_0.672489_1	gi|359456719|dbj|GAB09526.2|	hypothetical_protein_GOARA_043_00005 _partial_[Gordonia_araii_NBRC_100433]	1.13033e-63	Bacteria Actinobacteria Actinobacteria Corynebacteriales Gordoniaceae Gordonia Gordonia_araii
59957	NODE_26095_length_510_cov_0.515663_1	gi|494530826|ref|WP_007320277.1|	2 3-dihydroxybenzoate-AMP_ligase_[Gordonia_araii]	2.51144e-108	Bacteria Actinobacteria Actinobacteria Corynebacteriales Gordoniaceae Gordonia Gordonia_araii
103778	NODE_64512_length_316_cov_0.402715_1	gi|494530950|ref|WP_007320401.1|	UDP-N-acetylmuramoylalanyl-D-glutamyl-2 _6-diaminopimelate--D-alanyl-D-alanine_ligase_[Gordonia_araii]	5.29428e-63	Bacteria Actinobacteria Actinobacteria Corynebacteriales Gordoniaceae Gordonia Gordonia_araii
143228	NODE_102418_length_251_cov_0.301282_1	gi|494530950|ref|WP_007320401.1|	UDP-N-acetylmuramoylalanyl-D-glutamyl-2 _6-diaminopimelate--D-alanyl-D-alanine_ligase_[Gordonia_araii]	5.29428e-63	Bacteria Actinobacteria Actinobacteria Corynebacteriales Gordoniaceae Gordonia Gordonia_araii
143098	NODE_102289_length_251_cov_1.1859_2	gi|494530986|ref|WP_007320437.1|	TlyA_family_rRNA_(cytidine-2&apos -O)-methyltransferase_[Gordonia_araii]	6.17166e-27	Bacteria Actinobacteria Actinobacteria Corynebacteriales Gordoniaceae Gordonia Gordonia_araii
53455	NODE_21007_length_576_cov_0.829522_1	gi|494531168|ref|WP_007320619.1|	dTDP-4-dehydrorhamnose_3 5-epimerase_[Gordonia_araii]	2.80366e-128	Bacteria Actinobacteria Actinobacteria Corynebacteriales Gordoniaceae Gordonia Gordonia_araii
126871	NODE_86438_length_273_cov_0.550562_1	gi|494531183|ref|WP_007320634.1|	IS256_family_transposase _partial_[Gordonia_araii]	1.79324e-57	Bacteria Actinobacteria Actinobacteria Corynebacteriales Gordoniaceae Gordonia Gordonia_araii
133224	NODE_92622_length_264_cov_0.911243_1	gi|494531753|ref|WP_007321203.1|	tRNA_(uridine(34)/cytosine(34)/5-carboxymethylaminomethyluridine(34)-2&apos -O)-methyltransferase_TrmL_[Gordonia_araii]	1.49648e-48	Bacteria Actinobacteria Actinobacteria Corynebacteriales Gordoniaceae Gordonia Gordonia_araii
139794	NODE_99044_length_255_cov_0.76875_1	gi|494532682|ref|WP_007322132.1|	acetoacetyl-CoA_synthetase _partial_[Gordonia_araii]	2.69992e-45	Bacteria Actinobacteria Actinobacteria Corynebacteriales Gordoniaceae Gordonia Gordonia_araii
61911	NODE_27659_length_494_cov_0.553885_1	gi|494532795|ref|WP_007322245.1|	UDP-N-acetylmuramoyl-L-alanyl-D-glutamate--2 6-diaminopimelate_ligase_[Gordonia_araii]	3.09804e-110	Bacteria Actinobacteria Actinobacteria Corynebacteriales Gordoniaceae Gordonia Gordonia_araii
145235	NODE_104390_length_248_cov_0.607843_2	gi|494532795|ref|WP_007322245.1|	UDP-N-acetylmuramoyl-L-alanyl-D-glutamate--2 6-diaminopimelate_ligase_[Gordonia_araii]	3.09804e-110	Bacteria Actinobacteria Actinobacteria Corynebacteriales Gordoniaceae Gordonia Gordonia_araii
139835	NODE_99085_length_255_cov_0.60625_1	gi|494533247|ref|WP_007322697.1|	Rossman_fold_protein _TIGR00730_family_[Gordonia_araii]	4.04981e-46	Bacteria Actinobacteria Actinobacteria Corynebacteriales Gordoniaceae Gordonia Gordonia_araii
103964	NODE_64685_length_315_cov_0.704545_1	gi|494533778|ref|WP_007323227.1|	TetR_family_transcriptional_regulator _partial_[Gordonia_araii]	2.48701e-48	Bacteria Actinobacteria Actinobacteria Corynebacteriales Gordoniaceae Gordonia Gordonia_araii
138893	NODE_98163_length_256_cov_0.745342_1	gi|494533903|ref|WP_007323351.1|	4-(cytidine_5&apos -diphospho)-2-C-methyl-D-erythritol_kinase_[Gordonia_araii]	6.88626e-50	Bacteria Actinobacteria Actinobacteria Corynebacteriales Gordoniaceae Gordonia Gordonia_araii
65181	NODE_30329_length_469_cov_0.323529_1	gi|494534375|ref|WP_007323823.1|	1 4-dihydroxy-2-naphthoate_polyprenyltransferase_[Gordonia_araii]	3.08252e-73	Bacteria Actinobacteria Actinobacteria Corynebacteriales Gordoniaceae Gordonia Gordonia_araii
91402	NODE_53105_length_348_cov_0.494071_1	gi|494534375|ref|WP_007323823.1|	1 4-dihydroxy-2-naphthoate_polyprenyltransferase_[Gordonia_araii]	3.08252e-73	Bacteria Actinobacteria Actinobacteria Corynebacteriales Gordoniaceae Gordonia Gordonia_araii
86458	NODE_48647_length_364_cov_0.516729_2	gi|494534393|ref|WP_007323841.1|	bifunctional_demethylmenaquinone_methyltransferase/2-methoxy-6-polyprenyl-1 4-benzoquinol_methylase_[Gordonia_araii]	5.55492e-22	Bacteria Actinobacteria Actinobacteria Corynebacteriales Gordoniaceae Gordonia Gordonia_araii
103492	NODE_64247_length_316_cov_0.696833_1	gi|750219277|ref|WP_040523350.1|	4&apos -phosphopantetheinyl_transferase_[Gordonia_araii]	8.84611e-50	Bacteria Actinobacteria Actinobacteria Corynebacteriales Gordoniaceae Gordonia Gordonia_araii
122986	NODE_82695_length_279_cov_0.831522_1	gi|916004893|ref|WP_050947308.1|	ABC_transporter_permease _partial_[Gordonia_araii]	7.84977e-41	Bacteria Actinobacteria Actinobacteria Corynebacteriales Gordoniaceae Gordonia Gordonia_araii
62657	NODE_28264_length_488_cov_0.783715_1	gi|358242145|dbj|GAB11901.1|	putative_FtsK/SpoIIIE_family_protein_[Gordonia_araii_NBRC_100433]	1.07014e-99	Bacteria Actinobacteria Actinobacteria Corynebacteriales Gordoniaceae Gordonia Gordonia_araii
125466	NODE_85092_length_275_cov_0.422222_1	gi|358242180|dbj|GAB11820.1|	putative_cytosol_aminopeptidase_[Gordonia_araii_NBRC_100433]	8.32548e-44	Bacteria Actinobacteria Actinobacteria Corynebacteriales Gordoniaceae Gordonia Gordonia_araii
147126	NODE_106255_length_246_cov_0.81457_1	gi|358242208|dbj|GAB11848.1|	putative_anion-transporting_ATPase_[Gordonia_araii_NBRC_100433]	4.4672e-46	Bacteria Actinobacteria Actinobacteria Corynebacteriales Gordoniaceae Gordonia Gordonia_araii
90803	NODE_52565_length_350_cov_0.823529_1	gi|358242212|dbj|GAB11852.1|	mannosyltransferase_PimE_[Gordonia_araii_NBRC_100433]	5.62961e-69	Bacteria Actinobacteria Actinobacteria Corynebacteriales Gordoniaceae Gordonia Gordonia_araii
76692	NODE_40043_length_403_cov_0.441558_1	gi|358242220|dbj|GAB11860.1|	mannosyltransferase_MptA_[Gordonia_araii_NBRC_100433]	5.52387e-85	Bacteria Actinobacteria Actinobacteria Corynebacteriales Gordoniaceae Gordonia Gordonia_araii
71388	NODE_35489_length_430_cov_0.313433_1	gi|358242245|dbj|GAB11753.1|	inorganic_phosphate_transporter_[Gordonia_araii_NBRC_100433]	1.11187e-33	Bacteria Actinobacteria Actinobacteria Corynebacteriales Gordoniaceae Gordonia Gordonia_araii
103717	NODE_64452_length_316_cov_0.773756_1	gi|358242314|dbj|GAB11710.1|	tRNA_nucleotidyltransferase_[Gordonia_araii_NBRC_100433]	8.15608e-62	Bacteria Actinobacteria Actinobacteria Corynebacteriales Gordoniaceae Gordonia Gordonia_araii
120106	NODE_79919_length_284_cov_0.973545_1	gi|358242314|dbj|GAB11710.1|	tRNA_nucleotidyltransferase_[Gordonia_araii_NBRC_100433]	8.15608e-62	Bacteria Actinobacteria Actinobacteria Corynebacteriales Gordoniaceae Gordonia Gordonia_araii
135076	NODE_94422_length_261_cov_0.921687_1	gi|358242314|dbj|GAB11710.1|	tRNA_nucleotidyltransferase_[Gordonia_araii_NBRC_100433]	8.15608e-62	Bacteria Actinobacteria Actinobacteria Corynebacteriales Gordoniaceae Gordonia Gordonia_araii
140394	NODE_99624_length_254_cov_0.90566_1	gi|358242314|dbj|GAB11710.1|	tRNA_nucleotidyltransferase_[Gordonia_araii_NBRC_100433]	8.15608e-62	Bacteria Actinobacteria Actinobacteria Corynebacteriales Gordoniaceae Gordonia Gordonia_araii
41813	NODE_12614_length_761_cov_0.594595_1	gi|358242316|dbj|GAB11712.1|	hypothetical_protein_GOARA_087_00050_[Gordonia_araii_NBRC_100433]	7.64237e-168	Bacteria Actinobacteria Actinobacteria Corynebacteriales Gordoniaceae Gordonia Gordonia_araii
85966	NODE_48198_length_366_cov_0.904059_1	gi|358242316|dbj|GAB11712.1|	hypothetical_protein_GOARA_087_00050_[Gordonia_araii_NBRC_100433]	7.64237e-168	Bacteria Actinobacteria Actinobacteria Corynebacteriales Gordoniaceae Gordonia Gordonia_araii
133011	NODE_92420_length_264_cov_0.727811_1	gi|358242316|dbj|GAB11712.1|	hypothetical_protein_GOARA_087_00050_[Gordonia_araii_NBRC_100433]	7.64237e-168	Bacteria Actinobacteria Actinobacteria Corynebacteriales Gordoniaceae Gordonia Gordonia_araii
93988	NODE_55468_length_340_cov_0.628571_1	gi|358242341|dbj|GAB11737.1|	putative_TetR_family_transcriptional_regulator_[Gordonia_araii_NBRC_100433]	8.34454e-58	Bacteria Actinobacteria Actinobacteria Corynebacteriales Gordoniaceae Gordonia Gordonia_araii
126823	NODE_86392_length_273_cov_0.797753_1	gi|358242367|dbj|GAB11632.1|	putative_hydrolase_[Gordonia_araii_NBRC_100433]	1.3445e-56	Bacteria Actinobacteria Actinobacteria Corynebacteriales Gordoniaceae Gordonia Gordonia_araii
9268	NODE_42_length_42773_cov_2.97917_6	gi|358242381|dbj|GAB11646.1|	hypothetical_protein_GOARA_082_00330_[Gordonia_araii_NBRC_100433]	2.47769e-20	Bacteria Actinobacteria Actinobacteria Corynebacteriales Gordoniaceae Gordonia Gordonia_araii
145760	NODE_104915_length_248_cov_1.4183_1	gi|358242393|dbj|GAB11658.1|	putative_HIT_family_protein_[Gordonia_araii_NBRC_100433]	1.13243e-50	Bacteria Actinobacteria Actinobacteria Corynebacteriales Gordoniaceae Gordonia Gordonia_araii
96386	NODE_57680_length_334_cov_0.422594_1	gi|358242417|dbj|GAB11682.1|	putative_AraC_family_transcriptional_regulator_[Gordonia_araii_NBRC_100433]	6.4303e-09	Bacteria Actinobacteria Actinobacteria Corynebacteriales Gordoniaceae Gordonia Gordonia_araii
94029	NODE_55505_length_340_cov_0.755102_1	gi|358242428|dbj|GAB11693.1|	hypothetical_protein_GOARA_082_00820_[Gordonia_araii_NBRC_100433]	9.08928e-47	Bacteria Actinobacteria Actinobacteria Corynebacteriales Gordoniaceae Gordonia Gordonia_araii
67544	NODE_32280_length_453_cov_0.751397_1	gi|358242438|dbj|GAB11703.1|	hypothetical_protein_GOARA_082_00920_[Gordonia_araii_NBRC_100433]	1.39364e-99	Bacteria Actinobacteria Actinobacteria Corynebacteriales Gordoniaceae Gordonia Gordonia_araii
135210	NODE_94551_length_261_cov_0.578313_1	gi|358242457|dbj|GAB11561.1|	hypothetical_protein_GOARA_078_00100_[Gordonia_araii_NBRC_100433]	1.13754e-49	Bacteria Actinobacteria Actinobacteria Corynebacteriales Gordoniaceae Gordonia Gordonia_araii
108774	NODE_69189_length_305_cov_0.733333_1	gi|358242477|dbj|GAB11581.1|	putative_helicase_[Gordonia_araii_NBRC_100433]	9.98175e-59	Bacteria Actinobacteria Actinobacteria Corynebacteriales Gordoniaceae Gordonia Gordonia_araii
119697	NODE_79526_length_285_cov_0.321053_1	gi|358242483|dbj|GAB11587.1|	putative_glycosyltransferase_[Gordonia_araii_NBRC_100433]	1.00238e-29	Bacteria Actinobacteria Actinobacteria Corynebacteriales Gordoniaceae Gordonia Gordonia_araii
112621	NODE_72802_length_297_cov_0.60396_1	gi|358242498|dbj|GAB11602.1|	putative_acyl-CoA_dehydrogenase_[Gordonia_araii_NBRC_100433]	2.72947e-67	Bacteria Actinobacteria Actinobacteria Corynebacteriales Gordoniaceae Gordonia Gordonia_araii
141716	NODE_100926_length_253_cov_0.544304_1	gi|358242528|dbj|GAB11509.1|	hypothetical_protein_GOARA_076_00190_[Gordonia_araii_NBRC_100433]	4.52723e-49	Bacteria Actinobacteria Actinobacteria Corynebacteriales Gordoniaceae Gordonia Gordonia_araii
141289	NODE_100504_length_253_cov_0.449367_1	gi|358242531|dbj|GAB11512.1|	putative_TspO/MBR_family_protein_[Gordonia_araii_NBRC_100433]	3.82762e-23	Bacteria Actinobacteria Actinobacteria Corynebacteriales Gordoniaceae Gordonia Gordonia_araii
77175	NODE_40466_length_401_cov_0.522876_1	gi|358242549|dbj|GAB11530.1|	ATP_synthase_subunit_a_[Gordonia_araii_NBRC_100433]	1.31592e-82	Bacteria Actinobacteria Actinobacteria Corynebacteriales Gordoniaceae Gordonia Gordonia_araii
98619	NODE_59713_length_328_cov_0.532189_1	gi|358242559|dbj|GAB11540.1|	UDP-N-acetylglucosamine_1-carboxyvinyltransferase_[Gordonia_araii_NBRC_100433]	9.28925e-69	Bacteria Actinobacteria Actinobacteria Corynebacteriales Gordoniaceae Gordonia Gordonia_araii
102587	NODE_63396_length_318_cov_0.58296_1	gi|358242567|dbj|GAB11548.1|	urea_carboxylase_[Gordonia_araii_NBRC_100433]	8.50137e-66	Bacteria Actinobacteria Actinobacteria Corynebacteriales Gordoniaceae Gordonia Gordonia_araii
123214	NODE_82919_length_279_cov_0.445652_1	gi|358242567|dbj|GAB11548.1|	urea_carboxylase_[Gordonia_araii_NBRC_100433]	8.50137e-66	Bacteria Actinobacteria Actinobacteria Corynebacteriales Gordoniaceae Gordonia Gordonia_araii
71920	NODE_35942_length_427_cov_0.743976_1	gi|358242583|dbj|GAB11469.1|	putative_major_facilitator_superfamily_transporter_[Gordonia_araii_NBRC_100433]	1.92364e-66	Bacteria Actinobacteria Actinobacteria Corynebacteriales Gordoniaceae Gordonia Gordonia_araii
146698	NODE_105837_length_247_cov_0.605263_1	gi|358242584|dbj|GAB11470.1|	putative_major_facilitator_superfamily_transporter_[Gordonia_araii_NBRC_100433]	1.92364e-66	Bacteria Actinobacteria Actinobacteria Corynebacteriales Gordoniaceae Gordonia Gordonia_araii
50019	NODE_18450_length_619_cov_0.784351_1	gi|358242616|dbj|GAB11352.1|	putative_GntR_family_transcriptional_regulator_[Gordonia_araii_NBRC_100433]	2.87169e-80	Bacteria Actinobacteria Actinobacteria Corynebacteriales Gordoniaceae Gordonia Gordonia_araii
114114	NODE_74225_length_295_cov_1.17_1	gi|358242635|dbj|GAB11371.1|	hypothetical_protein_GOARA_068_00300_[Gordonia_araii_NBRC_100433]	2.84205e-63	Bacteria Actinobacteria Actinobacteria Corynebacteriales Gordoniaceae Gordonia Gordonia_araii
91774	NODE_53457_length_347_cov_0.690476_1	gi|358242639|dbj|GAB11375.1|	hypothetical_protein_GOARA_068_00340_[Gordonia_araii_NBRC_100433]	2.12688e-57	Bacteria Actinobacteria Actinobacteria Corynebacteriales Gordoniaceae Gordonia Gordonia_araii
12191	NODE_178_length_14947_cov_3.53966_5	gi|358242648|dbj|GAB11384.1|	putative_esterase_[Gordonia_araii_NBRC_100433]	1.03094e-114	Bacteria Actinobacteria Actinobacteria Corynebacteriales Gordoniaceae Gordonia Gordonia_araii
68813	NODE_33331_length_445_cov_0.671429_1	gi|358242666|dbj|GAB11402.1|	hypothetical_protein_GOARA_068_00610_[Gordonia_araii_NBRC_100433]	4.90455e-95	Bacteria Actinobacteria Actinobacteria Corynebacteriales Gordoniaceae Gordonia Gordonia_araii
60654	NODE_26646_length_504_cov_0.569682_1	gi|358242675|dbj|GAB11411.1|	hypothetical_protein_GOARA_068_00700_[Gordonia_araii_NBRC_100433]	9.72771e-29	Bacteria Actinobacteria Actinobacteria Corynebacteriales Gordoniaceae Gordonia Gordonia_araii
128575	NODE_88095_length_271_cov_0.352273_1	gi|358242693|dbj|GAB11429.1|	putative_penicillin-binding_protein_[Gordonia_araii_NBRC_100433]	1.4992e-53	Bacteria Actinobacteria Actinobacteria Corynebacteriales Gordoniaceae Gordonia Gordonia_araii
124873	NODE_84519_length_276_cov_0.679558_1	gi|358242696|dbj|GAB11432.1|	putative_hydrolase_[Gordonia_araii_NBRC_100433]	1.3445e-56	Bacteria Actinobacteria Actinobacteria Corynebacteriales Gordoniaceae Gordonia Gordonia_araii
114887	NODE_74960_length_293_cov_0.919192_1	gi|358242724|dbj|GAB11460.1|	putative_FAD-linked_oxidase_[Gordonia_araii_NBRC_100433]	2.19932e-11	Bacteria Actinobacteria Actinobacteria Corynebacteriales Gordoniaceae Gordonia Gordonia_araii
65122	NODE_30282_length_470_cov_0.402667_1	gi|358242732|dbj|GAB11265.1|	protein_O-mannosyltransferase_[Gordonia_araii_NBRC_100433]	6.98961e-80	Bacteria Actinobacteria Actinobacteria Corynebacteriales Gordoniaceae Gordonia Gordonia_araii
146837	NODE_105975_length_246_cov_0.609272_1	gi|358242732|dbj|GAB11265.1|	protein_O-mannosyltransferase_[Gordonia_araii_NBRC_100433]	6.98961e-80	Bacteria Actinobacteria Actinobacteria Corynebacteriales Gordoniaceae Gordonia Gordonia_araii
83751	NODE_46231_length_374_cov_0.774194_1	gi|358242738|dbj|GAB11271.1|	putative_phenazine_biosynthesis_protein_[Gordonia_araii_NBRC_100433]	2.21146e-77	Bacteria Actinobacteria Actinobacteria Corynebacteriales Gordoniaceae Gordonia Gordonia_araii
68720	NODE_33254_length_446_cov_0.717949_2	gi|358242739|dbj|GAB11272.1|	hypothetical_protein_GOARA_067_00130_[Gordonia_araii_NBRC_100433]	3.90325e-07	Bacteria Actinobacteria Actinobacteria Corynebacteriales Gordoniaceae Gordonia Gordonia_araii
94979	NODE_56385_length_338_cov_0.374486_1	gi|358242748|dbj|GAB11281.1|	putative_two-component_system_response_regulator_[Gordonia_araii_NBRC_100433]	3.56034e-40	Bacteria Actinobacteria Actinobacteria Corynebacteriales Gordoniaceae Gordonia Gordonia_araii
120214	NODE_80021_length_284_cov_0.428571_1	gi|358242778|dbj|GAB11311.1|	hypothetical_protein_GOARA_067_00530_[Gordonia_araii_NBRC_100433]	6.35223e-52	Bacteria Actinobacteria Actinobacteria Corynebacteriales Gordoniaceae Gordonia Gordonia_araii
138568	NODE_97847_length_257_cov_0.191358_1	gi|358242782|dbj|GAB11315.1|	hypothetical_protein_GOARA_067_00570_[Gordonia_araii_NBRC_100433]	1.20355e-12	Bacteria Actinobacteria Actinobacteria Corynebacteriales Gordoniaceae Gordonia Gordonia_araii
110798	NODE_71093_length_301_cov_0.601942_1	gi|358242798|dbj|GAB11331.1|	hypothetical_protein_GOARA_067_00730_[Gordonia_araii_NBRC_100433]	3.63673e-48	Bacteria Actinobacteria Actinobacteria Corynebacteriales Gordoniaceae Gordonia Gordonia_araii
67245	NODE_32040_length_455_cov_0.805556_2	gi|358242806|dbj|GAB11339.1|	acyl-CoA_desaturase_[Gordonia_araii_NBRC_100433]	9.04762e-83	Bacteria Actinobacteria Actinobacteria Corynebacteriales Gordoniaceae Gordonia Gordonia_araii
72082	NODE_36081_length_426_cov_1.15408_1	gi|358242835|dbj|GAB11221.1|	hypothetical_protein_GOARA_065_00140_[Gordonia_araii_NBRC_100433]	1.95831e-90	Bacteria Actinobacteria Actinobacteria Corynebacteriales Gordoniaceae Gordonia Gordonia_araii
56221	NODE_23146_length_545_cov_0.751111_1	gi|358242875|dbj|GAB11009.1|	hypothetical_protein_GOARA_064_00110_[Gordonia_araii_NBRC_100433]	3.54452e-115	Bacteria Actinobacteria Actinobacteria Corynebacteriales Gordoniaceae Gordonia Gordonia_araii
72759	NODE_36648_length_423_cov_0.631098_1	gi|358242876|dbj|GAB11010.1|	hypothetical_protein_GOARA_064_00120_[Gordonia_araii_NBRC_100433]	4.30063e-32	Bacteria Actinobacteria Actinobacteria Corynebacteriales Gordoniaceae Gordonia Gordonia_araii
81457	NODE_44210_length_383_cov_0.878472_1	gi|358242883|dbj|GAB11017.1|	putative_enoyl-CoA_hydratase_[Gordonia_araii_NBRC_100433]	1.14248e-104	Bacteria Actinobacteria Actinobacteria Corynebacteriales Gordoniaceae Gordonia Gordonia_araii
107740	NODE_68206_length_307_cov_0.556604_1	gi|358242894|dbj|GAB11028.1|	hypothetical_protein_GOARA_064_00300_[Gordonia_araii_NBRC_100433]	5.97173e-14	Bacteria Actinobacteria Actinobacteria Corynebacteriales Gordoniaceae Gordonia Gordonia_araii
123190	NODE_82895_length_279_cov_0.663043_1	gi|358242985|dbj|GAB11119.1|	Trk_system_potassium_uptake_protein_TrkA_[Gordonia_araii_NBRC_100433]	1.86565e-47	Bacteria Actinobacteria Actinobacteria Corynebacteriales Gordoniaceae Gordonia Gordonia_araii
70879	NODE_35060_length_433_cov_0.908284_1	gi|358242998|dbj|GAB11132.1|	methylmalonyl-CoA_mutase_small_subunit_[Gordonia_araii_NBRC_100433]	7.85753e-89	Bacteria Actinobacteria Actinobacteria Corynebacteriales Gordoniaceae Gordonia Gordonia_araii
80676	NODE_43523_length_386_cov_0.924399_1	gi|358243000|dbj|GAB11134.1|	hypothetical_protein_GOARA_064_01360_[Gordonia_araii_NBRC_100433]	1.05621e-32	Bacteria Actinobacteria Actinobacteria Corynebacteriales Gordoniaceae Gordonia Gordonia_araii
92340	NODE_53964_length_345_cov_0.616_1	gi|358243007|dbj|GAB11141.1|	hypothetical_protein_GOARA_064_01430_[Gordonia_araii_NBRC_100433]	4.63995e-61	Bacteria Actinobacteria Actinobacteria Corynebacteriales Gordoniaceae Gordonia Gordonia_araii
107102	NODE_67611_length_308_cov_0.868545_1	gi|358243007|dbj|GAB11141.1|	hypothetical_protein_GOARA_064_01430_[Gordonia_araii_NBRC_100433]	4.63995e-61	Bacteria Actinobacteria Actinobacteria Corynebacteriales Gordoniaceae Gordonia Gordonia_araii
141927	NODE_101136_length_252_cov_1.33758_1	gi|358243015|dbj|GAB11149.1|	lycopene_beta-cyclase_[Gordonia_araii_NBRC_100433]	1.41411e-49	Bacteria Actinobacteria Actinobacteria Corynebacteriales Gordoniaceae Gordonia Gordonia_araii
143682	NODE_102870_length_250_cov_0.793548_1	gi|358243034|dbj|GAB11168.1|	hypothetical_protein_GOARA_064_01700_[Gordonia_araii_NBRC_100433]	1.059e-23	Bacteria Actinobacteria Actinobacteria Corynebacteriales Gordoniaceae Gordonia Gordonia_araii
144520	NODE_103693_length_249_cov_0.798701_1	gi|358243036|dbj|GAB11170.1|	hypothetical_protein_GOARA_064_01720_[Gordonia_araii_NBRC_100433]	1.17174e-48	Bacteria Actinobacteria Actinobacteria Corynebacteriales Gordoniaceae Gordonia Gordonia_araii
75263	NODE_38805_length_410_cov_0.590476_1	gi|358243075|dbj|GAB10802.1|	tyrosyl-tRNA_synthetase_[Gordonia_araii_NBRC_100433]	1.0322e-64	Bacteria Actinobacteria Actinobacteria Corynebacteriales Gordoniaceae Gordonia Gordonia_araii
102146	NODE_62982_length_319_cov_1.50893_1	gi|358243075|dbj|GAB10802.1|	tyrosyl-tRNA_synthetase_[Gordonia_araii_NBRC_100433]	1.0322e-64	Bacteria Actinobacteria Actinobacteria Corynebacteriales Gordoniaceae Gordonia Gordonia_araii
76687	NODE_40039_length_403_cov_0.616883_1	gi|358243090|dbj|GAB10817.1|	hypothetical_protein_GOARA_063_00160_[Gordonia_araii_NBRC_100433]	1.45058e-07	Bacteria Actinobacteria Actinobacteria Corynebacteriales Gordoniaceae Gordonia Gordonia_araii
89319	NODE_51222_length_355_cov_0.711538_2	gi|358243092|dbj|GAB10819.1|	phenylalanyl-tRNA_synthetase_alpha_chain_[Gordonia_araii_NBRC_100433]	8.97106e-19	Bacteria Actinobacteria Actinobacteria Corynebacteriales Gordoniaceae Gordonia Gordonia_araii
71110	NODE_35261_length_432_cov_0.691395_1	gi|358243102|dbj|GAB10829.1|	translation_initiation_factor_IF-3_[Gordonia_araii_NBRC_100433]	1.00333e-58	Bacteria Actinobacteria Actinobacteria Corynebacteriales Gordoniaceae Gordonia Gordonia_araii
135028	NODE_94373_length_261_cov_0.560241_1	gi|358243127|dbj|GAB10854.1|	putative_two-component_response_regulator_[Gordonia_araii_NBRC_100433]	1.90963e-48	Bacteria Actinobacteria Actinobacteria Corynebacteriales Gordoniaceae Gordonia Gordonia_araii
123800	NODE_83480_length_278_cov_0.672131_2	gi|358243136|dbj|GAB10863.1|	hypothetical_protein_GOARA_063_00620_[Gordonia_araii_NBRC_100433]	5.18208e-22	Bacteria Actinobacteria Actinobacteria Corynebacteriales Gordoniaceae Gordonia Gordonia_araii
114045	NODE_74155_length_295_cov_0.31_1	gi|358243139|dbj|GAB10866.1|	putative_CdaR_family_transcriptional_regulator_[Gordonia_araii_NBRC_100433]	1.27425e-12	Bacteria Actinobacteria Actinobacteria Corynebacteriales Gordoniaceae Gordonia Gordonia_araii
131165	NODE_90612_length_267_cov_0.697674_1	gi|358243154|dbj|GAB10881.1|	hypothetical_protein_GOARA_063_00800_[Gordonia_araii_NBRC_100433]	3.44472e-56	Bacteria Actinobacteria Actinobacteria Corynebacteriales Gordoniaceae Gordonia Gordonia_araii
120775	NODE_80553_length_283_cov_0.5_1	gi|358243170|dbj|GAB10897.1|	hypothetical_protein_GOARA_063_00960_[Gordonia_araii_NBRC_100433]	5.27133e-62	Bacteria Actinobacteria Actinobacteria Corynebacteriales Gordoniaceae Gordonia Gordonia_araii
134641	NODE_94002_length_262_cov_1.28144_1	gi|358243193|dbj|GAB10920.1|	putative_malate--quinone_oxidoreductase_[Gordonia_araii_NBRC_100433]	5.39207e-52	Bacteria Actinobacteria Actinobacteria Corynebacteriales Gordoniaceae Gordonia Gordonia_araii
137784	NODE_97069_length_258_cov_0.760736_1	gi|358243202|dbj|GAB10929.1|	hypothetical_protein_GOARA_063_01280_[Gordonia_araii_NBRC_100433]	2.53484e-29	Bacteria Actinobacteria Actinobacteria Corynebacteriales Gordoniaceae Gordonia Gordonia_araii
107859	NODE_68317_length_307_cov_0.849057_1	gi|358243209|dbj|GAB10936.1|	ribosomal_RNA_large_subunit_methyltransferase_N_[Gordonia_araii_NBRC_100433]	1.33205e-65	Bacteria Actinobacteria Actinobacteria Corynebacteriales Gordoniaceae Gordonia Gordonia_araii
84836	NODE_47206_length_370_cov_0.752727_2	gi|358243239|dbj|GAB10966.1|	putative_peptidase_M38_family_protein_[Gordonia_araii_NBRC_100433]	3.88533e-40	Bacteria Actinobacteria Actinobacteria Corynebacteriales Gordoniaceae Gordonia Gordonia_araii
64632	NODE_29889_length_473_cov_1.25132_2	gi|358243277|dbj|GAB10737.1|	hypothetical_protein_GOARA_062_00050_[Gordonia_araii_NBRC_100433]	7.51003e-52	Bacteria Actinobacteria Actinobacteria Corynebacteriales Gordoniaceae Gordonia Gordonia_araii
80377	NODE_43257_length_387_cov_0.780822_1	gi|358243280|dbj|GAB10740.1|	putative_amino_acid_transporter_[Gordonia_araii_NBRC_100433]	9.47291e-79	Bacteria Actinobacteria Actinobacteria Corynebacteriales Gordoniaceae Gordonia Gordonia_araii
88372	NODE_50374_length_358_cov_0.490494_1	gi|358243280|dbj|GAB10740.1|	putative_amino_acid_transporter_[Gordonia_araii_NBRC_100433]	9.47291e-79	Bacteria Actinobacteria Actinobacteria Corynebacteriales Gordoniaceae Gordonia Gordonia_araii
135836	NODE_95165_length_260_cov_0.733333_1	gi|358243288|dbj|GAB10748.1|	hypothetical_protein_GOARA_062_00160_[Gordonia_araii_NBRC_100433]	8.66728e-34	Bacteria Actinobacteria Actinobacteria Corynebacteriales Gordoniaceae Gordonia Gordonia_araii
140878	NODE_100098_length_254_cov_0.578616_1	gi|358243323|dbj|GAB10783.1|	hypothetical_protein_GOARA_062_00510_[Gordonia_araii_NBRC_100433]	1.02562e-48	Bacteria Actinobacteria Actinobacteria Corynebacteriales Gordoniaceae Gordonia Gordonia_araii
123865	NODE_83544_length_278_cov_0.934426_1	gi|358243393|dbj|GAB10612.1|	N-acetyl-1-D-myo-Inosityl-2-amino-2-deoxy-alpha-D-glucopyranoside_deacetylase_MshB_[Gordonia_araii_NBRC_100433]	4.78881e-39	Bacteria Actinobacteria Actinobacteria Corynebacteriales Gordoniaceae Gordonia Gordonia_araii
138768	NODE_98040_length_256_cov_0.956522_1	gi|358243396|dbj|GAB10615.1|	7Fe_ferredoxin_[Gordonia_araii_NBRC_100433]	1.57607e-39	Bacteria Actinobacteria Actinobacteria Corynebacteriales Gordoniaceae Gordonia Gordonia_araii
57362	NODE_24023_length_534_cov_0.77221_1	gi|358243420|dbj|GAB10639.1|	hypothetical_protein_GOARA_061_00780_[Gordonia_araii_NBRC_100433]	9.85179e-120	Bacteria Actinobacteria Actinobacteria Corynebacteriales Gordoniaceae Gordonia Gordonia_araii
74431	NODE_38100_length_414_cov_0.677116_1	gi|358243428|dbj|GAB10647.1|	ribonucleoside-diphosphate_reductase_alpha_chain_[Gordonia_araii_NBRC_100433]	2.19503e-83	Bacteria Actinobacteria Actinobacteria Corynebacteriales Gordoniaceae Gordonia Gordonia_araii
89529	NODE_51407_length_354_cov_1.14672_1	gi|358243430|dbj|GAB10649.1|	hypothetical_protein_GOARA_061_00880_[Gordonia_araii_NBRC_100433]	4.0412e-56	Bacteria Actinobacteria Actinobacteria Corynebacteriales Gordoniaceae Gordonia Gordonia_araii
125049	NODE_84686_length_276_cov_0.475138_1	gi|358243435|dbj|GAB10654.1|	putative_helicase_[Gordonia_araii_NBRC_100433]	9.98175e-59	Bacteria Actinobacteria Actinobacteria Corynebacteriales Gordoniaceae Gordonia Gordonia_araii
94921	NODE_56335_length_338_cov_0.654321_1	gi|358243468|dbj|GAB10687.1|	hypothetical_protein_GOARA_061_01270_[Gordonia_araii_NBRC_100433]	8.85054e-69	Bacteria Actinobacteria Actinobacteria Corynebacteriales Gordoniaceae Gordonia Gordonia_araii
141955	NODE_101162_length_252_cov_0.783439_1	gi|358243484|dbj|GAB10703.1|	putative_peptidase_S1_family_protein_[Gordonia_araii_NBRC_100433]	3.38956e-96	Bacteria Actinobacteria Actinobacteria Corynebacteriales Gordoniaceae Gordonia Gordonia_araii
93269	NODE_54802_length_342_cov_0.910931_1	gi|358243490|dbj|GAB10709.1|	putative_major_facilitator_superfamily_transporter_[Gordonia_araii_NBRC_100433]	1.92364e-66	Bacteria Actinobacteria Actinobacteria Corynebacteriales Gordoniaceae Gordonia Gordonia_araii
133074	NODE_92480_length_264_cov_0.721893_1	gi|358243490|dbj|GAB10709.1|	putative_major_facilitator_superfamily_transporter_[Gordonia_araii_NBRC_100433]	1.92364e-66	Bacteria Actinobacteria Actinobacteria Corynebacteriales Gordoniaceae Gordonia Gordonia_araii
127440	NODE_87000_length_272_cov_0.389831_2	gi|358243496|dbj|GAB10715.1|	hypothetical_protein_GOARA_061_01550_[Gordonia_araii_NBRC_100433]	6.02495e-07	Bacteria Actinobacteria Actinobacteria Corynebacteriales Gordoniaceae Gordonia Gordonia_araii
78781	NODE_41859_length_394_cov_0.608696_2	gi|358243561|dbj|GAB10477.1|	hypothetical_protein_GOARA_057_00010_[Gordonia_araii_NBRC_100433]	1.06448e-57	Bacteria Actinobacteria Actinobacteria Corynebacteriales Gordoniaceae Gordonia Gordonia_araii
117971	NODE_77872_length_288_cov_0.632124_1	gi|358243570|dbj|GAB10486.1|	cytochrome_P450_[Gordonia_araii_NBRC_100433]	1.4618e-42	Bacteria Actinobacteria Actinobacteria Corynebacteriales Gordoniaceae Gordonia Gordonia_araii
133241	NODE_92637_length_264_cov_0.597633_1	gi|358243584|dbj|GAB10500.1|	hypothetical_protein_GOARA_057_00240_[Gordonia_araii_NBRC_100433]	1.35489e-39	Bacteria Actinobacteria Actinobacteria Corynebacteriales Gordoniaceae Gordonia Gordonia_araii
97101	NODE_58336_length_332_cov_0.518987_1	gi|358243611|dbj|GAB10261.1|	hypothetical_protein_GOARA_056_00080_[Gordonia_araii_NBRC_100433]	2.28503e-63	Bacteria Actinobacteria Actinobacteria Corynebacteriales Gordoniaceae Gordonia Gordonia_araii
104029	NODE_64742_length_315_cov_0.672727_1	gi|358243634|dbj|GAB10284.1|	hypothetical_protein_GOARA_056_00310_[Gordonia_araii_NBRC_100433]	2.48751e-54	Bacteria Actinobacteria Actinobacteria Corynebacteriales Gordoniaceae Gordonia Gordonia_araii
139046	NODE_98311_length_256_cov_1.31677_1	gi|358243662|dbj|GAB10312.1|	putative_tRNA-dihydrouridine_synthase_[Gordonia_araii_NBRC_100433]	6.92874e-51	Bacteria Actinobacteria Actinobacteria Corynebacteriales Gordoniaceae Gordonia Gordonia_araii
64361	NODE_29668_length_475_cov_0.65_1	gi|358243665|dbj|GAB10315.1|	serine/threonine_protein_kinase_[Gordonia_araii_NBRC_100433]	6.02131e-86	Bacteria Actinobacteria Actinobacteria Corynebacteriales Gordoniaceae Gordonia Gordonia_araii
104380	NODE_65071_length_314_cov_0.69863_1	gi|358243669|dbj|GAB10319.1|	hypothetical_protein_GOARA_056_00660_[Gordonia_araii_NBRC_100433]	6.31842e-13	Bacteria Actinobacteria Actinobacteria Corynebacteriales Gordoniaceae Gordonia Gordonia_araii
105037	NODE_65681_length_313_cov_0.885321_1	gi|358243699|dbj|GAB10349.1|	putative_ATP-dependent_DNA_helicase_[Gordonia_araii_NBRC_100433]	5.2381e-48	Bacteria Actinobacteria Actinobacteria Corynebacteriales Gordoniaceae Gordonia Gordonia_araii
119765	NODE_79594_length_284_cov_0.592593_1	gi|358243716|dbj|GAB10366.1|	putative_RNA_methyltransferase_[Gordonia_araii_NBRC_100433]	3.23532e-57	Bacteria Actinobacteria Actinobacteria Corynebacteriales Gordoniaceae Gordonia Gordonia_araii
93528	NODE_55039_length_342_cov_0.234818_1	gi|358243717|dbj|GAB10367.1|	hypothetical_protein_GOARA_056_01150_[Gordonia_araii_NBRC_100433]	1.24283e-42	Bacteria Actinobacteria Actinobacteria Corynebacteriales Gordoniaceae Gordonia Gordonia_araii
143993	NODE_103175_length_250_cov_0.374194_1	gi|358243719|dbj|GAB10369.1|	putative_lipase_[Gordonia_araii_NBRC_100433]	1.81808e-72	Bacteria Actinobacteria Actinobacteria Corynebacteriales Gordoniaceae Gordonia Gordonia_araii
9672	NODE_51_length_34617_cov_3.21612_20	gi|358243744|dbj|GAB10394.1|	50S_ribosomal_protein_L4_[Gordonia_araii_NBRC_100433]	1.02199e-72	Bacteria Actinobacteria Actinobacteria Corynebacteriales Gordoniaceae Gordonia Gordonia_araii
136644	NODE_95952_length_259_cov_0.926829_1	gi|358243746|dbj|GAB10396.1|	putative_phosphatase_[Gordonia_araii_NBRC_100433]	3.53597e-10	Bacteria Actinobacteria Actinobacteria Corynebacteriales Gordoniaceae Gordonia Gordonia_araii
139365	NODE_98626_length_256_cov_1.14907_1	gi|358243752|dbj|GAB10402.1|	hypothetical_protein_GOARA_056_01500_[Gordonia_araii_NBRC_100433]	3.5021e-44	Bacteria Actinobacteria Actinobacteria Corynebacteriales Gordoniaceae Gordonia Gordonia_araii
114667	NODE_74750_length_293_cov_0.772727_1	gi|358243753|dbj|GAB10403.1|	ATP-dependent_DNA_helicase_UvrD1_[Gordonia_araii_NBRC_100433]	2.02176e-58	Bacteria Actinobacteria Actinobacteria Corynebacteriales Gordoniaceae Gordonia Gordonia_araii
49417	NODE_17989_length_627_cov_0.761278_1	gi|358243775|dbj|GAB10425.1|	hypothetical_protein_GOARA_056_01730_[Gordonia_araii_NBRC_100433]	3.44131e-77	Bacteria Actinobacteria Actinobacteria Corynebacteriales Gordoniaceae Gordonia Gordonia_araii
57239	NODE_23928_length_535_cov_0.506818_2	gi|358243785|dbj|GAB10435.1|	putative_AEC_family_transporter_[Gordonia_araii_NBRC_100433]	1.36605e-52	Bacteria Actinobacteria Actinobacteria Corynebacteriales Gordoniaceae Gordonia Gordonia_araii
123949	NODE_83627_length_278_cov_1.01093_1	gi|358243787|dbj|GAB10437.1|	hypothetical_protein_GOARA_056_01850_[Gordonia_araii_NBRC_100433]	1.76924e-52	Bacteria Actinobacteria Actinobacteria Corynebacteriales Gordoniaceae Gordonia Gordonia_araii
57777	NODE_24340_length_530_cov_0.751724_1	gi|358243790|dbj|GAB10440.1|	hypothetical_protein_GOARA_056_01880_[Gordonia_araii_NBRC_100433]	1.30087e-109	Bacteria Actinobacteria Actinobacteria Corynebacteriales Gordoniaceae Gordonia Gordonia_araii
139889	NODE_99138_length_255_cov_0.775_2	gi|358243798|dbj|GAB10448.1|	hypothetical_protein_GOARA_056_01960_[Gordonia_araii_NBRC_100433]	4.28338e-20	Bacteria Actinobacteria Actinobacteria Corynebacteriales Gordoniaceae Gordonia Gordonia_araii
90885	NODE_52636_length_350_cov_0.827451_1	gi|358243810|dbj|GAB10460.1|	putative_ABC_transporter_ATP-binding_protein_[Gordonia_araii_NBRC_100433]	1.87157e-36	Bacteria Actinobacteria Actinobacteria Corynebacteriales Gordoniaceae Gordonia Gordonia_araii
87286	NODE_49382_length_361_cov_0.657895_1	gi|358243813|dbj|GAB10463.1|	hypothetical_protein_GOARA_056_02110_[Gordonia_araii_NBRC_100433]	8.76566e-67	Bacteria Actinobacteria Actinobacteria Corynebacteriales Gordoniaceae Gordonia Gordonia_araii
130375	NODE_89851_length_268_cov_0.543353_1	gi|358243813|dbj|GAB10463.1|	hypothetical_protein_GOARA_056_02110_[Gordonia_araii_NBRC_100433]	8.76566e-67	Bacteria Actinobacteria Actinobacteria Corynebacteriales Gordoniaceae Gordonia Gordonia_araii
125448	NODE_85077_length_275_cov_0.711111_1	gi|358243837|dbj|GAB10250.1|	endonuclease_III_[Gordonia_araii_NBRC_100433]	6.12145e-57	Bacteria Actinobacteria Actinobacteria Corynebacteriales Gordoniaceae Gordonia Gordonia_araii
75416	NODE_38939_length_409_cov_0.684713_1	gi|358243848|dbj|GAB10231.1|	putative_lipase_[Gordonia_araii_NBRC_100433]	1.81808e-72	Bacteria Actinobacteria Actinobacteria Corynebacteriales Gordoniaceae Gordonia Gordonia_araii
95911	NODE_57244_length_335_cov_0.7375_1	gi|358243848|dbj|GAB10231.1|	putative_lipase_[Gordonia_araii_NBRC_100433]	1.81808e-72	Bacteria Actinobacteria Actinobacteria Corynebacteriales Gordoniaceae Gordonia Gordonia_araii
48444	NODE_17289_length_641_cov_0.771062_1	gi|358243882|dbj|GAB10198.1|	hypothetical_protein_GOARA_053_00240_[Gordonia_araii_NBRC_100433]	1.60008e-28	Bacteria Actinobacteria Actinobacteria Corynebacteriales Gordoniaceae Gordonia Gordonia_araii
61743	NODE_27524_length_495_cov_0.7225_2	gi|358243902|dbj|GAB10218.1|	hypothetical_protein_GOARA_053_00450_[Gordonia_araii_NBRC_100433]	1.25775e-13	Bacteria Actinobacteria Actinobacteria Corynebacteriales Gordoniaceae Gordonia Gordonia_araii
75780	NODE_39256_length_407_cov_0.592949_1	gi|358243904|dbj|GAB10220.1|	hypothetical_protein_GOARA_053_00470_[Gordonia_araii_NBRC_100433]	4.19584e-87	Bacteria Actinobacteria Actinobacteria Corynebacteriales Gordoniaceae Gordonia Gordonia_araii
75472	NODE_38988_length_409_cov_0.557325_1	gi|358243905|dbj|GAB10221.1|	hypothetical_protein_GOARA_053_00480_[Gordonia_araii_NBRC_100433]	3.53937e-52	Bacteria Actinobacteria Actinobacteria Corynebacteriales Gordoniaceae Gordonia Gordonia_araii
121306	NODE_81061_length_282_cov_0.994652_1	gi|358243944|dbj|GAB10136.1|	putative_TetR_family_transcriptional_regulator_[Gordonia_araii_NBRC_100433]	8.34454e-58	Bacteria Actinobacteria Actinobacteria Corynebacteriales Gordoniaceae Gordonia Gordonia_araii
99117	NODE_60169_length_327_cov_0.668103_1	gi|358243969|dbj|GAB10161.1|	hypothetical_protein_GOARA_052_00600_[Gordonia_araii_NBRC_100433]	4.67496e-68	Bacteria Actinobacteria Actinobacteria Corynebacteriales Gordoniaceae Gordonia Gordonia_araii
105348	NODE_65970_length_312_cov_0.56682_1	gi|358243976|dbj|GAB10168.1|	phospho-N-acetylmuramoyl-pentapeptide-transferase_[Gordonia_araii_NBRC_100433]	6.04995e-35	Bacteria Actinobacteria Actinobacteria Corynebacteriales Gordoniaceae Gordonia Gordonia_araii
129256	NODE_88762_length_270_cov_0.708571_1	gi|358243979|dbj|GAB10171.1|	peptidoglycan_synthase_FtsI_[Gordonia_araii_NBRC_100433]	2.92956e-54	Bacteria Actinobacteria Actinobacteria Corynebacteriales Gordoniaceae Gordonia Gordonia_araii
134282	NODE_93649_length_262_cov_0.556886_1	gi|358244016|dbj|GAB10089.1|	putative_TetR_family_transcriptional_regulator_[Gordonia_araii_NBRC_100433]	8.34454e-58	Bacteria Actinobacteria Actinobacteria Corynebacteriales Gordoniaceae Gordonia Gordonia_araii
80899	NODE_43715_length_385_cov_0.731034_1	gi|358244022|dbj|GAB10095.1|	putative_oxidoreductase_[Gordonia_araii_NBRC_100433]	8.99496e-89	Bacteria Actinobacteria Actinobacteria Corynebacteriales Gordoniaceae Gordonia Gordonia_araii
119362	NODE_79201_length_285_cov_0.642105_1	gi|358244035|dbj|GAB09944.1|	tRNA_pseudouridine_synthase_A_[Gordonia_araii_NBRC_100433]	4.43027e-58	Bacteria Actinobacteria Actinobacteria Corynebacteriales Gordoniaceae Gordonia Gordonia_araii
129640	NODE_89136_length_269_cov_1.06322_1	gi|358244055|dbj|GAB09964.1|	two-component_histidine_kinase_MtrB_[Gordonia_araii_NBRC_100433]	1.44974e-49	Bacteria Actinobacteria Actinobacteria Corynebacteriales Gordoniaceae Gordonia Gordonia_araii
109782	NODE_70141_length_303_cov_0.475962_2	gi|358244060|dbj|GAB09969.1|	hypothetical_protein_GOARA_050_00310_[Gordonia_araii_NBRC_100433]	5.61582e-11	Bacteria Actinobacteria Actinobacteria Corynebacteriales Gordoniaceae Gordonia Gordonia_araii
142138	NODE_101338_length_252_cov_0.789809_2	gi|358244079|dbj|GAB09988.1|	putative_flavin-containing_monooxygenase_[Gordonia_araii_NBRC_100433]	2.36556e-78	Bacteria Actinobacteria Actinobacteria Corynebacteriales Gordoniaceae Gordonia Gordonia_araii
98324	NODE_59446_length_329_cov_0.529915_1	gi|358244121|dbj|GAB10030.1|	hypothetical_protein_GOARA_050_00930_[Gordonia_araii_NBRC_100433]	1.97757e-67	Bacteria Actinobacteria Actinobacteria Corynebacteriales Gordoniaceae Gordonia Gordonia_araii
56935	NODE_23697_length_538_cov_0.693002_1	gi|358244125|dbj|GAB10034.1|	hypothetical_protein_GOARA_050_00970_[Gordonia_araii_NBRC_100433]	9.40768e-37	Bacteria Actinobacteria Actinobacteria Corynebacteriales Gordoniaceae Gordonia Gordonia_araii
108714	NODE_69131_length_305_cov_0.8_1	gi|358244126|dbj|GAB10035.1|	hypothetical_protein_GOARA_050_00980_[Gordonia_araii_NBRC_100433]	1.80477e-60	Bacteria Actinobacteria Actinobacteria Corynebacteriales Gordoniaceae Gordonia Gordonia_araii
60529	NODE_26540_length_505_cov_0.756098_1	gi|358244183|dbj|GAB09828.1|	arabinosyltransferase_[Gordonia_araii_NBRC_100433]	1.68112e-100	Bacteria Actinobacteria Actinobacteria Corynebacteriales Gordoniaceae Gordonia Gordonia_araii
106748	NODE_67279_length_309_cov_0.565421_1	gi|358244200|dbj|GAB09845.1|	mycolyltransferase_[Gordonia_araii_NBRC_100433]	2.48556e-52	Bacteria Actinobacteria Actinobacteria Corynebacteriales Gordoniaceae Gordonia Gordonia_araii
133272	NODE_92668_length_264_cov_0.792899_1	gi|358244200|dbj|GAB09845.1|	mycolyltransferase_[Gordonia_araii_NBRC_100433]	2.48556e-52	Bacteria Actinobacteria Actinobacteria Corynebacteriales Gordoniaceae Gordonia Gordonia_araii
141770	NODE_100981_length_253_cov_0.392405_1	gi|358244200|dbj|GAB09845.1|	mycolyltransferase_[Gordonia_araii_NBRC_100433]	2.48556e-52	Bacteria Actinobacteria Actinobacteria Corynebacteriales Gordoniaceae Gordonia Gordonia_araii
56645	NODE_23472_length_541_cov_0.748879_1	gi|358244213|dbj|GAB09858.1|	hypothetical_protein_GOARA_048_00600_[Gordonia_araii_NBRC_100433]	9.69765e-69	Bacteria Actinobacteria Actinobacteria Corynebacteriales Gordoniaceae Gordonia Gordonia_araii
95093	NODE_56489_length_337_cov_0.652893_1	gi|358244214|dbj|GAB09859.1|	hypothetical_protein_GOARA_048_00610_[Gordonia_araii_NBRC_100433]	7.15876e-28	Bacteria Actinobacteria Actinobacteria Corynebacteriales Gordoniaceae Gordonia Gordonia_araii
89173	NODE_51092_length_355_cov_0.95_1	gi|358244220|dbj|GAB09865.1|	hypothetical_protein_GOARA_048_00670_[Gordonia_araii_NBRC_100433]	6.77906e-61	Bacteria Actinobacteria Actinobacteria Corynebacteriales Gordoniaceae Gordonia Gordonia_araii
78513	NODE_41632_length_395_cov_0.67_1	gi|358244223|dbj|GAB09868.1|	prephenate_dehydratase_[Gordonia_araii_NBRC_100433]	9.09619e-73	Bacteria Actinobacteria Actinobacteria Corynebacteriales Gordoniaceae Gordonia Gordonia_araii
133968	NODE_93342_length_263_cov_0.60119_1	gi|358244229|dbj|GAB09874.1|	putative_LytR_family_regulatory_protein_[Gordonia_araii_NBRC_100433]	1.272e-36	Bacteria Actinobacteria Actinobacteria Corynebacteriales Gordoniaceae Gordonia Gordonia_araii
77470	NODE_40722_length_400_cov_0.432787_1	gi|358244264|dbj|GAB09909.1|	ATP-dependent_DNA_ligase_LigB_[Gordonia_araii_NBRC_100433]	1.57299e-79	Bacteria Actinobacteria Actinobacteria Corynebacteriales Gordoniaceae Gordonia Gordonia_araii
112712	NODE_72888_length_297_cov_0.89604_1	gi|358244264|dbj|GAB09909.1|	ATP-dependent_DNA_ligase_LigB_[Gordonia_araii_NBRC_100433]	1.57299e-79	Bacteria Actinobacteria Actinobacteria Corynebacteriales Gordoniaceae Gordonia Gordonia_araii
85930	NODE_48168_length_366_cov_0.645756_1	gi|358244267|dbj|GAB09912.1|	myo-inositol_transporter_IolT_[Gordonia_araii_NBRC_100433]	1.99863e-76	Bacteria Actinobacteria Actinobacteria Corynebacteriales Gordoniaceae Gordonia Gordonia_araii
97904	NODE_59056_length_330_cov_0.391489_1	gi|358244271|dbj|GAB09916.1|	putative_oxidoreductase_[Gordonia_araii_NBRC_100433]	8.99496e-89	Bacteria Actinobacteria Actinobacteria Corynebacteriales Gordoniaceae Gordonia Gordonia_araii
82152	NODE_44814_length_380_cov_1.01053_1	gi|358244277|dbj|GAB09922.1|	putative_flavin-containing_monooxygenase_[Gordonia_araii_NBRC_100433]	2.36556e-78	Bacteria Actinobacteria Actinobacteria Corynebacteriales Gordoniaceae Gordonia Gordonia_araii
100860	NODE_61781_length_323_cov_0.394737_1	gi|358244277|dbj|GAB09922.1|	putative_flavin-containing_monooxygenase_[Gordonia_araii_NBRC_100433]	2.36556e-78	Bacteria Actinobacteria Actinobacteria Corynebacteriales Gordoniaceae Gordonia Gordonia_araii
47021	NODE_16250_length_663_cov_0.647887_2	gi|358244295|dbj|GAB09771.1|	hypothetical_protein_GOARA_047_00050_[Gordonia_araii_NBRC_100433]	1.94744e-42	Bacteria Actinobacteria Actinobacteria Corynebacteriales Gordoniaceae Gordonia Gordonia_araii
111886	NODE_72109_length_299_cov_0.715686_1	gi|358244339|dbj|GAB09748.1|	putative_acid--CoA_ligase_[Gordonia_araii_NBRC_100433]	9.78003e-61	Bacteria Actinobacteria Actinobacteria Corynebacteriales Gordoniaceae Gordonia Gordonia_araii
105847	NODE_66439_length_311_cov_0.574074_1	gi|358244341|dbj|GAB09750.1|	hypothetical_protein_GOARA_046_00190_[Gordonia_araii_NBRC_100433]	5.40402e-28	Bacteria Actinobacteria Actinobacteria Corynebacteriales Gordoniaceae Gordonia Gordonia_araii
120888	NODE_80656_length_283_cov_0.893617_1	gi|358244366|dbj|GAB09654.1|	glutamate-1-semialdehyde_aminotransferase_[Gordonia_araii_NBRC_100433]	1.56766e-16	Bacteria Actinobacteria Actinobacteria Corynebacteriales Gordoniaceae Gordonia Gordonia_araii
84550	NODE_46958_length_371_cov_0.996377_1	gi|358244378|dbj|GAB09666.1|	redox-sensing_transcriptional_regulator_Rex_[Gordonia_araii_NBRC_100433]	5.62762e-81	Bacteria Actinobacteria Actinobacteria Corynebacteriales Gordoniaceae Gordonia Gordonia_araii
83710	NODE_46196_length_374_cov_0.659498_1	gi|358244389|dbj|GAB09677.1|	hypothetical_protein_GOARA_045_00310_[Gordonia_araii_NBRC_100433]	4.94861e-50	Bacteria Actinobacteria Actinobacteria Corynebacteriales Gordoniaceae Gordonia Gordonia_araii
117709	NODE_77625_length_288_cov_0.953368_1	gi|358244427|dbj|GAB09715.1|	hypothetical_protein_GOARA_045_00690_[Gordonia_araii_NBRC_100433]	8.8197e-63	Bacteria Actinobacteria Actinobacteria Corynebacteriales Gordoniaceae Gordonia Gordonia_araii
61411	NODE_27254_length_498_cov_0.42928_1	gi|358244501|dbj|GAB09560.1|	hypothetical_protein_GOARA_043_00350_[Gordonia_araii_NBRC_100433]	3.1096e-14	Bacteria Actinobacteria Actinobacteria Corynebacteriales Gordoniaceae Gordonia Gordonia_araii
12998	NODE_235_length_11930_cov_2.75311_6	gi|358244510|dbj|GAB09569.1|	hypothetical_protein_GOARA_043_00440_[Gordonia_araii_NBRC_100433]	1.76669e-53	Bacteria Actinobacteria Actinobacteria Corynebacteriales Gordoniaceae Gordonia Gordonia_araii
106380	NODE_66940_length_310_cov_0.474419_1	gi|358244510|dbj|GAB09569.1|	hypothetical_protein_GOARA_043_00440_[Gordonia_araii_NBRC_100433]	1.76669e-53	Bacteria Actinobacteria Actinobacteria Corynebacteriales Gordoniaceae Gordonia Gordonia_araii
97223	NODE_58442_length_332_cov_0.518987_1	gi|358244520|dbj|GAB09579.1|	putative_oxidoreductase_[Gordonia_araii_NBRC_100433]	8.99496e-89	Bacteria Actinobacteria Actinobacteria Corynebacteriales Gordoniaceae Gordonia Gordonia_araii
87039	NODE_49158_length_362_cov_0.76779_1	gi|358244549|dbj|GAB09608.1|	putative_flavin-containing_monooxygenase_[Gordonia_araii_NBRC_100433]	2.36556e-78	Bacteria Actinobacteria Actinobacteria Corynebacteriales Gordoniaceae Gordonia Gordonia_araii
118626	NODE_78501_length_287_cov_0.427083_1	gi|358244599|dbj|GAB09524.1|	hypothetical_protein_GOARA_042_00310_[Gordonia_araii_NBRC_100433]	5.24717e-43	Bacteria Actinobacteria Actinobacteria Corynebacteriales Gordoniaceae Gordonia Gordonia_araii
54391	NODE_21724_length_565_cov_0.512766_1	gi|358244630|dbj|GAB09460.1|	hypothetical_protein_GOARA_038_00070_[Gordonia_araii_NBRC_100433]	8.66928e-48	Bacteria Actinobacteria Actinobacteria Corynebacteriales Gordoniaceae Gordonia Gordonia_araii
54823	NODE_22060_length_560_cov_0.529032_1	gi|358244636|dbj|GAB09466.1|	adenylate_cyclase_[Gordonia_araii_NBRC_100433]	3.77605e-119	Bacteria Actinobacteria Actinobacteria Corynebacteriales Gordoniaceae Gordonia Gordonia_araii
120394	NODE_80188_length_283_cov_0.494681_1	gi|358244653|dbj|GAB09273.1|	hypothetical_protein_GOARA_036_00050_[Gordonia_araii_NBRC_100433]	3.03991e-25	Bacteria Actinobacteria Actinobacteria Corynebacteriales Gordoniaceae Gordonia Gordonia_araii
125112	NODE_84749_length_276_cov_1.19337_1	gi|358244657|dbj|GAB09277.1|	hypothetical_protein_GOARA_036_00090_[Gordonia_araii_NBRC_100433]	4.33208e-45	Bacteria Actinobacteria Actinobacteria Corynebacteriales Gordoniaceae Gordonia Gordonia_araii
145384	NODE_104541_length_248_cov_0.803922_1	gi|358244677|dbj|GAB09297.1|	major_facilitator_superfamily_transporter_[Gordonia_araii_NBRC_100433]	1.23772e-47	Bacteria Actinobacteria Actinobacteria Corynebacteriales Gordoniaceae Gordonia Gordonia_araii
105813	NODE_66406_length_311_cov_0.712963_1	gi|358244721|dbj|GAB09341.1|	putative_helicase_[Gordonia_araii_NBRC_100433]	9.98175e-59	Bacteria Actinobacteria Actinobacteria Corynebacteriales Gordoniaceae Gordonia Gordonia_araii
58931	NODE_25263_length_519_cov_0.674528_2	gi|358244725|dbj|GAB09345.1|	hypothetical_protein_GOARA_036_00770_[Gordonia_araii_NBRC_100433]	2.5638e-41	Bacteria Actinobacteria Actinobacteria Corynebacteriales Gordoniaceae Gordonia Gordonia_araii
85608	NODE_47880_length_367_cov_0.455882_2	gi|358244736|dbj|GAB09356.1|	polyphosphate_glucokinase_[Gordonia_araii_NBRC_100433]	2.15116e-22	Bacteria Actinobacteria Actinobacteria Corynebacteriales Gordoniaceae Gordonia Gordonia_araii
119340	NODE_79181_length_285_cov_0.615789_1	gi|358244756|dbj|GAB09376.1|	putative_methyltransferase_[Gordonia_araii_NBRC_100433]	8.97675e-58	Bacteria Actinobacteria Actinobacteria Corynebacteriales Gordoniaceae Gordonia Gordonia_araii
49846	NODE_18312_length_621_cov_0.659696_1	gi|358244833|dbj|GAB09246.1|	serine/threonine_protein_phosphatase_PstP_[Gordonia_araii_NBRC_100433]	2.19582e-137	Bacteria Actinobacteria Actinobacteria Corynebacteriales Gordoniaceae Gordonia Gordonia_araii
120630	NODE_80416_length_283_cov_0.978723_1	gi|358244834|dbj|GAB09247.1|	cell_division_protein_RodA_[Gordonia_araii_NBRC_100433]	8.60098e-55	Bacteria Actinobacteria Actinobacteria Corynebacteriales Gordoniaceae Gordonia Gordonia_araii
145661	NODE_104817_length_248_cov_0.594771_1	gi|358244834|dbj|GAB09247.1|	cell_division_protein_RodA_[Gordonia_araii_NBRC_100433]	8.60098e-55	Bacteria Actinobacteria Actinobacteria Corynebacteriales Gordoniaceae Gordonia Gordonia_araii
140569	NODE_99793_length_254_cov_0.779874_1	gi|358244868|dbj|GAB09237.1|	putative_lipase_[Gordonia_araii_NBRC_100433]	1.81808e-72	Bacteria Actinobacteria Actinobacteria Corynebacteriales Gordoniaceae Gordonia Gordonia_araii
144525	NODE_103698_length_249_cov_0.207792_1	gi|358244868|dbj|GAB09237.1|	putative_lipase_[Gordonia_araii_NBRC_100433]	1.81808e-72	Bacteria Actinobacteria Actinobacteria Corynebacteriales Gordoniaceae Gordonia Gordonia_araii
104859	NODE_65518_length_313_cov_0.844037_2	gi|358244908|dbj|GAB09177.1|	hypothetical_protein_GOARA_031_00020_[Gordonia_araii_NBRC_100433]	2.32264e-22	Bacteria Actinobacteria Actinobacteria Corynebacteriales Gordoniaceae Gordonia Gordonia_araii
127540	NODE_87098_length_272_cov_1.36158_1	gi|358244922|dbj|GAB09191.1|	putative_drug_resistance_efflux_protein_[Gordonia_araii_NBRC_100433]	6.86238e-34	Bacteria Actinobacteria Actinobacteria Corynebacteriales Gordoniaceae Gordonia Gordonia_araii
87166	NODE_49274_length_362_cov_0.674157_1	gi|358244927|dbj|GAB09196.1|	hypothetical_protein_GOARA_031_00210_[Gordonia_araii_NBRC_100433]	1.2338e-49	Bacteria Actinobacteria Actinobacteria Corynebacteriales Gordoniaceae Gordonia Gordonia_araii
139650	NODE_98903_length_255_cov_0.56875_1	gi|358244953|dbj|GAB09143.1|	DNA_polymerase_III_gamma/tau_subunit_[Gordonia_araii_NBRC_100433]	1.34322e-24	Bacteria Actinobacteria Actinobacteria Corynebacteriales Gordoniaceae Gordonia Gordonia_araii
92039	NODE_53693_length_346_cov_0.916335_1	gi|358244964|dbj|GAB09154.1|	hypothetical_protein_GOARA_029_00180_[Gordonia_araii_NBRC_100433]	2.31627e-65	Bacteria Actinobacteria Actinobacteria Corynebacteriales Gordoniaceae Gordonia Gordonia_araii
36459	NODE_9168_length_905_cov_0.677778_2	gi|358244967|dbj|GAB09157.1|	hypothetical_protein_GOARA_029_00210_[Gordonia_araii_NBRC_100433]	1.03435e-62	Bacteria Actinobacteria Actinobacteria Corynebacteriales Gordoniaceae Gordonia Gordonia_araii
36458	NODE_9168_length_905_cov_0.677778_1	gi|358244968|dbj|GAB09158.1|	hypothetical_protein_GOARA_029_00220_[Gordonia_araii_NBRC_100433]	2.93029e-45	Bacteria Actinobacteria Actinobacteria Corynebacteriales Gordoniaceae Gordonia Gordonia_araii
132777	NODE_92196_length_264_cov_0.56213_1	gi|358244978|dbj|GAB09096.1|	putative_peptidase_M20_family_protein_[Gordonia_araii_NBRC_100433]	1.65697e-53	Bacteria Actinobacteria Actinobacteria Corynebacteriales Gordoniaceae Gordonia Gordonia_araii
120501	NODE_80290_length_283_cov_0.5_1	gi|358244980|dbj|GAB09098.1|	hypothetical_protein_GOARA_028_00090_[Gordonia_araii_NBRC_100433]	2.57696e-18	Bacteria Actinobacteria Actinobacteria Corynebacteriales Gordoniaceae Gordonia Gordonia_araii
72100	NODE_36095_length_426_cov_0.561934_1	gi|358244990|dbj|GAB09108.1|	hypothetical_protein_GOARA_028_00190_[Gordonia_araii_NBRC_100433]	2.08205e-46	Bacteria Actinobacteria Actinobacteria Corynebacteriales Gordoniaceae Gordonia Gordonia_araii
143949	NODE_103132_length_250_cov_1_1	gi|358244990|dbj|GAB09108.1|	hypothetical_protein_GOARA_028_00190_[Gordonia_araii_NBRC_100433]	2.08205e-46	Bacteria Actinobacteria Actinobacteria Corynebacteriales Gordoniaceae Gordonia Gordonia_araii
105842	NODE_66435_length_311_cov_0.430556_1	gi|358244992|dbj|GAB09110.1|	hypothetical_protein_GOARA_028_00210_[Gordonia_araii_NBRC_100433]	2.29647e-29	Bacteria Actinobacteria Actinobacteria Corynebacteriales Gordoniaceae Gordonia Gordonia_araii
135854	NODE_95181_length_260_cov_0.563636_1	gi|358245013|dbj|GAB09131.1|	hypothetical_protein_GOARA_028_00420_[Gordonia_araii_NBRC_100433]	2.1612e-49	Bacteria Actinobacteria Actinobacteria Corynebacteriales Gordoniaceae Gordonia Gordonia_araii
113127	NODE_73279_length_296_cov_0.870647_1	gi|358245042|dbj|GAB09060.1|	hypothetical_protein_GOARA_027_00230_[Gordonia_araii_NBRC_100433]	9.3792e-67	Bacteria Actinobacteria Actinobacteria Corynebacteriales Gordoniaceae Gordonia Gordonia_araii
101518	NODE_62407_length_321_cov_0.544248_1	gi|358245078|dbj|GAB08977.1|	putative_oxidoreductase_[Gordonia_araii_NBRC_100433]	8.99496e-89	Bacteria Actinobacteria Actinobacteria Corynebacteriales Gordoniaceae Gordonia Gordonia_araii
96319	NODE_57620_length_334_cov_0.899582_1	gi|358245086|dbj|GAB08985.1|	putative_fatty-acid--CoA_ligase_[Gordonia_araii_NBRC_100433]	3.88222e-70	Bacteria Actinobacteria Actinobacteria Corynebacteriales Gordoniaceae Gordonia Gordonia_araii
89158	NODE_51077_length_355_cov_0.596154_1	gi|358245097|dbj|GAB08996.1|	pyruvate_dehydrogenase_E1_component_[Gordonia_araii_NBRC_100433]	3.57355e-70	Bacteria Actinobacteria Actinobacteria Corynebacteriales Gordoniaceae Gordonia Gordonia_araii
94426	NODE_55869_length_339_cov_0.75_1	gi|358245097|dbj|GAB08996.1|	pyruvate_dehydrogenase_E1_component_[Gordonia_araii_NBRC_100433]	3.57355e-70	Bacteria Actinobacteria Actinobacteria Corynebacteriales Gordoniaceae Gordonia Gordonia_araii
61912	NODE_27660_length_494_cov_0.689223_1	gi|358245118|dbj|GAB09017.1|	putative_peptidase_S1_family_protein_[Gordonia_araii_NBRC_100433]	3.38956e-96	Bacteria Actinobacteria Actinobacteria Corynebacteriales Gordoniaceae Gordonia Gordonia_araii
130210	NODE_89690_length_268_cov_0.705202_1	gi|358245152|dbj|GAB08967.1|	hypothetical_protein_GOARA_025_00130_[Gordonia_araii_NBRC_100433]	1.93123e-58	Bacteria Actinobacteria Actinobacteria Corynebacteriales Gordoniaceae Gordonia Gordonia_araii
67647	NODE_32367_length_452_cov_0.42577_1	gi|358245163|dbj|GAB08952.1|	putative_enoyl-CoA_hydratase_[Gordonia_araii_NBRC_100433]	1.14248e-104	Bacteria Actinobacteria Actinobacteria Corynebacteriales Gordoniaceae Gordonia Gordonia_araii
118949	NODE_78798_length_286_cov_0.413613_1	gi|358245219|dbj|GAB08791.1|	phosphate_ABC_transporter_substrate_binding_protein_[Gordonia_araii_NBRC_100433]	1.63628e-33	Bacteria Actinobacteria Actinobacteria Corynebacteriales Gordoniaceae Gordonia Gordonia_araii
126952	NODE_86517_length_273_cov_0.455056_1	gi|358245288|dbj|GAB08860.1|	mycothiol_S-conjugate_amidase_Mca_[Gordonia_araii_NBRC_100433]	4.31228e-54	Bacteria Actinobacteria Actinobacteria Corynebacteriales Gordoniaceae Gordonia Gordonia_araii
77582	NODE_40820_length_399_cov_0.467105_1	gi|358245321|dbj|GAB08893.1|	putative_peptidase_S8_family_protein_[Gordonia_araii_NBRC_100433]	2.20659e-80	Bacteria Actinobacteria Actinobacteria Corynebacteriales Gordoniaceae Gordonia Gordonia_araii
105884	NODE_66475_length_311_cov_0.851852_1	gi|358245327|dbj|GAB08899.1|	30S_ribosomal_protein_S9_[Gordonia_araii_NBRC_100433]	1.81979e-68	Bacteria Actinobacteria Actinobacteria Corynebacteriales Gordoniaceae Gordonia Gordonia_araii
52203	NODE_20073_length_591_cov_0.647177_1	gi|358245329|dbj|GAB08901.1|	hypothetical_protein_GOARA_021_01390_[Gordonia_araii_NBRC_100433]	1.48046e-22	Bacteria Actinobacteria Actinobacteria Corynebacteriales Gordoniaceae Gordonia Gordonia_araii
52204	NODE_20073_length_591_cov_0.647177_2	gi|358245330|dbj|GAB08902.1|	hypothetical_protein_GOARA_021_01400_[Gordonia_araii_NBRC_100433]	9.09476e-45	Bacteria Actinobacteria Actinobacteria Corynebacteriales Gordoniaceae Gordonia Gordonia_araii
80951	NODE_43761_length_385_cov_0.768966_1	gi|358245335|dbj|GAB08907.1|	hypothetical_protein_GOARA_021_01450_[Gordonia_araii_NBRC_100433]	1.59285e-76	Bacteria Actinobacteria Actinobacteria Corynebacteriales Gordoniaceae Gordonia Gordonia_araii
119779	NODE_79608_length_284_cov_0.656085_1	gi|358245415|dbj|GAB08708.1|	succinate_dehydrogenase_cytochrome_b_subunit_[Gordonia_araii_NBRC_100433]	5.78442e-52	Bacteria Actinobacteria Actinobacteria Corynebacteriales Gordoniaceae Gordonia Gordonia_araii
84113	NODE_46561_length_373_cov_0.741007_1	gi|358245432|dbj|GAB08670.1|	hypothetical_protein_GOARA_015_00080_[Gordonia_araii_NBRC_100433]	3.64237e-74	Bacteria Actinobacteria Actinobacteria Corynebacteriales Gordoniaceae Gordonia Gordonia_araii
59636	NODE_25833_length_513_cov_0.528708_1	gi|358245434|dbj|GAB08672.1|	hypothetical_protein_GOARA_015_00100_[Gordonia_araii_NBRC_100433]	2.04176e-107	Bacteria Actinobacteria Actinobacteria Corynebacteriales Gordoniaceae Gordonia Gordonia_araii
93485	NODE_54998_length_342_cov_0.566802_1	gi|358245434|dbj|GAB08672.1|	hypothetical_protein_GOARA_015_00100_[Gordonia_araii_NBRC_100433]	2.04176e-107	Bacteria Actinobacteria Actinobacteria Corynebacteriales Gordoniaceae Gordonia Gordonia_araii
125307	NODE_84937_length_276_cov_0.513812_1	gi|358245434|dbj|GAB08672.1|	hypothetical_protein_GOARA_015_00100_[Gordonia_araii_NBRC_100433]	2.04176e-107	Bacteria Actinobacteria Actinobacteria Corynebacteriales Gordoniaceae Gordonia Gordonia_araii
79249	NODE_42273_length_392_cov_1.0303_2	gi|358245445|dbj|GAB08683.1|	50S_ribosomal_protein_L30_[Gordonia_araii_NBRC_100433]	3.19844e-27	Bacteria Actinobacteria Actinobacteria Corynebacteriales Gordoniaceae Gordonia Gordonia_araii
102803	NODE_63601_length_318_cov_0.408072_1	gi|358245460|dbj|GAB08653.1|	putative_acyl-CoA_dehydrogenase_[Gordonia_araii_NBRC_100433]	2.72947e-67	Bacteria Actinobacteria Actinobacteria Corynebacteriales Gordoniaceae Gordonia Gordonia_araii
98953	NODE_60018_length_327_cov_1.16379_1	gi|358245501|dbj|GAB08587.1|	hypothetical_protein_GOARA_013_00310_[Gordonia_araii_NBRC_100433]	9.57961e-69	Bacteria Actinobacteria Actinobacteria Corynebacteriales Gordoniaceae Gordonia Gordonia_araii
82663	NODE_45268_length_378_cov_0.65371_2	gi|358245516|dbj|GAB08602.1|	methionyl-tRNA_formyltransferase_[Gordonia_araii_NBRC_100433]	6.10359e-46	Bacteria Actinobacteria Actinobacteria Corynebacteriales Gordoniaceae Gordonia Gordonia_araii
74312	NODE_37997_length_415_cov_0.703125_1	gi|358245530|dbj|GAB08616.1|	putative_TetR_family_transcriptional_regulator_[Gordonia_araii_NBRC_100433]	8.34454e-58	Bacteria Actinobacteria Actinobacteria Corynebacteriales Gordoniaceae Gordonia Gordonia_araii
103294	NODE_64062_length_317_cov_0.833333_1	gi|358245537|dbj|GAB08623.1|	hypothetical_protein_GOARA_013_00670_[Gordonia_araii_NBRC_100433]	7.63785e-61	Bacteria Actinobacteria Actinobacteria Corynebacteriales Gordoniaceae Gordonia Gordonia_araii
54743	NODE_21999_length_561_cov_0.643777_1	gi|358245553|dbj|GAB08639.1|	putative_peptide_ABC_transporter_permease_protein_[Gordonia_araii_NBRC_100433]	3.69392e-126	Bacteria Actinobacteria Actinobacteria Corynebacteriales Gordoniaceae Gordonia Gordonia_araii
82409	NODE_45048_length_379_cov_0.975352_1	gi|358245572|dbj|GAB08455.1|	Na(+)/H(+)_antiporter_subunit_D_[Gordonia_araii_NBRC_100433]	2.45139e-60	Bacteria Actinobacteria Actinobacteria Corynebacteriales Gordoniaceae Gordonia Gordonia_araii
129554	NODE_89053_length_269_cov_0.890805_1	gi|358245574|dbj|GAB08457.1|	Na(+)/H(+)_antiporter_subunit_F_[Gordonia_araii_NBRC_100433]	1.55224e-16	Bacteria Actinobacteria Actinobacteria Corynebacteriales Gordoniaceae Gordonia Gordonia_araii
134821	NODE_94173_length_262_cov_0.898204_1	gi|358245582|dbj|GAB08465.1|	putative_guanyl-specific_ribonuclease_[Gordonia_araii_NBRC_100433]	2.53397e-30	Bacteria Actinobacteria Actinobacteria Corynebacteriales Gordoniaceae Gordonia Gordonia_araii
73154	NODE_36991_length_421_cov_0.613497_1	gi|358245617|dbj|GAB08500.1|	thiamine-phosphate_pyrophosphorylase_[Gordonia_araii_NBRC_100433]	1.14214e-77	Bacteria Actinobacteria Actinobacteria Corynebacteriales Gordoniaceae Gordonia Gordonia_araii
87644	NODE_49709_length_360_cov_0.584906_1	gi|358245618|dbj|GAB08501.1|	hypothetical_protein_GOARA_012_00510_[Gordonia_araii_NBRC_100433]	2.55971e-75	Bacteria Actinobacteria Actinobacteria Corynebacteriales Gordoniaceae Gordonia Gordonia_araii
105269	NODE_65895_length_312_cov_0.285714_1	gi|358245618|dbj|GAB08501.1|	hypothetical_protein_GOARA_012_00510_[Gordonia_araii_NBRC_100433]	2.55971e-75	Bacteria Actinobacteria Actinobacteria Corynebacteriales Gordoniaceae Gordonia Gordonia_araii
105260	NODE_65888_length_312_cov_0.691244_1	gi|358245620|dbj|GAB08503.1|	putative_epoxide_hydrolase_[Gordonia_araii_NBRC_100433]	1.37301e-53	Bacteria Actinobacteria Actinobacteria Corynebacteriales Gordoniaceae Gordonia Gordonia_araii
132184	NODE_91610_length_265_cov_0.717647_1	gi|358245620|dbj|GAB08503.1|	putative_epoxide_hydrolase_[Gordonia_araii_NBRC_100433]	1.37301e-53	Bacteria Actinobacteria Actinobacteria Corynebacteriales Gordoniaceae Gordonia Gordonia_araii
94675	NODE_56109_length_338_cov_0.872428_1	gi|358245646|dbj|GAB08529.1|	hypothetical_protein_GOARA_012_00790_[Gordonia_araii_NBRC_100433]	4.92711e-11	Bacteria Actinobacteria Actinobacteria Corynebacteriales Gordoniaceae Gordonia Gordonia_araii
15562	NODE_512_length_6926_cov_1.9249_7	gi|358245652|dbj|GAB08535.1|	hypothetical_protein_GOARA_012_00850_[Gordonia_araii_NBRC_100433]	2.30291e-80	Bacteria Actinobacteria Actinobacteria Corynebacteriales Gordoniaceae Gordonia Gordonia_araii
77509	NODE_40757_length_399_cov_0.861842_1	gi|358245657|dbj|GAB08540.1|	putative_lipase_[Gordonia_araii_NBRC_100433]	1.81808e-72	Bacteria Actinobacteria Actinobacteria Corynebacteriales Gordoniaceae Gordonia Gordonia_araii
143687	NODE_102875_length_250_cov_0.774194_1	gi|358245667|dbj|GAB08550.1|	malate_dehydrogenase_[Gordonia_araii_NBRC_100433]	5.6699e-28	Bacteria Actinobacteria Actinobacteria Corynebacteriales Gordoniaceae Gordonia Gordonia_araii
108164	NODE_68607_length_306_cov_0.729858_1	gi|358245676|dbj|GAB08386.1|	hypothetical_protein_GOARA_011_00020_[Gordonia_araii_NBRC_100433]	3.29792e-20	Bacteria Actinobacteria Actinobacteria Corynebacteriales Gordoniaceae Gordonia Gordonia_araii
131315	NODE_90752_length_267_cov_0.52907_1	gi|358245729|dbj|GAB08439.1|	hypothetical_protein_GOARA_011_00550_[Gordonia_araii_NBRC_100433]	4.98824e-16	Bacteria Actinobacteria Actinobacteria Corynebacteriales Gordoniaceae Gordonia Gordonia_araii
143097	NODE_102289_length_251_cov_1.1859_1	gi|358245752|dbj|GAB08356.1|	hypothetical_protein_GOARA_009_00030_[Gordonia_araii_NBRC_100433]	8.26905e-08	Bacteria Actinobacteria Actinobacteria Corynebacteriales Gordoniaceae Gordonia Gordonia_araii
134072	NODE_93444_length_263_cov_0.535714_1	gi|358245770|dbj|GAB08374.1|	hemin_ABC_transporter_substrate_binding_protein_[Gordonia_araii_NBRC_100433]	2.79528e-46	Bacteria Actinobacteria Actinobacteria Corynebacteriales Gordoniaceae Gordonia Gordonia_araii
83897	NODE_46361_length_374_cov_0.379928_2	gi|358245780|dbj|GAB08306.1|	hypothetical_protein_GOARA_008_00060_[Gordonia_araii_NBRC_100433]	7.27254e-33	Bacteria Actinobacteria Actinobacteria Corynebacteriales Gordoniaceae Gordonia Gordonia_araii
94935	NODE_56347_length_338_cov_0.884774_1	gi|358245818|dbj|GAB08344.1|	hypothetical_protein_GOARA_008_00440_[Gordonia_araii_NBRC_100433]	6.65429e-38	Bacteria Actinobacteria Actinobacteria Corynebacteriales Gordoniaceae Gordonia Gordonia_araii
57358	NODE_24020_length_534_cov_0.799544_1	gi|358245821|dbj|GAB08347.1|	putative_mycolyltransferase_[Gordonia_araii_NBRC_100433]	1.21191e-28	Bacteria Actinobacteria Actinobacteria Corynebacteriales Gordoniaceae Gordonia Gordonia_araii
57359	NODE_24020_length_534_cov_0.799544_2	gi|358245822|dbj|GAB08348.1|	hypothetical_protein_GOARA_008_00480_[Gordonia_araii_NBRC_100433]	1.11943e-62	Bacteria Actinobacteria Actinobacteria Corynebacteriales Gordoniaceae Gordonia Gordonia_araii
100607	NODE_61545_length_323_cov_0.54386_1	gi|358245839|dbj|GAB08248.1|	hypothetical_protein_GOARA_006_00070_[Gordonia_araii_NBRC_100433]	6.76591e-41	Bacteria Actinobacteria Actinobacteria Corynebacteriales Gordoniaceae Gordonia Gordonia_araii
146013	NODE_105164_length_247_cov_0.440789_1	gi|358245861|dbj|GAB08270.1|	replicative_DNA_helicase_[Gordonia_araii_NBRC_100433]	4.497e-45	Bacteria Actinobacteria Actinobacteria Corynebacteriales Gordoniaceae Gordonia Gordonia_araii
59224	NODE_25500_length_516_cov_0.60095_2	gi|358245870|dbj|GAB08279.1|	hypothetical_protein_GOARA_006_00380_[Gordonia_araii_NBRC_100433]	3.02674e-70	Bacteria Actinobacteria Actinobacteria Corynebacteriales Gordoniaceae Gordonia Gordonia_araii
9306	NODE_42_length_42773_cov_2.97917_44	gi|358245901|dbj|GAB08217.1|	putative_esterase_[Gordonia_araii_NBRC_100433]	1.03094e-114	Bacteria Actinobacteria Actinobacteria Corynebacteriales Gordoniaceae Gordonia Gordonia_araii
143869	NODE_103053_length_250_cov_0.593548_1	gi|358245902|dbj|GAB08218.1|	putative_peptidase_S9_family_protein_[Gordonia_araii_NBRC_100433]	4.50195e-45	Bacteria Actinobacteria Actinobacteria Corynebacteriales Gordoniaceae Gordonia Gordonia_araii
104658	NODE_65330_length_314_cov_0.849315_1	gi|358245911|dbj|GAB08227.1|	hypothetical_protein_GOARA_005_00220_[Gordonia_araii_NBRC_100433]	6.8839e-61	Bacteria Actinobacteria Actinobacteria Corynebacteriales Gordoniaceae Gordonia Gordonia_araii
135497	NODE_94834_length_261_cov_0.493976_1	gi|358245947|dbj|GAB08181.1|	putative_oxidoreductase_[Gordonia_araii_NBRC_100433]	8.99496e-89	Bacteria Actinobacteria Actinobacteria Corynebacteriales Gordoniaceae Gordonia Gordonia_araii
55693	NODE_22730_length_551_cov_0.675439_1	gi|358245954|dbj|GAB08188.1|	putative_acetyl-CoA_acyltransferase_[Gordonia_araii_NBRC_100433]	1.71238e-124	Bacteria Actinobacteria Actinobacteria Corynebacteriales Gordoniaceae Gordonia Gordonia_araii
76721	NODE_40070_length_403_cov_0.899351_1	gi|358245961|dbj|GAB08195.1|	putative_siderophore_biosynthesis_protein_[Gordonia_araii_NBRC_100433]	1.35876e-87	Bacteria Actinobacteria Actinobacteria Corynebacteriales Gordoniaceae Gordonia Gordonia_araii
98539	NODE_59641_length_328_cov_0.527897_1	gi|358245961|dbj|GAB08195.1|	putative_siderophore_biosynthesis_protein_[Gordonia_araii_NBRC_100433]	1.35876e-87	Bacteria Actinobacteria Actinobacteria Corynebacteriales Gordoniaceae Gordonia Gordonia_araii
146814	NODE_105952_length_246_cov_0.821192_1	gi|358245961|dbj|GAB08195.1|	putative_siderophore_biosynthesis_protein_[Gordonia_araii_NBRC_100433]	1.35876e-87	Bacteria Actinobacteria Actinobacteria Corynebacteriales Gordoniaceae Gordonia Gordonia_araii
16550	NODE_660_length_5680_cov_3.08201_4	gi|491334707|ref|WP_005192666.1|	membrane_protein_[Gordonia_amarae]	1.84474e-50	Bacteria Actinobacteria Actinobacteria Corynebacteriales Gordoniaceae Gordonia Gordonia_araii
14813	NODE_413_length_8078_cov_2.78655_9	gi|494527256|ref|WP_007316708.1|	GlcNAc-PI_de-N-acetylase_[Gordonia_effusa]	3.68619e-135	Bacteria Actinobacteria Actinobacteria Corynebacteriales Gordoniaceae Gordonia Gordonia_araii
14252	NODE_352_length_9217_cov_2.96371_2	gi|494527881|ref|WP_007317333.1|	YajQ_family_cyclic_di-GMP-binding_protein_[Gordonia_effusa]	5.78173e-107	Bacteria Actinobacteria Actinobacteria Corynebacteriales Gordoniaceae Gordonia Gordonia_araii
10190	NODE_67_length_26831_cov_2.82492_17	gi|494527980|ref|WP_007317432.1|	nucleoside-diphosphate_kinase_[Gordonia_effusa]	4.0073e-86	Bacteria Actinobacteria Actinobacteria Corynebacteriales Gordoniaceae Gordonia Gordonia_araii
9802	NODE_55_length_31712_cov_3.07945_18	gi|494530653|ref|WP_007320104.1|	GlcNAc-PI_de-N-acetylase_[Gordonia_effusa]	3.68619e-135	Bacteria Actinobacteria Actinobacteria Corynebacteriales Gordoniaceae Gordonia Gordonia_araii
129803	NODE_89293_length_269_cov_1.01724_1	gi|494530763|ref|WP_007320214.1|	non-canonical_purine_NTP_pyrophosphatase_[Gordonia_araii]	2.66872e-56	Bacteria Actinobacteria Actinobacteria Corynebacteriales Gordoniaceae Gordonia Gordonia_araii
69851	NODE_34181_length_439_cov_0.686047_2	gi|494530774|ref|WP_007320225.1|	ATP-dependent_helicase_[Gordonia_araii]	4.21089e-57	Bacteria Actinobacteria Actinobacteria Corynebacteriales Gordoniaceae Gordonia Gordonia_araii
107814	NODE_68273_length_307_cov_0.867925_1	gi|494530774|ref|WP_007320225.1|	ATP-dependent_helicase_[Gordonia_araii]	4.21089e-57	Bacteria Actinobacteria Actinobacteria Corynebacteriales Gordoniaceae Gordonia Gordonia_araii
69850	NODE_34181_length_439_cov_0.686047_1	gi|494530775|ref|WP_007320226.1|	glycogen-branching_enzyme_[Gordonia_araii]	1.91826e-63	Bacteria Actinobacteria Actinobacteria Corynebacteriales Gordoniaceae Gordonia Gordonia_araii
105315	NODE_65940_length_312_cov_0.903226_1	gi|494530775|ref|WP_007320226.1|	glycogen-branching_enzyme_[Gordonia_araii]	1.91826e-63	Bacteria Actinobacteria Actinobacteria Corynebacteriales Gordoniaceae Gordonia Gordonia_araii
101043	NODE_61962_length_322_cov_0.682819_1	gi|494530784|ref|WP_007320235.1|	NAD-dependent_succinate-semialdehyde_dehydrogenase_[Gordonia_araii]	7.09412e-63	Bacteria Actinobacteria Actinobacteria Corynebacteriales Gordoniaceae Gordonia Gordonia_araii
81732	NODE_44450_length_382_cov_0.543554_1	gi|494530802|ref|WP_007320253.1|	aldehyde_dehydrogenase_[Gordonia_araii]	2.1581e-83	Bacteria Actinobacteria Actinobacteria Corynebacteriales Gordoniaceae Gordonia Gordonia_araii
86482	NODE_48668_length_364_cov_1.10037_1	gi|494530807|ref|WP_007320258.1|	restriction_endonuclease_subunit_M_[Gordonia_araii]	2.69868e-77	Bacteria Actinobacteria Actinobacteria Corynebacteriales Gordoniaceae Gordonia Gordonia_araii
88288	NODE_50298_length_358_cov_0.528517_1	gi|494530807|ref|WP_007320258.1|	restriction_endonuclease_subunit_M_[Gordonia_araii]	2.69868e-77	Bacteria Actinobacteria Actinobacteria Corynebacteriales Gordoniaceae Gordonia Gordonia_araii
146045	NODE_105196_length_247_cov_0.611842_1	gi|494530807|ref|WP_007320258.1|	restriction_endonuclease_subunit_M_[Gordonia_araii]	2.69868e-77	Bacteria Actinobacteria Actinobacteria Corynebacteriales Gordoniaceae Gordonia Gordonia_araii
110126	NODE_70469_length_302_cov_0.89372_1	gi|494530816|ref|WP_007320267.1|	acyl-CoA_thioesterase_[Gordonia_araii]	9.67895e-66	Bacteria Actinobacteria Actinobacteria Corynebacteriales Gordoniaceae Gordonia Gordonia_araii
144967	NODE_104132_length_249_cov_0.194805_1	gi|494530816|ref|WP_007320267.1|	acyl-CoA_thioesterase_[Gordonia_araii]	9.67895e-66	Bacteria Actinobacteria Actinobacteria Corynebacteriales Gordoniaceae Gordonia Gordonia_araii
112772	NODE_72941_length_297_cov_0.608911_1	gi|494530818|ref|WP_007320269.1|	acyl-CoA_dehydrogenase_[Gordonia_araii]	7.49548e-102	Bacteria Actinobacteria Actinobacteria Corynebacteriales Gordoniaceae Gordonia Gordonia_araii
90726	NODE_52502_length_350_cov_0.839216_1	gi|494530823|ref|WP_007320274.1|	putative_penicillin_amidase_[Gordonia_araii]	2.48771e-71	Bacteria Actinobacteria Actinobacteria Corynebacteriales Gordoniaceae Gordonia Gordonia_araii
124614	NODE_84280_length_277_cov_0.835165_1	gi|494530823|ref|WP_007320274.1|	putative_penicillin_amidase_[Gordonia_araii]	2.48771e-71	Bacteria Actinobacteria Actinobacteria Corynebacteriales Gordoniaceae Gordonia Gordonia_araii
134071	NODE_93443_length_263_cov_0.541667_1	gi|494530823|ref|WP_007320274.1|	putative_penicillin_amidase_[Gordonia_araii]	2.48771e-71	Bacteria Actinobacteria Actinobacteria Corynebacteriales Gordoniaceae Gordonia Gordonia_araii
82165	NODE_44827_length_380_cov_0.663158_1	gi|494530827|ref|WP_007320278.1|	fatty-acid--CoA_ligase_[Gordonia_araii]	5.69381e-159	Bacteria Actinobacteria Actinobacteria Corynebacteriales Gordoniaceae Gordonia Gordonia_araii
105673	NODE_66279_length_311_cov_0.699074_1	gi|494530829|ref|WP_007320280.1|	diacylglycerol_acyltransferase_[Gordonia_araii]	8.13804e-63	Bacteria Actinobacteria Actinobacteria Corynebacteriales Gordoniaceae Gordonia Gordonia_araii
101905	NODE_62765_length_320_cov_0.364444_1	gi|494530836|ref|WP_007320287.1|	alkaline_phosphatase_[Gordonia_araii]	8.26023e-64	Bacteria Actinobacteria Actinobacteria Corynebacteriales Gordoniaceae Gordonia Gordonia_araii
95420	NODE_56792_length_336_cov_0.759336_1	gi|494530839|ref|WP_007320290.1|	TetR_family_transcriptional_regulator_[Gordonia_araii]	1.13583e-102	Bacteria Actinobacteria Actinobacteria Corynebacteriales Gordoniaceae Gordonia Gordonia_araii
74258	NODE_37950_length_415_cov_0.70625_1	gi|494530844|ref|WP_007320295.1|	putative_CdaR_family_transcriptional_regulator_[Gordonia_araii]	9.92387e-33	Bacteria Actinobacteria Actinobacteria Corynebacteriales Gordoniaceae Gordonia Gordonia_araii
97308	NODE_58516_length_331_cov_0.902542_2	gi|494530844|ref|WP_007320295.1|	putative_CdaR_family_transcriptional_regulator_[Gordonia_araii]	9.92387e-33	Bacteria Actinobacteria Actinobacteria Corynebacteriales Gordoniaceae Gordonia Gordonia_araii
74259	NODE_37950_length_415_cov_0.70625_2	gi|494530845|ref|WP_007320296.1|	alpha/beta_hydrolase_[Gordonia_araii]	3.99606e-93	Bacteria Actinobacteria Actinobacteria Corynebacteriales Gordoniaceae Gordonia Gordonia_araii
143978	NODE_103160_length_250_cov_0.787097_1	gi|494530845|ref|WP_007320296.1|	alpha/beta_hydrolase_[Gordonia_araii]	3.99606e-93	Bacteria Actinobacteria Actinobacteria Corynebacteriales Gordoniaceae Gordonia Gordonia_araii
48880	NODE_17591_length_635_cov_0.509259_2	gi|494530849|ref|WP_007320300.1|	TetR_family_transcriptional_regulator_[Gordonia_araii]	1.13583e-102	Bacteria Actinobacteria Actinobacteria Corynebacteriales Gordoniaceae Gordonia Gordonia_araii
125624	NODE_85244_length_275_cov_0.688889_1	gi|494530851|ref|WP_007320302.1|	DUF4873_domain-containing_protein_[Gordonia_araii]	8.29581e-18	Bacteria Actinobacteria Actinobacteria Corynebacteriales Gordoniaceae Gordonia Gordonia_araii
56359	NODE_23252_length_544_cov_0.576837_2	gi|494530857|ref|WP_007320308.1|	alpha/beta_hydrolase_[Gordonia_araii]	3.99606e-93	Bacteria Actinobacteria Actinobacteria Corynebacteriales Gordoniaceae Gordonia Gordonia_araii
141186	NODE_100399_length_253_cov_0.588608_1	gi|494530858|ref|WP_007320309.1|	4-hydroxyacetophenone_monooxygenase_[Gordonia_araii]	6.62294e-57	Bacteria Actinobacteria Actinobacteria Corynebacteriales Gordoniaceae Gordonia Gordonia_araii
103063	NODE_63853_length_317_cov_0.418919_1	gi|494530860|ref|WP_007320311.1|	3-ketosteroid-9-alpha-hydroxylase_reductase_subunit_[Gordonia_araii]	1.13106e-54	Bacteria Actinobacteria Actinobacteria Corynebacteriales Gordoniaceae Gordonia Gordonia_araii
114723	NODE_74809_length_293_cov_0.782828_1	gi|494530860|ref|WP_007320311.1|	3-ketosteroid-9-alpha-hydroxylase_reductase_subunit_[Gordonia_araii]	1.13106e-54	Bacteria Actinobacteria Actinobacteria Corynebacteriales Gordoniaceae Gordonia Gordonia_araii
68698	NODE_33237_length_446_cov_0.339031_1	gi|494530868|ref|WP_007320319.1|	Mce_family_protein_[Gordonia_araii]	3.05698e-101	Bacteria Actinobacteria Actinobacteria Corynebacteriales Gordoniaceae Gordonia Gordonia_araii
142206	NODE_101406_length_252_cov_0.789809_2	gi|494530868|ref|WP_007320319.1|	Mce_family_protein_[Gordonia_araii]	3.05698e-101	Bacteria Actinobacteria Actinobacteria Corynebacteriales Gordoniaceae Gordonia Gordonia_araii
142205	NODE_101406_length_252_cov_0.789809_1	gi|494530869|ref|WP_007320320.1|	Mce_family_protein_[Gordonia_araii]	3.05698e-101	Bacteria Actinobacteria Actinobacteria Corynebacteriales Gordoniaceae Gordonia Gordonia_araii
144139	NODE_103322_length_250_cov_0.393548_1	gi|494530887|ref|WP_007320338.1|	NAD-dependent_epimerase_[Gordonia_araii]	1.14707e-32	Bacteria Actinobacteria Actinobacteria Corynebacteriales Gordoniaceae Gordonia Gordonia_araii
131532	NODE_90974_length_266_cov_1.22807_1	gi|494530904|ref|WP_007320355.1|	30S_ribosomal_protein_S6_[Gordonia_araii]	1.54542e-48	Bacteria Actinobacteria Actinobacteria Corynebacteriales Gordoniaceae Gordonia Gordonia_araii
59223	NODE_25500_length_516_cov_0.60095_1	gi|494530907|ref|WP_007320358.1|	N-acetyltransferase_[Gordonia_araii]	4.35812e-129	Bacteria Actinobacteria Actinobacteria Corynebacteriales Gordoniaceae Gordonia Gordonia_araii
119359	NODE_79198_length_285_cov_0.973684_1	gi|494530907|ref|WP_007320358.1|	N-acetyltransferase_[Gordonia_araii]	4.35812e-129	Bacteria Actinobacteria Actinobacteria Corynebacteriales Gordoniaceae Gordonia Gordonia_araii
59164	NODE_25455_length_517_cov_0.476303_1	gi|494530909|ref|WP_007320360.1|	penicillin-binding_protein_[Gordonia_araii]	1.28285e-113	Bacteria Actinobacteria Actinobacteria Corynebacteriales Gordoniaceae Gordonia Gordonia_araii
103587	NODE_64334_length_316_cov_0.687783_1	gi|494530909|ref|WP_007320360.1|	penicillin-binding_protein_[Gordonia_araii]	1.28285e-113	Bacteria Actinobacteria Actinobacteria Corynebacteriales Gordoniaceae Gordonia Gordonia_araii
143824	NODE_103014_length_250_cov_0.593548_1	gi|494530911|ref|WP_007320362.1|	PadR_family_transcriptional_regulator_[Gordonia_araii]	1.37771e-30	Bacteria Actinobacteria Actinobacteria Corynebacteriales Gordoniaceae Gordonia Gordonia_araii
127086	NODE_86642_length_273_cov_0.691011_1	gi|494530923|ref|WP_007320374.1|	fructose_1-phosphate_kinase_[Gordonia_araii]	2.3993e-54	Bacteria Actinobacteria Actinobacteria Corynebacteriales Gordoniaceae Gordonia Gordonia_araii
138260	NODE_97543_length_257_cov_0.759259_1	gi|494530939|ref|WP_007320390.1|	multidrug_ABC_transporter_permease_[Gordonia_araii]	5.66267e-79	Bacteria Actinobacteria Actinobacteria Corynebacteriales Gordoniaceae Gordonia Gordonia_araii
145328	NODE_104485_length_248_cov_0.797386_1	gi|494530945|ref|WP_007320396.1|	tRNA_glutamyl-Q(34)_synthetase_GluQRS_[Gordonia_araii]	1.9493e-45	Bacteria Actinobacteria Actinobacteria Corynebacteriales Gordoniaceae Gordonia Gordonia_araii
108533	NODE_68957_length_305_cov_1.08095_1	gi|494530960|ref|WP_007320411.1|	NADH-quinone_oxidoreductase_subunit_H_[Gordonia_araii]	1.34377e-61	Bacteria Actinobacteria Actinobacteria Corynebacteriales Gordoniaceae Gordonia Gordonia_araii
67799	NODE_32495_length_451_cov_0.519663_1	gi|494530964|ref|WP_007320415.1|	NADH-quinone_oxidoreductase_subunit_L_[Gordonia_araii]	1.07478e-95	Bacteria Actinobacteria Actinobacteria Corynebacteriales Gordoniaceae Gordonia Gordonia_araii
113440	NODE_73580_length_296_cov_0.691542_1	gi|494530964|ref|WP_007320415.1|	NADH-quinone_oxidoreductase_subunit_L_[Gordonia_araii]	1.07478e-95	Bacteria Actinobacteria Actinobacteria Corynebacteriales Gordoniaceae Gordonia Gordonia_araii
125684	NODE_85302_length_275_cov_0.561111_1	gi|494530967|ref|WP_007320418.1|	IMP_dehydrogenase_[Gordonia_araii]	8.18533e-55	Bacteria Actinobacteria Actinobacteria Corynebacteriales Gordoniaceae Gordonia Gordonia_araii
70365	NODE_34615_length_436_cov_0.636364_1	gi|494530970|ref|WP_007320421.1|	tRNA_adenosine_deaminase_[Gordonia_araii]	1.10693e-91	Bacteria Actinobacteria Actinobacteria Corynebacteriales Gordoniaceae Gordonia Gordonia_araii
142476	NODE_101675_length_252_cov_0.821656_1	gi|494530975|ref|WP_007320426.1|	aminotransferase_[Gordonia_araii]	1.16764e-83	Bacteria Actinobacteria Actinobacteria Corynebacteriales Gordoniaceae Gordonia Gordonia_araii
82027	NODE_44706_length_381_cov_0.293706_2	gi|494530979|ref|WP_007320430.1|	acyltransferase_[Gordonia_araii]	5.18629e-171	Bacteria Actinobacteria Actinobacteria Corynebacteriales Gordoniaceae Gordonia Gordonia_araii
140823	NODE_100046_length_254_cov_0.597484_1	gi|494530991|ref|WP_007320442.1|	thiamin_pyrophosphokinase_[Gordonia_araii]	1.42617e-11	Bacteria Actinobacteria Actinobacteria Corynebacteriales Gordoniaceae Gordonia Gordonia_araii
80997	NODE_43805_length_385_cov_0.42069_1	gi|494530997|ref|WP_007320448.1|	segregation/condensation_protein_A_[Gordonia_araii]	1.40804e-48	Bacteria Actinobacteria Actinobacteria Corynebacteriales Gordoniaceae Gordonia Gordonia_araii
140629	NODE_99854_length_254_cov_0.962264_1	gi|494530997|ref|WP_007320448.1|	segregation/condensation_protein_A_[Gordonia_araii]	1.40804e-48	Bacteria Actinobacteria Actinobacteria Corynebacteriales Gordoniaceae Gordonia Gordonia_araii
75218	NODE_38768_length_410_cov_0.657143_1	gi|494530999|ref|WP_007320450.1|	pseudouridine_synthase_[Gordonia_araii]	3.56985e-87	Bacteria Actinobacteria Actinobacteria Corynebacteriales Gordoniaceae Gordonia Gordonia_araii
122317	NODE_82035_length_280_cov_1.32973_1	gi|494531000|ref|WP_007320451.1|	cytidylate_kinase_[Gordonia_araii]	3.13258e-41	Bacteria Actinobacteria Actinobacteria Corynebacteriales Gordoniaceae Gordonia Gordonia_araii
125433	NODE_85060_length_275_cov_0.833333_1	gi|494531004|ref|WP_007320455.1|	ABC_transporter_permease_[Gordonia_araii]	7.45278e-85	Bacteria Actinobacteria Actinobacteria Corynebacteriales Gordoniaceae Gordonia Gordonia_araii
81118	NODE_43912_length_384_cov_0.775087_1	gi|494531009|ref|WP_007320460.1|	DUF350_domain-containing_protein_[Gordonia_araii]	6.50202e-80	Bacteria Actinobacteria Actinobacteria Corynebacteriales Gordoniaceae Gordonia Gordonia_araii
69986	NODE_34293_length_438_cov_0.451895_1	gi|494531010|ref|WP_007320461.1|	acyl-CoA_dehydrogenase_[Gordonia_araii]	7.49548e-102	Bacteria Actinobacteria Actinobacteria Corynebacteriales Gordoniaceae Gordonia Gordonia_araii
103753	NODE_64489_length_316_cov_0.556561_1	gi|494531012|ref|WP_007320463.1|	amidase_[Gordonia_araii]	2.01766e-62	Bacteria Actinobacteria Actinobacteria Corynebacteriales Gordoniaceae Gordonia Gordonia_araii
131296	NODE_90735_length_267_cov_0.715116_1	gi|494531012|ref|WP_007320463.1|	amidase_[Gordonia_araii]	2.01766e-62	Bacteria Actinobacteria Actinobacteria Corynebacteriales Gordoniaceae Gordonia Gordonia_araii
54405	NODE_21735_length_565_cov_0.653191_1	gi|494531017|ref|WP_007320468.1|	NADH-ubiquinone_oxidoreductase_subunit_3_[Gordonia_araii]	5.63534e-122	Bacteria Actinobacteria Actinobacteria Corynebacteriales Gordoniaceae Gordonia Gordonia_araii
109660	NODE_70026_length_303_cov_1.47596_1	gi|494531017|ref|WP_007320468.1|	NADH-ubiquinone_oxidoreductase_subunit_3_[Gordonia_araii]	5.63534e-122	Bacteria Actinobacteria Actinobacteria Corynebacteriales Gordoniaceae Gordonia Gordonia_araii
69590	NODE_33977_length_441_cov_0.355491_2	gi|494531023|ref|WP_007320474.1|	mycofactocin_radical_SAM_maturase_[Gordonia_araii]	5.35004e-58	Bacteria Actinobacteria Actinobacteria Corynebacteriales Gordoniaceae Gordonia Gordonia_araii
124609	NODE_84275_length_277_cov_0.873626_1	gi|494531023|ref|WP_007320474.1|	mycofactocin_radical_SAM_maturase_[Gordonia_araii]	5.35004e-58	Bacteria Actinobacteria Actinobacteria Corynebacteriales Gordoniaceae Gordonia Gordonia_araii
69589	NODE_33977_length_441_cov_0.355491_1	gi|494531024|ref|WP_007320475.1|	alpha-hydroxy-acid_oxidizing_enzyme_[Gordonia_araii]	1.08609e-22	Bacteria Actinobacteria Actinobacteria Corynebacteriales Gordoniaceae Gordonia Gordonia_araii
17770	NODE_889_length_4409_cov_2.12749_3	gi|494531027|ref|WP_007320478.1|	PIN_domain-containing_protein_[Gordonia_araii]	5.01884e-68	Bacteria Actinobacteria Actinobacteria Corynebacteriales Gordoniaceae Gordonia Gordonia_araii
72093	NODE_36089_length_426_cov_0.903323_1	gi|494531027|ref|WP_007320478.1|	PIN_domain-containing_protein_[Gordonia_araii]	5.01884e-68	Bacteria Actinobacteria Actinobacteria Corynebacteriales Gordoniaceae Gordonia Gordonia_araii
61283	NODE_27153_length_499_cov_0.611386_1	gi|494531031|ref|WP_007320482.1|	short_chain_dehydrogenase_[Gordonia_araii]	6.08959e-115	Bacteria Actinobacteria Actinobacteria Corynebacteriales Gordoniaceae Gordonia Gordonia_araii
70226	NODE_34502_length_437_cov_0.716374_1	gi|494531032|ref|WP_007320483.1|	TetR_family_transcriptional_regulator_[Gordonia_araii]	1.13583e-102	Bacteria Actinobacteria Actinobacteria Corynebacteriales Gordoniaceae Gordonia Gordonia_araii
74635	NODE_38270_length_413_cov_0.581761_2	gi|494531034|ref|WP_007320485.1|	TetR_family_transcriptional_regulator_[Gordonia_araii]	1.13583e-102	Bacteria Actinobacteria Actinobacteria Corynebacteriales Gordoniaceae Gordonia Gordonia_araii
132783	NODE_92201_length_264_cov_0.721893_2	gi|494531034|ref|WP_007320485.1|	TetR_family_transcriptional_regulator_[Gordonia_araii]	1.13583e-102	Bacteria Actinobacteria Actinobacteria Corynebacteriales Gordoniaceae Gordonia Gordonia_araii
132782	NODE_92201_length_264_cov_0.721893_1	gi|494531035|ref|WP_007320486.1|	CoA_transferase_[Gordonia_araii]	1.63279e-19	Bacteria Actinobacteria Actinobacteria Corynebacteriales Gordoniaceae Gordonia Gordonia_araii
125172	NODE_84805_length_276_cov_0.845304_1	gi|494531038|ref|WP_007320489.1|	mycofactocin_system_GMC_family_oxidoreductase_MftG_[Gordonia_araii]	5.95816e-38	Bacteria Actinobacteria Actinobacteria Corynebacteriales Gordoniaceae Gordonia Gordonia_araii
89620	NODE_51495_length_354_cov_0.988417_2	gi|494531039|ref|WP_007320490.1|	thioesterase_[Gordonia_araii]	2.28143e-69	Bacteria Actinobacteria Actinobacteria Corynebacteriales Gordoniaceae Gordonia Gordonia_araii
139237	NODE_98503_length_256_cov_0.347826_1	gi|494531045|ref|WP_007320496.1|	protein-tyrosine-phosphatase_[Gordonia_araii]	2.14608e-42	Bacteria Actinobacteria Actinobacteria Corynebacteriales Gordoniaceae Gordonia Gordonia_araii
85639	NODE_47905_length_367_cov_0.794118_1	gi|494531046|ref|WP_007320497.1|	50S_ribosomal_protein_L3_[Gordonia_araii]	2.34431e-10	Bacteria Actinobacteria Actinobacteria Corynebacteriales Gordoniaceae Gordonia Gordonia_araii
85640	NODE_47905_length_367_cov_0.794118_2	gi|494531047|ref|WP_007320498.1|	50S_ribosomal_protein_L4_[Gordonia_araii]	1.54861e-57	Bacteria Actinobacteria Actinobacteria Corynebacteriales Gordoniaceae Gordonia Gordonia_araii
131798	NODE_91229_length_266_cov_1.06433_1	gi|494531059|ref|WP_007320510.1|	putative_ABC_transporter_ATP-binding_protein_[Gordonia_araii]	3.57474e-62	Bacteria Actinobacteria Actinobacteria Corynebacteriales Gordoniaceae Gordonia Gordonia_araii
141083	NODE_100302_length_253_cov_0.582278_1	gi|494531059|ref|WP_007320510.1|	putative_ABC_transporter_ATP-binding_protein_[Gordonia_araii]	3.57474e-62	Bacteria Actinobacteria Actinobacteria Corynebacteriales Gordoniaceae Gordonia Gordonia_araii
110757	NODE_71053_length_301_cov_0.597087_1	gi|494531065|ref|WP_007320516.1|	glycosidase_[Gordonia_araii]	1.70561e-60	Bacteria Actinobacteria Actinobacteria Corynebacteriales Gordoniaceae Gordonia Gordonia_araii
140020	NODE_99266_length_255_cov_1.0375_1	gi|494531067|ref|WP_007320518.1|	esterase_[Gordonia_araii]	2.1219e-64	Bacteria Actinobacteria Actinobacteria Corynebacteriales Gordoniaceae Gordonia Gordonia_araii
129555	NODE_89053_length_269_cov_0.890805_2	gi|494531084|ref|WP_007320535.1|	cation:proton_antiporter_[Gordonia_araii]	7.40378e-26	Bacteria Actinobacteria Actinobacteria Corynebacteriales Gordoniaceae Gordonia Gordonia_araii
126646	NODE_86217_length_274_cov_0.519553_1	gi|494531094|ref|WP_007320545.1|	putative_oxidoreductase_[Gordonia_araii]	2.67723e-79	Bacteria Actinobacteria Actinobacteria Corynebacteriales Gordoniaceae Gordonia Gordonia_araii
122608	NODE_82320_length_280_cov_0.486486_2	gi|494531098|ref|WP_007320549.1|	TetR_family_transcriptional_regulator_[Gordonia_araii]	1.13583e-102	Bacteria Actinobacteria Actinobacteria Corynebacteriales Gordoniaceae Gordonia Gordonia_araii
110671	NODE_70974_length_301_cov_0.601942_1	gi|494531102|ref|WP_007320553.1|	monooxygenase_[Gordonia_araii]	4.0314e-120	Bacteria Actinobacteria Actinobacteria Corynebacteriales Gordoniaceae Gordonia Gordonia_araii
133922	NODE_93300_length_263_cov_1.08333_1	gi|494531104|ref|WP_007320555.1|	Mce_family_protein_[Gordonia_araii]	3.05698e-101	Bacteria Actinobacteria Actinobacteria Corynebacteriales Gordoniaceae Gordonia Gordonia_araii
138818	NODE_98088_length_256_cov_0.770186_1	gi|494531105|ref|WP_007320556.1|	Mce_family_protein_[Gordonia_araii]	3.05698e-101	Bacteria Actinobacteria Actinobacteria Corynebacteriales Gordoniaceae Gordonia Gordonia_araii
135211	NODE_94552_length_261_cov_0.740964_1	gi|494531107|ref|WP_007320558.1|	Mce_family_protein_[Gordonia_araii]	3.05698e-101	Bacteria Actinobacteria Actinobacteria Corynebacteriales Gordoniaceae Gordonia Gordonia_araii
97991	NODE_59143_length_330_cov_0.689362_1	gi|494531109|ref|WP_007320560.1|	Mce_family_protein_[Gordonia_araii]	3.05698e-101	Bacteria Actinobacteria Actinobacteria Corynebacteriales Gordoniaceae Gordonia Gordonia_araii
133943	NODE_93319_length_263_cov_0.642857_2	gi|494531109|ref|WP_007320560.1|	Mce_family_protein_[Gordonia_araii]	3.05698e-101	Bacteria Actinobacteria Actinobacteria Corynebacteriales Gordoniaceae Gordonia Gordonia_araii
133942	NODE_93319_length_263_cov_0.642857_1	gi|494531110|ref|WP_007320561.1|	ABC_transporter_permease_[Gordonia_araii]	7.45278e-85	Bacteria Actinobacteria Actinobacteria Corynebacteriales Gordoniaceae Gordonia Gordonia_araii
50309	NODE_18674_length_615_cov_0.592308_1	gi|494531112|ref|WP_007320563.1|	carboxylesterase_[Gordonia_araii]	1.32585e-137	Bacteria Actinobacteria Actinobacteria Corynebacteriales Gordoniaceae Gordonia Gordonia_araii
123724	NODE_83411_length_278_cov_0.672131_1	gi|494531116|ref|WP_007320567.1|	siderophore-interacting_protein_[Gordonia_araii]	1.97705e-61	Bacteria Actinobacteria Actinobacteria Corynebacteriales Gordoniaceae Gordonia Gordonia_araii
97858	NODE_59011_length_330_cov_0.804255_1	gi|494531117|ref|WP_007320568.1|	N-acetyltransferase_[Gordonia_araii]	4.35812e-129	Bacteria Actinobacteria Actinobacteria Corynebacteriales Gordoniaceae Gordonia Gordonia_araii
112521	NODE_72706_length_298_cov_0.541872_1	gi|494531118|ref|WP_007320569.1|	phosphomethylpyrimidine_synthase_ThiC_[Gordonia_araii]	3.14282e-44	Bacteria Actinobacteria Actinobacteria Corynebacteriales Gordoniaceae Gordonia Gordonia_araii
101047	NODE_61966_length_322_cov_0.674009_1	gi|494531123|ref|WP_007320574.1|	thiazole_synthase_[Gordonia_araii]	2.16078e-57	Bacteria Actinobacteria Actinobacteria Corynebacteriales Gordoniaceae Gordonia Gordonia_araii
94524	NODE_55963_length_339_cov_0.696721_1	gi|494531132|ref|WP_007320583.1|	NUDIX_hydrolase_[Gordonia_araii]	2.05964e-151	Bacteria Actinobacteria Actinobacteria Corynebacteriales Gordoniaceae Gordonia Gordonia_araii
64377	NODE_29680_length_475_cov_0.723684_2	gi|494531134|ref|WP_007320585.1|	ABC_transporter_substrate-binding_protein_[Gordonia_araii]	1.58145e-74	Bacteria Actinobacteria Actinobacteria Corynebacteriales Gordoniaceae Gordonia Gordonia_araii
128307	NODE_87843_length_271_cov_1.03409_1	gi|494531135|ref|WP_007320586.1|	serine/threonine_protein_kinase_[Gordonia_araii]	2.87128e-108	Bacteria Actinobacteria Actinobacteria Corynebacteriales Gordoniaceae Gordonia Gordonia_araii
139430	NODE_98691_length_255_cov_0.775_1	gi|494531135|ref|WP_007320586.1|	serine/threonine_protein_kinase_[Gordonia_araii]	2.87128e-108	Bacteria Actinobacteria Actinobacteria Corynebacteriales Gordoniaceae Gordonia Gordonia_araii
63410	NODE_28885_length_482_cov_0.609819_1	gi|494531137|ref|WP_007320588.1|	phosphate_acetyltransferase_[Gordonia_araii]	4.27929e-13	Bacteria Actinobacteria Actinobacteria Corynebacteriales Gordoniaceae Gordonia Gordonia_araii
63411	NODE_28885_length_482_cov_0.609819_2	gi|494531138|ref|WP_007320589.1|	TetR_family_transcriptional_regulator_[Gordonia_araii]	1.13583e-102	Bacteria Actinobacteria Actinobacteria Corynebacteriales Gordoniaceae Gordonia Gordonia_araii
68060	NODE_32715_length_450_cov_0.690141_1	gi|494531141|ref|WP_007320592.1|	acyl-CoA_dehydrogenase_[Gordonia_araii]	7.49548e-102	Bacteria Actinobacteria Actinobacteria Corynebacteriales Gordoniaceae Gordonia Gordonia_araii
83176	NODE_45717_length_376_cov_0.647687_1	gi|494531143|ref|WP_007320594.1|	amino_acid_adenylation_protein_[Gordonia_araii]	9.38867e-68	Bacteria Actinobacteria Actinobacteria Corynebacteriales Gordoniaceae Gordonia Gordonia_araii
130807	NODE_90265_length_267_cov_0.901163_1	gi|494531144|ref|WP_007320595.1|	ATPase_[Gordonia_araii]	1.61983e-52	Bacteria Actinobacteria Actinobacteria Corynebacteriales Gordoniaceae Gordonia Gordonia_araii
143119	NODE_102310_length_251_cov_0.762821_1	gi|494531146|ref|WP_007320597.1|	type_11_methyltransferase_[Gordonia_araii]	1.49752e-100	Bacteria Actinobacteria Actinobacteria Corynebacteriales Gordoniaceae Gordonia Gordonia_araii
142260	NODE_101459_length_252_cov_0.585987_1	gi|494531150|ref|WP_007320601.1|	arsenical-resistance_protein_[Gordonia_araii]	7.68762e-49	Bacteria Actinobacteria Actinobacteria Corynebacteriales Gordoniaceae Gordonia Gordonia_araii
63091	NODE_28613_length_485_cov_0.476923_2	gi|494531162|ref|WP_007320613.1|	peptidase_M1_[Gordonia_araii]	1.24909e-52	Bacteria Actinobacteria Actinobacteria Corynebacteriales Gordoniaceae Gordonia Gordonia_araii
118447	NODE_78321_length_287_cov_0.645833_1	gi|494531169|ref|WP_007320620.1|	glucose-1-phosphate_thymidylyltransferase_[Gordonia_araii]	6.10276e-58	Bacteria Actinobacteria Actinobacteria Corynebacteriales Gordoniaceae Gordonia Gordonia_araii
66907	NODE_31758_length_457_cov_0.651934_1	gi|494531172|ref|WP_007320623.1|	UDP-glucose_4-epimerase_GalE_[Gordonia_araii]	6.36827e-50	Bacteria Actinobacteria Actinobacteria Corynebacteriales Gordoniaceae Gordonia Gordonia_araii
77107	NODE_40407_length_401_cov_0.647059_1	gi|494531173|ref|WP_007320624.1|	bile_acid:sodium_symporter_[Gordonia_araii]	8.46722e-39	Bacteria Actinobacteria Actinobacteria Corynebacteriales Gordoniaceae Gordonia Gordonia_araii
134789	NODE_94142_length_262_cov_0.371257_1	gi|494531196|ref|WP_007320646.1|	Clp_protease_[Gordonia_araii]	2.85967e-31	Bacteria Actinobacteria Actinobacteria Corynebacteriales Gordoniaceae Gordonia Gordonia_araii
128042	NODE_87581_length_271_cov_1.03977_1	gi|494531199|ref|WP_007320649.1|	protein_phosphatase_PrpC_[Gordonia_araii]	1.72561e-54	Bacteria Actinobacteria Actinobacteria Corynebacteriales Gordoniaceae Gordonia Gordonia_araii
108608	NODE_69030_length_305_cov_0.590476_1	gi|494531200|ref|WP_007320650.1|	serine/threonine_protein_kinase_[Gordonia_araii]	2.87128e-108	Bacteria Actinobacteria Actinobacteria Corynebacteriales Gordoniaceae Gordonia Gordonia_araii
99214	NODE_60256_length_327_cov_0.650862_1	gi|494531211|ref|WP_007320661.1|	putative_two-component_system_response_regulator_[Gordonia_araii]	4.35695e-24	Bacteria Actinobacteria Actinobacteria Corynebacteriales Gordoniaceae Gordonia Gordonia_araii
123585	NODE_83273_length_278_cov_0.508197_1	gi|494531223|ref|WP_007320673.1|	thioredoxin_family_protein_[Gordonia_araii]	1.99873e-59	Bacteria Actinobacteria Actinobacteria Corynebacteriales Gordoniaceae Gordonia Gordonia_araii
52672	NODE_20426_length_585_cov_0.653061_2	gi|494531226|ref|WP_007320676.1|	aminotransferase_[Gordonia_araii]	1.16764e-83	Bacteria Actinobacteria Actinobacteria Corynebacteriales Gordoniaceae Gordonia Gordonia_araii
82662	NODE_45268_length_378_cov_0.65371_1	gi|494531228|ref|WP_007320678.1|	inositol_catabolism_protein_[Gordonia_araii]	8.82045e-22	Bacteria Actinobacteria Actinobacteria Corynebacteriales Gordoniaceae Gordonia Gordonia_araii
59329	NODE_25582_length_516_cov_0.824228_1	gi|494531230|ref|WP_007320680.1|	LuxR_family_transcriptional_regulator_[Gordonia_araii]	1.36707e-110	Bacteria Actinobacteria Actinobacteria Corynebacteriales Gordoniaceae Gordonia Gordonia_araii
71973	NODE_35985_length_427_cov_0.551205_1	gi|494531230|ref|WP_007320680.1|	LuxR_family_transcriptional_regulator_[Gordonia_araii]	1.36707e-110	Bacteria Actinobacteria Actinobacteria Corynebacteriales Gordoniaceae Gordonia Gordonia_araii
91917	NODE_53585_length_346_cov_0.952191_1	gi|494531232|ref|WP_007320682.1|	FAD-dependent_oxidoreductase_[Gordonia_araii]	1.42226e-82	Bacteria Actinobacteria Actinobacteria Corynebacteriales Gordoniaceae Gordonia Gordonia_araii
100297	NODE_61264_length_324_cov_0.541485_1	gi|494531237|ref|WP_007320687.1|	acyltransferase_[Gordonia_araii]	5.18629e-171	Bacteria Actinobacteria Actinobacteria Corynebacteriales Gordoniaceae Gordonia Gordonia_araii
110638	NODE_70942_length_301_cov_0.893204_2	gi|494531237|ref|WP_007320687.1|	acyltransferase_[Gordonia_araii]	5.18629e-171	Bacteria Actinobacteria Actinobacteria Corynebacteriales Gordoniaceae Gordonia Gordonia_araii
126343	NODE_85932_length_274_cov_0.49162_1	gi|494531237|ref|WP_007320687.1|	acyltransferase_[Gordonia_araii]	5.18629e-171	Bacteria Actinobacteria Actinobacteria Corynebacteriales Gordoniaceae Gordonia Gordonia_araii
110637	NODE_70942_length_301_cov_0.893204_1	gi|494531238|ref|WP_007320688.1|	3-hydroxyisobutyrate_dehydrogenase_[Gordonia_araii]	5.5966e-58	Bacteria Actinobacteria Actinobacteria Corynebacteriales Gordoniaceae Gordonia Gordonia_araii
125883	NODE_85491_length_275_cov_0.55_1	gi|494531252|ref|WP_007320702.1|	MFS_transporter_[Gordonia_araii]	1.25914e-99	Bacteria Actinobacteria Actinobacteria Corynebacteriales Gordoniaceae Gordonia Gordonia_araii
136180	NODE_95502_length_260_cov_0.751515_1	gi|494531252|ref|WP_007320702.1|	MFS_transporter_[Gordonia_araii]	1.25914e-99	Bacteria Actinobacteria Actinobacteria Corynebacteriales Gordoniaceae Gordonia Gordonia_araii
128800	NODE_88318_length_270_cov_0.702857_1	gi|494531257|ref|WP_007320707.1|	peroxiredoxin_[Gordonia_araii]	1.68639e-34	Bacteria Actinobacteria Actinobacteria Corynebacteriales Gordoniaceae Gordonia Gordonia_araii
79357	NODE_42364_length_392_cov_0.717172_1	gi|494531258|ref|WP_007320708.1|	carbohydrate-binding_protein_[Gordonia_araii]	1.69105e-69	Bacteria Actinobacteria Actinobacteria Corynebacteriales Gordoniaceae Gordonia Gordonia_araii
124311	NODE_83980_length_277_cov_0.675824_1	gi|494531270|ref|WP_007320720.1|	sulfate_permease_[Gordonia_araii]	7.22672e-54	Bacteria Actinobacteria Actinobacteria Corynebacteriales Gordoniaceae Gordonia Gordonia_araii
129309	NODE_88809_length_270_cov_0.502857_1	gi|494531272|ref|WP_007320722.1|	GTP-binding_protein_[Gordonia_araii]	1.76568e-37	Bacteria Actinobacteria Actinobacteria Corynebacteriales Gordoniaceae Gordonia Gordonia_araii
72317	NODE_36271_length_425_cov_0.560606_1	gi|494531274|ref|WP_007320724.1|	putative_magnesium_chelatase_subunit_[Gordonia_araii]	1.25245e-83	Bacteria Actinobacteria Actinobacteria Corynebacteriales Gordoniaceae Gordonia Gordonia_araii
107250	NODE_67749_length_308_cov_0.58216_1	gi|494531275|ref|WP_007320725.1|	ATPase_[Gordonia_araii]	1.61983e-52	Bacteria Actinobacteria Actinobacteria Corynebacteriales Gordoniaceae Gordonia Gordonia_araii
61653	NODE_27453_length_496_cov_0.531172_1	gi|494531277|ref|WP_007320727.1|	TIGR03943_family_protein_[Gordonia_araii]	3.15401e-54	Bacteria Actinobacteria Actinobacteria Corynebacteriales Gordoniaceae Gordonia Gordonia_araii
96401	NODE_57692_length_334_cov_0.778243_1	gi|494531277|ref|WP_007320727.1|	TIGR03943_family_protein_[Gordonia_araii]	3.15401e-54	Bacteria Actinobacteria Actinobacteria Corynebacteriales Gordoniaceae Gordonia Gordonia_araii
106552	NODE_67100_length_310_cov_0.75814_1	gi|494531305|ref|WP_007320755.1|	D-tyrosyl-tRNA(Tyr)_deacylase_[Gordonia_araii]	1.0879e-49	Bacteria Actinobacteria Actinobacteria Corynebacteriales Gordoniaceae Gordonia Gordonia_araii
73078	NODE_36923_length_421_cov_0.797546_1	gi|494531308|ref|WP_007320758.1|	preprotein_translocase_subunit_SecY_[Gordonia_araii]	7.08227e-90	Bacteria Actinobacteria Actinobacteria Corynebacteriales Gordoniaceae Gordonia Gordonia_araii
79248	NODE_42273_length_392_cov_1.0303_1	gi|494531311|ref|WP_007320761.1|	30S_ribosomal_protein_S5_[Gordonia_araii]	1.68585e-40	Bacteria Actinobacteria Actinobacteria Corynebacteriales Gordoniaceae Gordonia Gordonia_araii
66663	NODE_31558_length_459_cov_0.837912_1	gi|494531327|ref|WP_007320777.1|	phosphomannomutase_[Gordonia_araii]	1.65839e-98	Bacteria Actinobacteria Actinobacteria Corynebacteriales Gordoniaceae Gordonia Gordonia_araii
77387	NODE_40652_length_400_cov_1.00328_1	gi|494531330|ref|WP_007320780.1|	hydrolase_Nlp/P60_[Gordonia_araii]	5.75567e-80	Bacteria Actinobacteria Actinobacteria Corynebacteriales Gordoniaceae Gordonia Gordonia_araii
72557	NODE_36479_length_424_cov_0.966565_1	gi|494531337|ref|WP_007320787.1|	succinate_dehydrogenase_flavoprotein_subunit_[Gordonia_araii]	8.19002e-97	Bacteria Actinobacteria Actinobacteria Corynebacteriales Gordoniaceae Gordonia Gordonia_araii
127481	NODE_87040_length_272_cov_1.22034_1	gi|494531342|ref|WP_007320792.1|	putative_ribonuclease_[Gordonia_araii]	1.24324e-47	Bacteria Actinobacteria Actinobacteria Corynebacteriales Gordoniaceae Gordonia Gordonia_araii
132760	NODE_92179_length_264_cov_0.733728_1	gi|494531343|ref|WP_007320793.1|	tryptophan--tRNA_ligase_[Gordonia_araii]	3.54677e-54	Bacteria Actinobacteria Actinobacteria Corynebacteriales Gordoniaceae Gordonia Gordonia_araii
71381	NODE_35483_length_430_cov_0.525373_1	gi|494531354|ref|WP_007320804.1|	RNA_polymerase_sigma_factor_SigE_[Gordonia_araii]	8.49629e-101	Bacteria Actinobacteria Actinobacteria Corynebacteriales Gordoniaceae Gordonia Gordonia_araii
66301	NODE_31254_length_461_cov_0.934426_1	gi|494531371|ref|WP_007320821.1|	5-(carboxyamino)imidazole_ribonucleotide_mutase_[Gordonia_araii]	5.61354e-87	Bacteria Actinobacteria Actinobacteria Corynebacteriales Gordoniaceae Gordonia Gordonia_araii
83640	NODE_46136_length_375_cov_0.735714_2	gi|494531378|ref|WP_007320828.1|	biotin--[acetyl-CoA-carboxylase]_ligase_[Gordonia_araii]	4.9964e-28	Bacteria Actinobacteria Actinobacteria Corynebacteriales Gordoniaceae Gordonia Gordonia_araii
98551	NODE_59652_length_328_cov_1.05579_1	gi|494531381|ref|WP_007320831.1|	septum_formation_inhibitor_Maf_[Gordonia_araii]	5.93e-19	Bacteria Actinobacteria Actinobacteria Corynebacteriales Gordoniaceae Gordonia Gordonia_araii
98552	NODE_59652_length_328_cov_1.05579_2	gi|494531382|ref|WP_007320832.1|	sulfurtransferase_[Gordonia_araii]	3.98307e-63	Bacteria Actinobacteria Actinobacteria Corynebacteriales Gordoniaceae Gordonia Gordonia_araii
116561	NODE_76544_length_290_cov_0.948718_1	gi|494531382|ref|WP_007320832.1|	sulfurtransferase_[Gordonia_araii]	3.98307e-63	Bacteria Actinobacteria Actinobacteria Corynebacteriales Gordoniaceae Gordonia Gordonia_araii
75180	NODE_38737_length_410_cov_0.68254_2	gi|494531385|ref|WP_007320835.1|	acetyl-/propionyl-CoA_carboxylase_subunit_alpha_[Gordonia_araii]	3.11137e-13	Bacteria Actinobacteria Actinobacteria Corynebacteriales Gordoniaceae Gordonia Gordonia_araii
81213	NODE_43999_length_384_cov_1.06228_1	gi|494531413|ref|WP_007320863.1|	acyl-CoA_dehydrogenase_[Gordonia_araii]	7.49548e-102	Bacteria Actinobacteria Actinobacteria Corynebacteriales Gordoniaceae Gordonia Gordonia_araii
102021	NODE_62869_length_320_cov_0.342222_1	gi|494531414|ref|WP_007320864.1|	DSBA_oxidoreductase_[Gordonia_araii]	2.05251e-80	Bacteria Actinobacteria Actinobacteria Corynebacteriales Gordoniaceae Gordonia Gordonia_araii
128759	NODE_88278_length_270_cov_0.651429_1	gi|494531423|ref|WP_007320873.1|	cytochrome_P450_[Gordonia_araii]	2.65411e-102	Bacteria Actinobacteria Actinobacteria Corynebacteriales Gordoniaceae Gordonia Gordonia_araii
134088	NODE_93459_length_263_cov_0.916667_1	gi|494531428|ref|WP_007320878.1|	LLM_class_F420-dependent_oxidoreductase_[Gordonia_araii]	3.72427e-105	Bacteria Actinobacteria Actinobacteria Corynebacteriales Gordoniaceae Gordonia Gordonia_araii
42040	NODE_12762_length_757_cov_0.696375_1	gi|494531430|ref|WP_007320880.1|	N-acetyltransferase_[Gordonia_araii]	4.35812e-129	Bacteria Actinobacteria Actinobacteria Corynebacteriales Gordoniaceae Gordonia Gordonia_araii
71267	NODE_35389_length_431_cov_0.770833_1	gi|494531437|ref|WP_007320887.1|	peroxidase_[Gordonia_araii]	1.07816e-92	Bacteria Actinobacteria Actinobacteria Corynebacteriales Gordoniaceae Gordonia Gordonia_araii
105005	NODE_65653_length_313_cov_0.701835_1	gi|494531437|ref|WP_007320887.1|	peroxidase_[Gordonia_araii]	1.07816e-92	Bacteria Actinobacteria Actinobacteria Corynebacteriales Gordoniaceae Gordonia Gordonia_araii
107088	NODE_67597_length_308_cov_0.568075_1	gi|494531440|ref|WP_007320890.1|	ATP-dependent_Clp_protease_proteolytic_subunit_[Gordonia_araii]	4.10795e-66	Bacteria Actinobacteria Actinobacteria Corynebacteriales Gordoniaceae Gordonia Gordonia_araii
83266	NODE_45799_length_376_cov_0.380783_1	gi|494531466|ref|WP_007320916.1|	lipase_[Gordonia_araii]	9.37298e-84	Bacteria Actinobacteria Actinobacteria Corynebacteriales Gordoniaceae Gordonia Gordonia_araii
117983	NODE_77884_length_288_cov_0.632124_2	gi|494531466|ref|WP_007320916.1|	lipase_[Gordonia_araii]	9.37298e-84	Bacteria Actinobacteria Actinobacteria Corynebacteriales Gordoniaceae Gordonia Gordonia_araii
117982	NODE_77884_length_288_cov_0.632124_1	gi|494531467|ref|WP_007320917.1|	cystathionine_beta-synthase_[Gordonia_araii]	8.98416e-62	Bacteria Actinobacteria Actinobacteria Corynebacteriales Gordoniaceae Gordonia Gordonia_araii
121757	NODE_81494_length_281_cov_0.806452_1	gi|494531467|ref|WP_007320917.1|	cystathionine_beta-synthase_[Gordonia_araii]	8.98416e-62	Bacteria Actinobacteria Actinobacteria Corynebacteriales Gordoniaceae Gordonia Gordonia_araii
137467	NODE_96755_length_258_cov_1.5092_1	gi|494531470|ref|WP_007320920.1|	glutaminase_[Gordonia_araii]	6.43655e-64	Bacteria Actinobacteria Actinobacteria Corynebacteriales Gordoniaceae Gordonia Gordonia_araii
96575	NODE_57854_length_333_cov_0.768908_1	gi|494531472|ref|WP_007320922.1|	amidohydrolase_[Gordonia_araii]	7.49853e-69	Bacteria Actinobacteria Actinobacteria Corynebacteriales Gordoniaceae Gordonia Gordonia_araii
128490	NODE_88016_length_271_cov_0.471591_1	gi|494531472|ref|WP_007320922.1|	amidohydrolase_[Gordonia_araii]	7.49853e-69	Bacteria Actinobacteria Actinobacteria Corynebacteriales Gordoniaceae Gordonia Gordonia_araii
117797	NODE_77708_length_288_cov_0.953368_1	gi|494531479|ref|WP_007320929.1|	helicase_[Gordonia_araii]	1.83008e-56	Bacteria Actinobacteria Actinobacteria Corynebacteriales Gordoniaceae Gordonia Gordonia_araii
142799	NODE_101996_length_251_cov_0.589744_1	gi|494531479|ref|WP_007320929.1|	helicase_[Gordonia_araii]	1.83008e-56	Bacteria Actinobacteria Actinobacteria Corynebacteriales Gordoniaceae Gordonia Gordonia_araii
133240	NODE_92636_length_264_cov_0.674556_1	gi|494531492|ref|WP_007320942.1|	phospho-2-dehydro-3-deoxyheptonate_aldolase_[Gordonia_araii]	1.06872e-54	Bacteria Actinobacteria Actinobacteria Corynebacteriales Gordoniaceae Gordonia Gordonia_araii
104201	NODE_64903_length_315_cov_1.21364_1	gi|494531493|ref|WP_007320943.1|	peptidase_[Gordonia_araii]	1.9321e-63	Bacteria Actinobacteria Actinobacteria Corynebacteriales Gordoniaceae Gordonia Gordonia_araii
138876	NODE_98146_length_256_cov_0.57764_1	gi|494531496|ref|WP_007320946.1|	isoprenyl_transferase_[Gordonia_araii]	9.35658e-77	Bacteria Actinobacteria Actinobacteria Corynebacteriales Gordoniaceae Gordonia Gordonia_araii
135892	NODE_95222_length_260_cov_0.727273_1	gi|494531499|ref|WP_007320949.1|	3-ketosteroid-delta-1-dehydrogenase_[Gordonia_araii]	6.6309e-58	Bacteria Actinobacteria Actinobacteria Corynebacteriales Gordoniaceae Gordonia Gordonia_araii
103713	NODE_64448_length_316_cov_0.769231_1	gi|494531502|ref|WP_007320952.1|	type_I_pantothenate_kinase_[Gordonia_araii]	1.42676e-69	Bacteria Actinobacteria Actinobacteria Corynebacteriales Gordoniaceae Gordonia Gordonia_araii
123511	NODE_83209_length_278_cov_0.677596_1	gi|494531505|ref|WP_007320955.1|	fatty_acid_desaturase_[Gordonia_araii]	1.72705e-31	Bacteria Actinobacteria Actinobacteria Corynebacteriales Gordoniaceae Gordonia Gordonia_araii
108047	NODE_68499_length_306_cov_0.582938_1	gi|494531509|ref|WP_007320959.1|	class_II_fumarate_hydratase_[Gordonia_araii]	8.78489e-61	Bacteria Actinobacteria Actinobacteria Corynebacteriales Gordoniaceae Gordonia Gordonia_araii
134944	NODE_94293_length_261_cov_1.10241_1	gi|494531513|ref|WP_007320963.1|	fumarate_hydratase_[Gordonia_araii]	3.26491e-36	Bacteria Actinobacteria Actinobacteria Corynebacteriales Gordoniaceae Gordonia Gordonia_araii
57695	NODE_24274_length_531_cov_0.456422_1	gi|494531517|ref|WP_007320967.1|	exodeoxyribonuclease_VII_large_subunit_[Gordonia_araii]	1.38877e-113	Bacteria Actinobacteria Actinobacteria Corynebacteriales Gordoniaceae Gordonia Gordonia_araii
97611	NODE_58782_length_331_cov_0.677966_1	gi|494531519|ref|WP_007320969.1|	4-hydroxy-3-methylbut-2-enyl_diphosphate_reductase_[Gordonia_araii]	3.03548e-26	Bacteria Actinobacteria Actinobacteria Corynebacteriales Gordoniaceae Gordonia Gordonia_araii
95288	NODE_56671_length_337_cov_0.599174_1	gi|494531522|ref|WP_007320972.1|	type_VII_secretion_protein_EccC_[Gordonia_araii]	3.62275e-66	Bacteria Actinobacteria Actinobacteria Corynebacteriales Gordoniaceae Gordonia Gordonia_araii
126839	NODE_86407_length_273_cov_1.03933_1	gi|494531523|ref|WP_007320973.1|	type_VII_secretion-associated_protein_[Gordonia_araii]	4.87888e-52	Bacteria Actinobacteria Actinobacteria Corynebacteriales Gordoniaceae Gordonia Gordonia_araii
105430	NODE_66047_length_312_cov_1_1	gi|494531535|ref|WP_007320985.1|	glutamine--fructose-6-phosphate_aminotransferase_[Gordonia_araii]	3.05965e-62	Bacteria Actinobacteria Actinobacteria Corynebacteriales Gordoniaceae Gordonia Gordonia_araii
97042	NODE_58283_length_332_cov_0.85654_1	gi|494531538|ref|WP_007320988.1|	alpha/beta_hydrolase_[Gordonia_araii]	3.99606e-93	Bacteria Actinobacteria Actinobacteria Corynebacteriales Gordoniaceae Gordonia Gordonia_araii
105307	NODE_65933_length_312_cov_0.571429_1	gi|494531539|ref|WP_007320989.1|	tRNA_(adenosine(37)-N6)-threonylcarbamoyltransferase_complex_ATPase_subunit_type_1_TsaE_[Gordonia_araii]	9.19632e-58	Bacteria Actinobacteria Actinobacteria Corynebacteriales Gordoniaceae Gordonia Gordonia_araii
95696	NODE_57045_length_336_cov_1.10373_1	gi|494531540|ref|WP_007320990.1|	tRNA_(adenosine(37)-N6)-threonylcarbamoyltransferase_complex_dimerization_subunit_type_1_TsaB_[Gordonia_araii]	2.25238e-72	Bacteria Actinobacteria Actinobacteria Corynebacteriales Gordoniaceae Gordonia Gordonia_araii
141720	NODE_100930_length_253_cov_0.196203_1	gi|494531540|ref|WP_007320990.1|	tRNA_(adenosine(37)-N6)-threonylcarbamoyltransferase_complex_dimerization_subunit_type_1_TsaB_[Gordonia_araii]	2.25238e-72	Bacteria Actinobacteria Actinobacteria Corynebacteriales Gordoniaceae Gordonia Gordonia_araii
68358	NODE_32959_length_448_cov_0.696884_1	gi|494531544|ref|WP_007320994.1|	spermidine_synthase_[Gordonia_araii]	2.03048e-23	Bacteria Actinobacteria Actinobacteria Corynebacteriales Gordoniaceae Gordonia Gordonia_araii
84037	NODE_46491_length_373_cov_0.665468_1	gi|494531549|ref|WP_007320999.1|	short-chain_dehydrogenase_[Gordonia_araii]	8.10222e-92	Bacteria Actinobacteria Actinobacteria Corynebacteriales Gordoniaceae Gordonia Gordonia_araii
82275	NODE_44923_length_380_cov_0.642105_1	gi|494531553|ref|WP_007321003.1|	FAD-dependent_oxidoreductase_[Gordonia_araii]	1.42226e-82	Bacteria Actinobacteria Actinobacteria Corynebacteriales Gordoniaceae Gordonia Gordonia_araii
124151	NODE_83820_length_277_cov_0.67033_1	gi|494531602|ref|WP_007321052.1|	putative_RNA_polymerase_ECF-type_sigma_factor_[Gordonia_araii]	3.47107e-59	Bacteria Actinobacteria Actinobacteria Corynebacteriales Gordoniaceae Gordonia Gordonia_araii
91743	NODE_53427_length_347_cov_0.738095_1	gi|494531610|ref|WP_007321060.1|	acyl-CoA_dehydrogenase_[Gordonia_araii]	7.49548e-102	Bacteria Actinobacteria Actinobacteria Corynebacteriales Gordoniaceae Gordonia Gordonia_araii
117330	NODE_77265_length_289_cov_0.850515_1	gi|494531610|ref|WP_007321060.1|	acyl-CoA_dehydrogenase_[Gordonia_araii]	7.49548e-102	Bacteria Actinobacteria Actinobacteria Corynebacteriales Gordoniaceae Gordonia Gordonia_araii
87202	NODE_49305_length_362_cov_1.72659_1	gi|494531618|ref|WP_007321068.1|	propionyl-CoA_carboxylase_subunit_beta_[Gordonia_araii]	4.85973e-78	Bacteria Actinobacteria Actinobacteria Corynebacteriales Gordoniaceae Gordonia Gordonia_araii
93048	NODE_54603_length_343_cov_1.12903_1	gi|494531618|ref|WP_007321068.1|	propionyl-CoA_carboxylase_subunit_beta_[Gordonia_araii]	4.85973e-78	Bacteria Actinobacteria Actinobacteria Corynebacteriales Gordoniaceae Gordonia Gordonia_araii
82171	NODE_44833_length_380_cov_0.635088_2	gi|494531633|ref|WP_007321083.1|	glycoside_hydrolase_family_1_[Gordonia_araii]	4.94237e-62	Bacteria Actinobacteria Actinobacteria Corynebacteriales Gordoniaceae Gordonia Gordonia_araii
104608	NODE_65285_length_314_cov_0.534247_1	gi|494531633|ref|WP_007321083.1|	glycoside_hydrolase_family_1_[Gordonia_araii]	4.94237e-62	Bacteria Actinobacteria Actinobacteria Corynebacteriales Gordoniaceae Gordonia Gordonia_araii
111234	NODE_71491_length_300_cov_0.902439_1	gi|494531633|ref|WP_007321083.1|	glycoside_hydrolase_family_1_[Gordonia_araii]	4.94237e-62	Bacteria Actinobacteria Actinobacteria Corynebacteriales Gordoniaceae Gordonia Gordonia_araii
135252	NODE_94594_length_261_cov_0.560241_1	gi|494531639|ref|WP_007321089.1|	aminotransferase_[Gordonia_araii]	1.16764e-83	Bacteria Actinobacteria Actinobacteria Corynebacteriales Gordoniaceae Gordonia Gordonia_araii
48464	NODE_17304_length_641_cov_1.00733_1	gi|494531649|ref|WP_007321099.1|	bifunctional_glutamine-synthetase_adenylyltransferase/deadenyltransferase_[Gordonia_araii]	3.52257e-112	Bacteria Actinobacteria Actinobacteria Corynebacteriales Gordoniaceae Gordonia Gordonia_araii
126346	NODE_85935_length_274_cov_0.664804_1	gi|494531649|ref|WP_007321099.1|	bifunctional_glutamine-synthetase_adenylyltransferase/deadenyltransferase_[Gordonia_araii]	3.52257e-112	Bacteria Actinobacteria Actinobacteria Corynebacteriales Gordoniaceae Gordonia Gordonia_araii
76319	NODE_39718_length_405_cov_0.448387_1	gi|494531655|ref|WP_007321105.1|	type_I_glutamate--ammonia_ligase_[Gordonia_araii]	1.34917e-62	Bacteria Actinobacteria Actinobacteria Corynebacteriales Gordoniaceae Gordonia Gordonia_araii
110187	NODE_70529_length_302_cov_1.19324_1	gi|494531657|ref|WP_007321107.1|	glutamine_amidotransferase_[Gordonia_araii]	8.00609e-62	Bacteria Actinobacteria Actinobacteria Corynebacteriales Gordoniaceae Gordonia Gordonia_araii
117074	NODE_77025_length_289_cov_0.793814_1	gi|494531669|ref|WP_007321119.1|	putative_WD-40_repeat_protein_[Gordonia_araii]	5.16639e-54	Bacteria Actinobacteria Actinobacteria Corynebacteriales Gordoniaceae Gordonia Gordonia_araii
52682	NODE_20433_length_585_cov_0.702041_1	gi|494531674|ref|WP_007321124.1|	SAM-dependent_methyltransferase_[Gordonia_araii]	6.82971e-37	Bacteria Actinobacteria Actinobacteria Corynebacteriales Gordoniaceae Gordonia Gordonia_araii
52683	NODE_20433_length_585_cov_0.702041_2	gi|494531675|ref|WP_007321125.1|	glycosyl_transferase_family_1_[Gordonia_araii]	1.91605e-80	Bacteria Actinobacteria Actinobacteria Corynebacteriales Gordoniaceae Gordonia Gordonia_araii
64660	NODE_29910_length_473_cov_0.380952_1	gi|494531692|ref|WP_007321142.1|	HNH_endonuclease_[Gordonia_araii]	2.15213e-99	Bacteria Actinobacteria Actinobacteria Corynebacteriales Gordoniaceae Gordonia Gordonia_araii
135913	NODE_95243_length_260_cov_0.739394_1	gi|494531692|ref|WP_007321142.1|	HNH_endonuclease_[Gordonia_araii]	2.15213e-99	Bacteria Actinobacteria Actinobacteria Corynebacteriales Gordoniaceae Gordonia Gordonia_araii
63309	NODE_28798_length_483_cov_0.654639_1	gi|494531698|ref|WP_007321148.1|	enamine_deaminase_RidA_[Gordonia_araii]	2.63264e-42	Bacteria Actinobacteria Actinobacteria Corynebacteriales Gordoniaceae Gordonia Gordonia_araii
63310	NODE_28798_length_483_cov_0.654639_2	gi|494531699|ref|WP_007321149.1|	DNA-binding_transcriptional_regulator_[Gordonia_araii]	7.19687e-105	Bacteria Actinobacteria Actinobacteria Corynebacteriales Gordoniaceae Gordonia Gordonia_araii
60419	NODE_26455_length_506_cov_0.673966_1	gi|494531700|ref|WP_007321150.1|	AraC_family_transcriptional_regulator_[Gordonia_araii]	1.03215e-67	Bacteria Actinobacteria Actinobacteria Corynebacteriales Gordoniaceae Gordonia Gordonia_araii
94544	NODE_55982_length_339_cov_0.368852_1	gi|494531719|ref|WP_007321169.1|	AMP-dependent_synthetase_[Gordonia_araii]	2.20721e-69	Bacteria Actinobacteria Actinobacteria Corynebacteriales Gordoniaceae Gordonia Gordonia_araii
121871	NODE_81609_length_281_cov_0.817204_1	gi|494531720|ref|WP_007321170.1|	iron_ABC_transporter_permease_[Gordonia_araii]	2.32646e-44	Bacteria Actinobacteria Actinobacteria Corynebacteriales Gordoniaceae Gordonia Gordonia_araii
123600	NODE_83288_length_278_cov_0.562842_1	gi|494531722|ref|WP_007321172.1|	ABC_transporter_[Gordonia_araii]	6.25533e-82	Bacteria Actinobacteria Actinobacteria Corynebacteriales Gordoniaceae Gordonia Gordonia_araii
72101	NODE_36095_length_426_cov_0.561934_2	gi|494531734|ref|WP_007321184.1|	cholesterol_oxidase_[Gordonia_araii]	4.21338e-34	Bacteria Actinobacteria Actinobacteria Corynebacteriales Gordoniaceae Gordonia Gordonia_araii
105843	NODE_66435_length_311_cov_0.430556_2	gi|494531738|ref|WP_007321188.1|	plasmid_stability_protein_StbB_[Gordonia_araii]	2.90029e-26	Bacteria Actinobacteria Actinobacteria Corynebacteriales Gordoniaceae Gordonia Gordonia_araii
82732	NODE_45328_length_378_cov_0.60424_2	gi|494531740|ref|WP_007321190.1|	serine/threonine_protein_kinase_[Gordonia_araii]	2.87128e-108	Bacteria Actinobacteria Actinobacteria Corynebacteriales Gordoniaceae Gordonia Gordonia_araii
110842	NODE_71132_length_301_cov_0.640777_1	gi|494531744|ref|WP_007321194.1|	MFS_transporter_[Gordonia_araii]	1.25914e-99	Bacteria Actinobacteria Actinobacteria Corynebacteriales Gordoniaceae Gordonia Gordonia_araii
74629	NODE_38266_length_413_cov_0.628931_1	gi|494531745|ref|WP_007321195.1|	FMNH2-dependent_monooxygenase_[Gordonia_araii]	4.50099e-85	Bacteria Actinobacteria Actinobacteria Corynebacteriales Gordoniaceae Gordonia Gordonia_araii
11920	NODE_160_length_16038_cov_2.80575_3	gi|494531751|ref|WP_007321201.1|	twitching_motility_protein_PilT_[Gordonia_araii]	4.20056e-80	Bacteria Actinobacteria Actinobacteria Corynebacteriales Gordoniaceae Gordonia Gordonia_araii
65566	NODE_30657_length_466_cov_0.994609_1	gi|494531751|ref|WP_007321201.1|	twitching_motility_protein_PilT_[Gordonia_araii]	4.20056e-80	Bacteria Actinobacteria Actinobacteria Corynebacteriales Gordoniaceae Gordonia Gordonia_araii
139003	NODE_98272_length_256_cov_0.770186_1	gi|494531767|ref|WP_007321217.1|	glycosyl_transferase_[Gordonia_araii]	2.75939e-85	Bacteria Actinobacteria Actinobacteria Corynebacteriales Gordoniaceae Gordonia Gordonia_araii
70171	NODE_34455_length_437_cov_0.628655_1	gi|494531769|ref|WP_007321219.1|	PIN_domain-containing_protein_[Gordonia_araii]	5.01884e-68	Bacteria Actinobacteria Actinobacteria Corynebacteriales Gordoniaceae Gordonia Gordonia_araii
110062	NODE_70411_length_302_cov_1.19324_1	gi|494531774|ref|WP_007321224.1|	pseudouridine_synthase_[Gordonia_araii]	3.56985e-87	Bacteria Actinobacteria Actinobacteria Corynebacteriales Gordoniaceae Gordonia Gordonia_araii
122565	NODE_82277_length_280_cov_0.502703_1	gi|494531780|ref|WP_007321230.1|	glutamine_amidotransferase_[Gordonia_araii]	8.00609e-62	Bacteria Actinobacteria Actinobacteria Corynebacteriales Gordoniaceae Gordonia Gordonia_araii
76299	NODE_39701_length_405_cov_0.483871_1	gi|494531783|ref|WP_007321233.1|	MFS_transporter_[Gordonia_araii]	1.25914e-99	Bacteria Actinobacteria Actinobacteria Corynebacteriales Gordoniaceae Gordonia Gordonia_araii
142164	NODE_101362_length_252_cov_1.17197_1	gi|494531794|ref|WP_007321244.1|	short_chain_dehydrogenase_[Gordonia_araii]	6.08959e-115	Bacteria Actinobacteria Actinobacteria Corynebacteriales Gordoniaceae Gordonia Gordonia_araii
88257	NODE_50270_length_358_cov_1.39544_1	gi|494531797|ref|WP_007321247.1|	aldehyde_dehydrogenase_[Gordonia_araii]	2.1581e-83	Bacteria Actinobacteria Actinobacteria Corynebacteriales Gordoniaceae Gordonia Gordonia_araii
127773	NODE_87318_length_272_cov_0.338983_1	gi|494531828|ref|WP_007321278.1|	NADH_dehydrogenase_[Gordonia_araii]	6.85215e-24	Bacteria Actinobacteria Actinobacteria Corynebacteriales Gordoniaceae Gordonia Gordonia_araii
119851	NODE_79676_length_284_cov_0.640212_1	gi|494531833|ref|WP_007321283.1|	exodeoxyribonuclease_V_subunit_alpha_[Gordonia_araii]	1.03896e-16	Bacteria Actinobacteria Actinobacteria Corynebacteriales Gordoniaceae Gordonia Gordonia_araii
135807	NODE_95138_length_260_cov_0.563636_1	gi|494531836|ref|WP_007321286.1|	chromosome_partitioning_protein_[Gordonia_araii]	2.19415e-128	Bacteria Actinobacteria Actinobacteria Corynebacteriales Gordoniaceae Gordonia Gordonia_araii
133480	NODE_92864_length_263_cov_0.732143_1	gi|494531856|ref|WP_007321306.1|	acetyl-coenzyme_A_synthetase_[Gordonia_araii]	1.02724e-15	Bacteria Actinobacteria Actinobacteria Corynebacteriales Gordoniaceae Gordonia Gordonia_araii
99546	NODE_60565_length_326_cov_0.510823_1	gi|494531860|ref|WP_007321310.1|	lipase_[Gordonia_araii]	9.37298e-84	Bacteria Actinobacteria Actinobacteria Corynebacteriales Gordoniaceae Gordonia Gordonia_araii
123328	NODE_83027_length_279_cov_0.336957_1	gi|494531860|ref|WP_007321310.1|	lipase_[Gordonia_araii]	9.37298e-84	Bacteria Actinobacteria Actinobacteria Corynebacteriales Gordoniaceae Gordonia Gordonia_araii
76863	NODE_40196_length_402_cov_0.599349_1	gi|494531862|ref|WP_007321312.1|	short-chain_dehydrogenase_[Gordonia_araii]	8.10222e-92	Bacteria Actinobacteria Actinobacteria Corynebacteriales Gordoniaceae Gordonia Gordonia_araii
86761	NODE_48914_length_363_cov_0.686567_1	gi|494531862|ref|WP_007321312.1|	short-chain_dehydrogenase_[Gordonia_araii]	8.10222e-92	Bacteria Actinobacteria Actinobacteria Corynebacteriales Gordoniaceae Gordonia Gordonia_araii
44790	NODE_14651_length_701_cov_0.678218_1	gi|494531863|ref|WP_007321313.1|	fatty-acid--CoA_ligase_[Gordonia_araii]	5.69381e-159	Bacteria Actinobacteria Actinobacteria Corynebacteriales Gordoniaceae Gordonia Gordonia_araii
59235	NODE_25511_length_516_cov_0.365796_1	gi|494531863|ref|WP_007321313.1|	fatty-acid--CoA_ligase_[Gordonia_araii]	5.69381e-159	Bacteria Actinobacteria Actinobacteria Corynebacteriales Gordoniaceae Gordonia Gordonia_araii
77649	NODE_40878_length_399_cov_0.325658_1	gi|494531866|ref|WP_007321316.1|	conjugal_transfer_protein_[Gordonia_araii]	4.8284e-80	Bacteria Actinobacteria Actinobacteria Corynebacteriales Gordoniaceae Gordonia Gordonia_araii
114427	NODE_74515_length_294_cov_0.623116_2	gi|494531866|ref|WP_007321316.1|	conjugal_transfer_protein_[Gordonia_araii]	4.8284e-80	Bacteria Actinobacteria Actinobacteria Corynebacteriales Gordoniaceae Gordonia Gordonia_araii
75504	NODE_39014_length_409_cov_0.713376_1	gi|494531875|ref|WP_007321325.1|	penicillin-binding_protein_A_[Gordonia_araii]	2.35031e-89	Bacteria Actinobacteria Actinobacteria Corynebacteriales Gordoniaceae Gordonia Gordonia_araii
100428	NODE_61386_length_324_cov_0.537118_1	gi|494531878|ref|WP_007321328.1|	glutamine_amidotransferase_[Gordonia_araii]	8.00609e-62	Bacteria Actinobacteria Actinobacteria Corynebacteriales Gordoniaceae Gordonia Gordonia_araii
76407	NODE_39794_length_404_cov_0.537217_1	gi|494531885|ref|WP_007321335.1|	hydrolase_[Gordonia_araii]	1.37603e-82	Bacteria Actinobacteria Actinobacteria Corynebacteriales Gordoniaceae Gordonia Gordonia_araii
68097	NODE_32745_length_450_cov_1.26761_1	gi|494531892|ref|WP_007321342.1|	DNA_polymerase_III_subunit_beta_[Gordonia_araii]	1.06778e-100	Bacteria Actinobacteria Actinobacteria Corynebacteriales Gordoniaceae Gordonia Gordonia_araii
90750	NODE_52520_length_350_cov_0.968627_2	gi|494531892|ref|WP_007321342.1|	DNA_polymerase_III_subunit_beta_[Gordonia_araii]	1.06778e-100	Bacteria Actinobacteria Actinobacteria Corynebacteriales Gordoniaceae Gordonia Gordonia_araii
70164	NODE_34448_length_437_cov_1.16959_1	gi|494531901|ref|WP_007321351.1|	DNA_invertase_Pin_[Gordonia_araii]	4.00282e-51	Bacteria Actinobacteria Actinobacteria Corynebacteriales Gordoniaceae Gordonia Gordonia_araii
132056	NODE_91483_length_266_cov_1.10526_1	gi|494531914|ref|WP_007321364.1|	polynucleotide_phosphorylase_[Gordonia_araii]	1.55886e-49	Bacteria Actinobacteria Actinobacteria Corynebacteriales Gordoniaceae Gordonia Gordonia_araii
114932	NODE_75000_length_293_cov_0.616162_2	gi|494531917|ref|WP_007321367.1|	amidase_[Gordonia_araii]	2.01766e-62	Bacteria Actinobacteria Actinobacteria Corynebacteriales Gordoniaceae Gordonia Gordonia_araii
50741	NODE_18997_length_609_cov_0.540856_1	gi|494531920|ref|WP_007321370.1|	4-hydroxy-tetrahydrodipicolinate_reductase_[Gordonia_araii]	3.73846e-77	Bacteria Actinobacteria Actinobacteria Corynebacteriales Gordoniaceae Gordonia Gordonia_araii
93679	NODE_55177_length_341_cov_1.02033_1	gi|494531930|ref|WP_007321380.1|	putative_protein-tyrosine-phosphatase_[Gordonia_araii]	5.44146e-75	Bacteria Actinobacteria Actinobacteria Corynebacteriales Gordoniaceae Gordonia Gordonia_araii
90478	NODE_52281_length_351_cov_0.710938_1	gi|494531931|ref|WP_007321381.1|	thymidylate_synthase_(FAD)_[Gordonia_araii]	1.06664e-47	Bacteria Actinobacteria Actinobacteria Corynebacteriales Gordoniaceae Gordonia Gordonia_araii
72464	NODE_36401_length_424_cov_0.808511_1	gi|494531936|ref|WP_007321386.1|	DNA_translocase_FtsK_[Gordonia_araii]	2.83786e-59	Bacteria Actinobacteria Actinobacteria Corynebacteriales Gordoniaceae Gordonia Gordonia_araii
90676	NODE_52458_length_351_cov_0.726562_1	gi|494531937|ref|WP_007321387.1|	tellurium_resistance_protein_TerC_[Gordonia_araii]	4.34195e-76	Bacteria Actinobacteria Actinobacteria Corynebacteriales Gordoniaceae Gordonia Gordonia_araii
21568	NODE_1868_length_2472_cov_2.61969_1	gi|494531940|ref|WP_007321390.1|	competence_protein_[Gordonia_araii]	4.35423e-19	Bacteria Actinobacteria Actinobacteria Corynebacteriales Gordoniaceae Gordonia Gordonia_araii
64944	NODE_30132_length_471_cov_0.656915_2	gi|494531943|ref|WP_007321393.1|	glycosyl_transferase_[Gordonia_araii]	2.75939e-85	Bacteria Actinobacteria Actinobacteria Corynebacteriales Gordoniaceae Gordonia Gordonia_araii
101761	NODE_62628_length_320_cov_0.551111_1	gi|494531948|ref|WP_007321398.1|	glutamate_ABC_transporter_permease_[Gordonia_araii]	2.45758e-62	Bacteria Actinobacteria Actinobacteria Corynebacteriales Gordoniaceae Gordonia Gordonia_araii
71826	NODE_35862_length_428_cov_0.666667_1	gi|494531956|ref|WP_007321406.1|	diaminopimelate_epimerase_[Gordonia_araii]	3.21741e-95	Bacteria Actinobacteria Actinobacteria Corynebacteriales Gordoniaceae Gordonia Gordonia_araii
105814	NODE_66406_length_311_cov_0.712963_2	gi|494531968|ref|WP_007321418.1|	PAC2_family_protein_[Gordonia_araii]	1.19061e-14	Bacteria Actinobacteria Actinobacteria Corynebacteriales Gordoniaceae Gordonia Gordonia_araii
96698	NODE_57963_length_333_cov_0.89916_1	gi|494531992|ref|WP_007321442.1|	cysteine--1-D-myo-inosityl_2-amino-2-deoxy-alpha-D-glucopyranoside_ligase_[Gordonia_araii]	3.49507e-70	Bacteria Actinobacteria Actinobacteria Corynebacteriales Gordoniaceae Gordonia Gordonia_araii
131235	NODE_90678_length_267_cov_0.569767_1	gi|494531992|ref|WP_007321442.1|	cysteine--1-D-myo-inosityl_2-amino-2-deoxy-alpha-D-glucopyranoside_ligase_[Gordonia_araii]	3.49507e-70	Bacteria Actinobacteria Actinobacteria Corynebacteriales Gordoniaceae Gordonia Gordonia_araii
134631	NODE_93992_length_262_cov_0.724551_1	gi|494531995|ref|WP_007321445.1|	methionine_synthase_[Gordonia_araii]	3.38933e-52	Bacteria Actinobacteria Actinobacteria Corynebacteriales Gordoniaceae Gordonia Gordonia_araii
16432	NODE_641_length_5779_cov_2.7778_7	gi|494531999|ref|WP_007321449.1|	phosphoribosyl-ATP_pyrophosphatase_[Gordonia_araii]	3.58172e-34	Bacteria Actinobacteria Actinobacteria Corynebacteriales Gordoniaceae Gordonia Gordonia_araii
108240	NODE_68681_length_306_cov_0.838863_1	gi|494532004|ref|WP_007321454.1|	proteasome_accessory_factor_PafA2_[Gordonia_araii]	1.16416e-61	Bacteria Actinobacteria Actinobacteria Corynebacteriales Gordoniaceae Gordonia Gordonia_araii
72152	NODE_36135_length_426_cov_0.746224_1	gi|494532013|ref|WP_007321463.1|	DEAD/DEAH_box_helicase_[Gordonia_araii]	8.83748e-108	Bacteria Actinobacteria Actinobacteria Corynebacteriales Gordoniaceae Gordonia Gordonia_araii
87124	NODE_49235_length_362_cov_0.794007_1	gi|494532013|ref|WP_007321463.1|	DEAD/DEAH_box_helicase_[Gordonia_araii]	8.83748e-108	Bacteria Actinobacteria Actinobacteria Corynebacteriales Gordoniaceae Gordonia Gordonia_araii
106172	NODE_66748_length_310_cov_0.572093_1	gi|494532013|ref|WP_007321463.1|	DEAD/DEAH_box_helicase_[Gordonia_araii]	8.83748e-108	Bacteria Actinobacteria Actinobacteria Corynebacteriales Gordoniaceae Gordonia Gordonia_araii
72191	NODE_36168_length_426_cov_0.833837_1	gi|494532017|ref|WP_007321467.1|	GlcNAc-PI_de-N-acetylase_[Gordonia_araii]	3.73785e-90	Bacteria Actinobacteria Actinobacteria Corynebacteriales Gordoniaceae Gordonia Gordonia_araii
135401	NODE_94739_length_261_cov_0.704819_1	gi|494532019|ref|WP_007321469.1|	molecular_chaperone_HtpG_[Gordonia_araii]	7.7732e-51	Bacteria Actinobacteria Actinobacteria Corynebacteriales Gordoniaceae Gordonia Gordonia_araii
109264	NODE_69646_length_304_cov_0.588517_1	gi|494532021|ref|WP_007321471.1|	enoyl-CoA_hydratase_[Gordonia_araii]	3.75382e-84	Bacteria Actinobacteria Actinobacteria Corynebacteriales Gordoniaceae Gordonia Gordonia_araii
74203	NODE_37902_length_415_cov_0.925_1	gi|494532022|ref|WP_007321472.1|	thioesterase_[Gordonia_araii]	2.28143e-69	Bacteria Actinobacteria Actinobacteria Corynebacteriales Gordoniaceae Gordonia Gordonia_araii
75483	NODE_38998_length_409_cov_0.869427_1	gi|494532025|ref|WP_007321475.1|	two-component_sensor_histidine_kinase_[Gordonia_araii]	4.6866e-117	Bacteria Actinobacteria Actinobacteria Corynebacteriales Gordoniaceae Gordonia Gordonia_araii
123826	NODE_83506_length_278_cov_0.677596_1	gi|494532028|ref|WP_007321478.1|	luciferase_[Gordonia_araii]	7.70841e-59	Bacteria Actinobacteria Actinobacteria Corynebacteriales Gordoniaceae Gordonia Gordonia_araii
131541	NODE_90983_length_266_cov_0.660819_1	gi|494532028|ref|WP_007321478.1|	luciferase_[Gordonia_araii]	7.70841e-59	Bacteria Actinobacteria Actinobacteria Corynebacteriales Gordoniaceae Gordonia Gordonia_araii
88184	NODE_50205_length_358_cov_1.1673_1	gi|494532029|ref|WP_007321479.1|	heavy_metal_translocating_P-type_ATPase_[Gordonia_araii]	7.17217e-68	Bacteria Actinobacteria Actinobacteria Corynebacteriales Gordoniaceae Gordonia Gordonia_araii
105411	NODE_66029_length_312_cov_0.843318_1	gi|494532029|ref|WP_007321479.1|	heavy_metal_translocating_P-type_ATPase_[Gordonia_araii]	7.17217e-68	Bacteria Actinobacteria Actinobacteria Corynebacteriales Gordoniaceae Gordonia Gordonia_araii
75082	NODE_38646_length_411_cov_0.424051_1	gi|494532034|ref|WP_007321484.1|	oxidoreductase_[Gordonia_araii]	2.75267e-103	Bacteria Actinobacteria Actinobacteria Corynebacteriales Gordoniaceae Gordonia Gordonia_araii
40991	NODE_12064_length_779_cov_0.719298_1	gi|494532039|ref|WP_007321489.1|	quinone_oxidoreductase_[Gordonia_araii]	2.86037e-173	Bacteria Actinobacteria Actinobacteria Corynebacteriales Gordoniaceae Gordonia Gordonia_araii
103495	NODE_64249_length_316_cov_0.841629_1	gi|494532042|ref|WP_007321492.1|	multidrug_ABC_transporter_permease_[Gordonia_araii]	5.66267e-79	Bacteria Actinobacteria Actinobacteria Corynebacteriales Gordoniaceae Gordonia Gordonia_araii
103906	NODE_64632_length_315_cov_0.695455_1	gi|494532047|ref|WP_007321497.1|	Fe-S_cluster_assembly_protein_SufD_[Gordonia_araii]	2.41773e-68	Bacteria Actinobacteria Actinobacteria Corynebacteriales Gordoniaceae Gordonia Gordonia_araii
118320	NODE_78204_length_287_cov_0.96875_1	gi|494532047|ref|WP_007321497.1|	Fe-S_cluster_assembly_protein_SufD_[Gordonia_araii]	2.41773e-68	Bacteria Actinobacteria Actinobacteria Corynebacteriales Gordoniaceae Gordonia Gordonia_araii
121146	NODE_80906_length_282_cov_0.486631_1	gi|494532059|ref|WP_007321509.1|	CDP-diacylglycerol--glycerol-3-phosphate_3-phosphatidyltransferase_[Gordonia_araii]	1.57235e-17	Bacteria Actinobacteria Actinobacteria Corynebacteriales Gordoniaceae Gordonia Gordonia_araii
121147	NODE_80906_length_282_cov_0.486631_2	gi|494532060|ref|WP_007321510.1|	glycine_cleavage_system_protein_H_[Gordonia_araii]	5.41847e-32	Bacteria Actinobacteria Actinobacteria Corynebacteriales Gordoniaceae Gordonia Gordonia_araii
113868	NODE_73988_length_295_cov_0.755_1	gi|494532064|ref|WP_007321514.1|	MerR_family_transcriptional_regulator_[Gordonia_araii]	1.23916e-97	Bacteria Actinobacteria Actinobacteria Corynebacteriales Gordoniaceae Gordonia Gordonia_araii
126649	NODE_86219_length_274_cov_0.50838_2	gi|494532083|ref|WP_007321533.1|	acetyltransferase_[Gordonia_araii]	1.51837e-10	Bacteria Actinobacteria Actinobacteria Corynebacteriales Gordoniaceae Gordonia Gordonia_araii
54392	NODE_21724_length_565_cov_0.512766_2	gi|494532085|ref|WP_007321535.1|	ABC_transporter_[Gordonia_araii]	6.25533e-82	Bacteria Actinobacteria Actinobacteria Corynebacteriales Gordoniaceae Gordonia Gordonia_araii
88568	NODE_50548_length_357_cov_1.04962_1	gi|494532085|ref|WP_007321535.1|	ABC_transporter_[Gordonia_araii]	6.25533e-82	Bacteria Actinobacteria Actinobacteria Corynebacteriales Gordoniaceae Gordonia Gordonia_araii
60641	NODE_26636_length_504_cov_0.826406_1	gi|494532088|ref|WP_007321538.1|	DEAD/DEAH_box_helicase_[Gordonia_araii]	8.83748e-108	Bacteria Actinobacteria Actinobacteria Corynebacteriales Gordoniaceae Gordonia Gordonia_araii
121243	NODE_80999_length_282_cov_0.823529_2	gi|494532102|ref|WP_007321552.1|	AMP-dependent_synthetase_[Gordonia_araii]	2.20721e-69	Bacteria Actinobacteria Actinobacteria Corynebacteriales Gordoniaceae Gordonia Gordonia_araii
123953	NODE_83631_length_278_cov_0.672131_1	gi|494532102|ref|WP_007321552.1|	AMP-dependent_synthetase_[Gordonia_araii]	2.20721e-69	Bacteria Actinobacteria Actinobacteria Corynebacteriales Gordoniaceae Gordonia Gordonia_araii
134091	NODE_93462_length_263_cov_0.315476_1	gi|494532102|ref|WP_007321552.1|	AMP-dependent_synthetase_[Gordonia_araii]	2.20721e-69	Bacteria Actinobacteria Actinobacteria Corynebacteriales Gordoniaceae Gordonia Gordonia_araii
121263	NODE_81019_length_282_cov_0.481283_1	gi|494532112|ref|WP_007321562.1|	3-ketosteroid-delta-1-dehydrogenase_[Gordonia_araii]	6.6309e-58	Bacteria Actinobacteria Actinobacteria Corynebacteriales Gordoniaceae Gordonia Gordonia_araii
73894	NODE_37622_length_417_cov_0.574534_1	gi|494532114|ref|WP_007321564.1|	acetaldehyde_dehydrogenase_[Gordonia_araii]	1.70116e-86	Bacteria Actinobacteria Actinobacteria Corynebacteriales Gordoniaceae Gordonia Gordonia_araii
128815	NODE_88331_length_270_cov_0.874286_1	gi|494532121|ref|WP_007321571.1|	GntR_family_transcriptional_regulator_[Gordonia_araii]	9.29069e-27	Bacteria Actinobacteria Actinobacteria Corynebacteriales Gordoniaceae Gordonia Gordonia_araii
76656	NODE_40014_length_403_cov_1.16234_1	gi|494532124|ref|WP_007321574.1|	acyltransferase_[Gordonia_araii]	5.18629e-171	Bacteria Actinobacteria Actinobacteria Corynebacteriales Gordoniaceae Gordonia Gordonia_araii
65420	NODE_30532_length_467_cov_0.825269_1	gi|494532129|ref|WP_007321579.1|	phosphoesterase_[Gordonia_araii]	3.81384e-108	Bacteria Actinobacteria Actinobacteria Corynebacteriales Gordoniaceae Gordonia Gordonia_araii
104311	NODE_65005_length_314_cov_0.849315_1	gi|494532131|ref|WP_007321581.1|	aminotransferase_AlaT_[Gordonia_araii]	6.40896e-68	Bacteria Actinobacteria Actinobacteria Corynebacteriales Gordoniaceae Gordonia Gordonia_araii
89921	NODE_51771_length_353_cov_0.46124_1	gi|494532132|ref|WP_007321582.1|	short_chain_dehydrogenase_[Gordonia_araii]	6.08959e-115	Bacteria Actinobacteria Actinobacteria Corynebacteriales Gordoniaceae Gordonia Gordonia_araii
133706	NODE_93087_length_263_cov_0.547619_1	gi|494532132|ref|WP_007321582.1|	short_chain_dehydrogenase_[Gordonia_araii]	6.08959e-115	Bacteria Actinobacteria Actinobacteria Corynebacteriales Gordoniaceae Gordonia Gordonia_araii
73883	NODE_37613_length_417_cov_0.57764_1	gi|494532133|ref|WP_007321583.1|	metal-dependent_hydrolase_[Gordonia_araii]	1.68675e-92	Bacteria Actinobacteria Actinobacteria Corynebacteriales Gordoniaceae Gordonia Gordonia_araii
114454	NODE_74544_length_294_cov_1.0603_1	gi|494532134|ref|WP_007321584.1|	ferredoxin_[Gordonia_araii]	6.86842e-61	Bacteria Actinobacteria Actinobacteria Corynebacteriales Gordoniaceae Gordonia Gordonia_araii
48877	NODE_17590_length_635_cov_0.796296_1	gi|494532135|ref|WP_007321585.1|	MerR_family_transcriptional_regulator_[Gordonia_araii]	1.23916e-97	Bacteria Actinobacteria Actinobacteria Corynebacteriales Gordoniaceae Gordonia Gordonia_araii
126899	NODE_86466_length_273_cov_0.870787_1	gi|494532135|ref|WP_007321585.1|	MerR_family_transcriptional_regulator_[Gordonia_araii]	1.23916e-97	Bacteria Actinobacteria Actinobacteria Corynebacteriales Gordoniaceae Gordonia Gordonia_araii
123635	NODE_83323_length_278_cov_0.672131_1	gi|494532139|ref|WP_007321589.1|	malate_dehydrogenase_[Gordonia_araii]	3.46925e-57	Bacteria Actinobacteria Actinobacteria Corynebacteriales Gordoniaceae Gordonia Gordonia_araii
128698	NODE_88215_length_270_cov_0.52_1	gi|494532148|ref|WP_007321598.1|	alkaline_phosphatase_family_protein_[Gordonia_araii]	4.85419e-54	Bacteria Actinobacteria Actinobacteria Corynebacteriales Gordoniaceae Gordonia Gordonia_araii
130859	NODE_90317_length_267_cov_1.61628_1	gi|494532148|ref|WP_007321598.1|	alkaline_phosphatase_family_protein_[Gordonia_araii]	4.85419e-54	Bacteria Actinobacteria Actinobacteria Corynebacteriales Gordoniaceae Gordonia Gordonia_araii
97867	NODE_59020_length_330_cov_0.782979_1	gi|494532155|ref|WP_007321605.1|	AraC_family_transcriptional_regulator_[Gordonia_araii]	1.03215e-67	Bacteria Actinobacteria Actinobacteria Corynebacteriales Gordoniaceae Gordonia Gordonia_araii
138427	NODE_97707_length_257_cov_0.555556_1	gi|494532163|ref|WP_007321613.1|	cold-shock_protein_[Gordonia_araii]	4.98138e-49	Bacteria Actinobacteria Actinobacteria Corynebacteriales Gordoniaceae Gordonia Gordonia_araii
62818	NODE_28389_length_487_cov_0.785714_2	gi|494532169|ref|WP_007321619.1|	TetR_family_transcriptional_regulator_[Gordonia_araii]	1.13583e-102	Bacteria Actinobacteria Actinobacteria Corynebacteriales Gordoniaceae Gordonia Gordonia_araii
61412	NODE_27254_length_498_cov_0.42928_2	gi|494532184|ref|WP_007321634.1|	putative_oxidoreductase_[Gordonia_araii]	2.67723e-79	Bacteria Actinobacteria Actinobacteria Corynebacteriales Gordoniaceae Gordonia Gordonia_araii
110539	NODE_70853_length_301_cov_0.742718_1	gi|494532202|ref|WP_007321652.1|	MFS_transporter_[Gordonia_araii]	1.25914e-99	Bacteria Actinobacteria Actinobacteria Corynebacteriales Gordoniaceae Gordonia Gordonia_araii
119070	NODE_78915_length_286_cov_0.727749_1	gi|494532202|ref|WP_007321652.1|	MFS_transporter_[Gordonia_araii]	1.25914e-99	Bacteria Actinobacteria Actinobacteria Corynebacteriales Gordoniaceae Gordonia Gordonia_araii
109328	NODE_69710_length_304_cov_0.363636_1	gi|494532210|ref|WP_007321660.1|	nitrite_reductase_large_subunit_[Gordonia_araii]	6.43995e-58	Bacteria Actinobacteria Actinobacteria Corynebacteriales Gordoniaceae Gordonia Gordonia_araii
137788	NODE_97072_length_258_cov_0.754601_1	gi|494532224|ref|WP_007321674.1|	NAD-dependent_glutamate_dehydrogenase_[Gordonia_araii]	4.81065e-43	Bacteria Actinobacteria Actinobacteria Corynebacteriales Gordoniaceae Gordonia Gordonia_araii
145033	NODE_104192_length_249_cov_1.98701_1	gi|494532224|ref|WP_007321674.1|	NAD-dependent_glutamate_dehydrogenase_[Gordonia_araii]	4.81065e-43	Bacteria Actinobacteria Actinobacteria Corynebacteriales Gordoniaceae Gordonia Gordonia_araii
146207	NODE_105355_length_247_cov_0.815789_1	gi|494532224|ref|WP_007321674.1|	NAD-dependent_glutamate_dehydrogenase_[Gordonia_araii]	4.81065e-43	Bacteria Actinobacteria Actinobacteria Corynebacteriales Gordoniaceae Gordonia Gordonia_araii
134499	NODE_93867_length_262_cov_0.742515_1	gi|494532239|ref|WP_007321689.1|	aminopeptidase_N_[Gordonia_araii]	2.46807e-24	Bacteria Actinobacteria Actinobacteria Corynebacteriales Gordoniaceae Gordonia Gordonia_araii
87082	NODE_49197_length_362_cov_0.917603_1	gi|494532240|ref|WP_007321690.1|	DSBA_oxidoreductase_[Gordonia_araii]	2.05251e-80	Bacteria Actinobacteria Actinobacteria Corynebacteriales Gordoniaceae Gordonia Gordonia_araii
114827	NODE_74903_length_293_cov_0.792929_1	gi|494532240|ref|WP_007321690.1|	DSBA_oxidoreductase_[Gordonia_araii]	2.05251e-80	Bacteria Actinobacteria Actinobacteria Corynebacteriales Gordoniaceae Gordonia Gordonia_araii
98517	NODE_59620_length_328_cov_0.918455_1	gi|494532242|ref|WP_007321692.1|	ribose-5-phosphate_isomerase_[Gordonia_araii]	3.74147e-70	Bacteria Actinobacteria Actinobacteria Corynebacteriales Gordoniaceae Gordonia Gordonia_araii
102784	NODE_63585_length_318_cov_0.856502_1	gi|494532242|ref|WP_007321692.1|	ribose-5-phosphate_isomerase_[Gordonia_araii]	3.74147e-70	Bacteria Actinobacteria Actinobacteria Corynebacteriales Gordoniaceae Gordonia Gordonia_araii
62834	NODE_28404_length_487_cov_0.522959_1	gi|494532244|ref|WP_007321694.1|	serine/threonine_protein_kinase_[Gordonia_araii]	2.87128e-108	Bacteria Actinobacteria Actinobacteria Corynebacteriales Gordoniaceae Gordonia Gordonia_araii
73377	NODE_37182_length_420_cov_1.42462_1	gi|494532244|ref|WP_007321694.1|	serine/threonine_protein_kinase_[Gordonia_araii]	2.87128e-108	Bacteria Actinobacteria Actinobacteria Corynebacteriales Gordoniaceae Gordonia Gordonia_araii
129757	NODE_89248_length_269_cov_0.706897_1	gi|494532244|ref|WP_007321694.1|	serine/threonine_protein_kinase_[Gordonia_araii]	2.87128e-108	Bacteria Actinobacteria Actinobacteria Corynebacteriales Gordoniaceae Gordonia Gordonia_araii
107567	NODE_68045_length_307_cov_0.731132_1	gi|494532256|ref|WP_007321706.1|	type_11_methyltransferase_[Gordonia_araii]	1.49752e-100	Bacteria Actinobacteria Actinobacteria Corynebacteriales Gordoniaceae Gordonia Gordonia_araii
107113	NODE_67622_length_308_cov_0.41784_1	gi|494532257|ref|WP_007321707.1|	methyltransferase_[Gordonia_araii]	2.95916e-79	Bacteria Actinobacteria Actinobacteria Corynebacteriales Gordoniaceae Gordonia Gordonia_araii
111261	NODE_71517_length_300_cov_1.0439_1	gi|494532278|ref|WP_007321728.1|	histidine_phosphatase_family_protein_[Gordonia_araii]	1.2658e-66	Bacteria Actinobacteria Actinobacteria Corynebacteriales Gordoniaceae Gordonia Gordonia_araii
120889	NODE_80656_length_283_cov_0.893617_2	gi|494532278|ref|WP_007321728.1|	histidine_phosphatase_family_protein_[Gordonia_araii]	1.2658e-66	Bacteria Actinobacteria Actinobacteria Corynebacteriales Gordoniaceae Gordonia Gordonia_araii
68856	NODE_33366_length_445_cov_0.697143_1	gi|494532281|ref|WP_007321731.1|	acyl-CoA_oxidase_[Gordonia_araii]	3.19965e-99	Bacteria Actinobacteria Actinobacteria Corynebacteriales Gordoniaceae Gordonia Gordonia_araii
121870	NODE_81608_length_281_cov_0.983871_1	gi|494532281|ref|WP_007321731.1|	acyl-CoA_oxidase_[Gordonia_araii]	3.19965e-99	Bacteria Actinobacteria Actinobacteria Corynebacteriales Gordoniaceae Gordonia Gordonia_araii
142910	NODE_102102_length_251_cov_0.794872_1	gi|494532295|ref|WP_007321745.1|	glycerol_acyltransferase_[Gordonia_araii]	2.02344e-39	Bacteria Actinobacteria Actinobacteria Corynebacteriales Gordoniaceae Gordonia Gordonia_araii
112298	NODE_72498_length_298_cov_0.960591_1	gi|494532297|ref|WP_007321747.1|	DNA-binding_protein_[Gordonia_araii]	1.14434e-65	Bacteria Actinobacteria Actinobacteria Corynebacteriales Gordoniaceae Gordonia Gordonia_araii
111637	NODE_71882_length_299_cov_0.588235_1	gi|494532305|ref|WP_007321755.1|	esterase_[Gordonia_araii]	2.1219e-64	Bacteria Actinobacteria Actinobacteria Corynebacteriales Gordoniaceae Gordonia Gordonia_araii
92159	NODE_53799_length_346_cov_0.737052_1	gi|494532308|ref|WP_007321758.1|	two-component_sensor_histidine_kinase_[Gordonia_araii]	4.6866e-117	Bacteria Actinobacteria Actinobacteria Corynebacteriales Gordoniaceae Gordonia Gordonia_araii
126236	NODE_85830_length_274_cov_0.519553_1	gi|494532311|ref|WP_007321761.1|	YbjN_domain-containing_protein_[Gordonia_araii]	8.57504e-58	Bacteria Actinobacteria Actinobacteria Corynebacteriales Gordoniaceae Gordonia Gordonia_araii
114999	NODE_75065_length_293_cov_0.606061_1	gi|494532312|ref|WP_007321762.1|	D-inositol-3-phosphate_glycosyltransferase_[Gordonia_araii]	6.94561e-58	Bacteria Actinobacteria Actinobacteria Corynebacteriales Gordoniaceae Gordonia Gordonia_araii
130209	NODE_89689_length_268_cov_1.06358_1	gi|494532313|ref|WP_007321763.1|	glycosyl_transferase_[Gordonia_araii]	2.75939e-85	Bacteria Actinobacteria Actinobacteria Corynebacteriales Gordoniaceae Gordonia Gordonia_araii
60377	NODE_26425_length_506_cov_0.892944_1	gi|494532315|ref|WP_007321765.1|	TetR_family_transcriptional_regulator_[Gordonia_araii]	1.13583e-102	Bacteria Actinobacteria Actinobacteria Corynebacteriales Gordoniaceae Gordonia Gordonia_araii
121046	NODE_80811_length_282_cov_0.994652_1	gi|494532317|ref|WP_007321767.1|	ABC_transporter_ATP-binding_protein_[Gordonia_araii]	2.08514e-68	Bacteria Actinobacteria Actinobacteria Corynebacteriales Gordoniaceae Gordonia Gordonia_araii
135248	NODE_94590_length_261_cov_0.554217_1	gi|494532332|ref|WP_007321782.1|	DNA_integrity_scanning_protein_DisA_[Gordonia_araii]	6.36757e-51	Bacteria Actinobacteria Actinobacteria Corynebacteriales Gordoniaceae Gordonia Gordonia_araii
136666	NODE_95972_length_259_cov_0.560976_1	gi|494532338|ref|WP_007321788.1|	SAM-dependent_methyltransferase_[Gordonia_araii]	6.82971e-37	Bacteria Actinobacteria Actinobacteria Corynebacteriales Gordoniaceae Gordonia Gordonia_araii
141603	NODE_100812_length_253_cov_0.221519_1	gi|494532342|ref|WP_007321792.1|	virulence_factor_Mce_[Gordonia_araii]	2.35262e-83	Bacteria Actinobacteria Actinobacteria Corynebacteriales Gordoniaceae Gordonia Gordonia_araii
124009	NODE_83683_length_278_cov_0.502732_1	gi|494532344|ref|WP_007321794.1|	virulence_factor_Mce_[Gordonia_araii]	2.35262e-83	Bacteria Actinobacteria Actinobacteria Corynebacteriales Gordoniaceae Gordonia Gordonia_araii
92779	NODE_54357_length_344_cov_0.803213_1	gi|494532345|ref|WP_007321795.1|	virulence_factor_Mce_[Gordonia_araii]	2.35262e-83	Bacteria Actinobacteria Actinobacteria Corynebacteriales Gordoniaceae Gordonia Gordonia_araii
130796	NODE_90254_length_267_cov_0.901163_1	gi|494532346|ref|WP_007321796.1|	mammalian_cell_entry_protein_[Gordonia_araii]	1.33787e-52	Bacteria Actinobacteria Actinobacteria Corynebacteriales Gordoniaceae Gordonia Gordonia_araii
134427	NODE_93796_length_262_cov_1.09581_1	gi|494532347|ref|WP_007321797.1|	virulence_factor_Mce_[Gordonia_araii]	2.35262e-83	Bacteria Actinobacteria Actinobacteria Corynebacteriales Gordoniaceae Gordonia Gordonia_araii
131048	NODE_90496_length_267_cov_0.697674_1	gi|494532348|ref|WP_007321798.1|	ABC_transporter_permease_[Gordonia_araii]	7.45278e-85	Bacteria Actinobacteria Actinobacteria Corynebacteriales Gordoniaceae Gordonia Gordonia_araii
127836	NODE_87382_length_272_cov_0.581921_1	gi|494532349|ref|WP_007321799.1|	ABC_transporter_permease_[Gordonia_araii]	7.45278e-85	Bacteria Actinobacteria Actinobacteria Corynebacteriales Gordoniaceae Gordonia Gordonia_araii
135725	NODE_95055_length_260_cov_0.745455_1	gi|494532353|ref|WP_007321803.1|	acyl-CoA_dehydrogenase_[Gordonia_araii]	7.49548e-102	Bacteria Actinobacteria Actinobacteria Corynebacteriales Gordoniaceae Gordonia Gordonia_araii
127418	NODE_86979_length_272_cov_0.762712_1	gi|494532360|ref|WP_007321810.1|	acyl-CoA_dehydrogenase_[Gordonia_araii]	7.49548e-102	Bacteria Actinobacteria Actinobacteria Corynebacteriales Gordoniaceae Gordonia Gordonia_araii
53367	NODE_20942_length_577_cov_0.512448_1	gi|494532367|ref|WP_007321817.1|	oxidoreductase_[Gordonia_araii]	2.75267e-103	Bacteria Actinobacteria Actinobacteria Corynebacteriales Gordoniaceae Gordonia Gordonia_araii
95321	NODE_56699_length_337_cov_0.380165_1	gi|494532367|ref|WP_007321817.1|	oxidoreductase_[Gordonia_araii]	2.75267e-103	Bacteria Actinobacteria Actinobacteria Corynebacteriales Gordoniaceae Gordonia Gordonia_araii
126130	NODE_85729_length_274_cov_1.03352_1	gi|494532367|ref|WP_007321817.1|	oxidoreductase_[Gordonia_araii]	2.75267e-103	Bacteria Actinobacteria Actinobacteria Corynebacteriales Gordoniaceae Gordonia Gordonia_araii
108043	NODE_68495_length_306_cov_1.30806_1	gi|494532390|ref|WP_007321840.1|	class_II_fructose-bisphosphate_aldolase_[Gordonia_araii]	3.39455e-67	Bacteria Actinobacteria Actinobacteria Corynebacteriales Gordoniaceae Gordonia Gordonia_araii
137506	NODE_96795_length_258_cov_0.656442_1	gi|494532393|ref|WP_007321843.1|	Lsr2_family_protein_[Gordonia_araii]	5.51116e-56	Bacteria Actinobacteria Actinobacteria Corynebacteriales Gordoniaceae Gordonia Gordonia_araii
130578	NODE_90047_length_268_cov_1.06358_1	gi|494532398|ref|WP_007321848.1|	short_chain_dehydrogenase_[Gordonia_araii]	6.08959e-115	Bacteria Actinobacteria Actinobacteria Corynebacteriales Gordoniaceae Gordonia Gordonia_araii
121971	NODE_81703_length_281_cov_1.23656_1	gi|494532410|ref|WP_007321860.1|	rubredoxin_[Gordonia_araii]	1.08439e-35	Bacteria Actinobacteria Actinobacteria Corynebacteriales Gordoniaceae Gordonia Gordonia_araii
141604	NODE_100813_length_253_cov_0.506329_1	gi|494532412|ref|WP_007321862.1|	alkane_1-monooxygenase_[Gordonia_araii]	3.67686e-50	Bacteria Actinobacteria Actinobacteria Corynebacteriales Gordoniaceae Gordonia Gordonia_araii
70568	NODE_34797_length_435_cov_1.17353_1	gi|494532438|ref|WP_007321888.1|	F420-dependent_oxidoreductase_[Gordonia_araii]	4.98026e-100	Bacteria Actinobacteria Actinobacteria Corynebacteriales Gordoniaceae Gordonia Gordonia_araii
93445	NODE_54960_length_342_cov_0.497976_1	gi|494532439|ref|WP_007321889.1|	3-alpha-hydroxysteroid_dehydrogenase_[Gordonia_araii]	1.27389e-75	Bacteria Actinobacteria Actinobacteria Corynebacteriales Gordoniaceae Gordonia Gordonia_araii
86550	NODE_48725_length_364_cov_0.379182_1	gi|494532444|ref|WP_007321894.1|	lipase_[Gordonia_araii]	9.37298e-84	Bacteria Actinobacteria Actinobacteria Corynebacteriales Gordoniaceae Gordonia Gordonia_araii
87184	NODE_49291_length_362_cov_0.610487_1	gi|494532444|ref|WP_007321894.1|	lipase_[Gordonia_araii]	9.37298e-84	Bacteria Actinobacteria Actinobacteria Corynebacteriales Gordoniaceae Gordonia Gordonia_araii
126583	NODE_86158_length_274_cov_0.681564_1	gi|494532444|ref|WP_007321894.1|	lipase_[Gordonia_araii]	9.37298e-84	Bacteria Actinobacteria Actinobacteria Corynebacteriales Gordoniaceae Gordonia Gordonia_araii
126186	NODE_85782_length_274_cov_0.854749_1	gi|494532446|ref|WP_007321896.1|	decaprenylphospho-beta-D-erythro-pentofuranosid-2-ulose_2-reductase_[Gordonia_araii]	3.67831e-47	Bacteria Actinobacteria Actinobacteria Corynebacteriales Gordoniaceae Gordonia Gordonia_araii
88619	NODE_50594_length_357_cov_0.942748_1	gi|494532452|ref|WP_007321902.1|	arabinosyltransferase_[Gordonia_araii]	4.22224e-71	Bacteria Actinobacteria Actinobacteria Corynebacteriales Gordoniaceae Gordonia Gordonia_araii
115906	NODE_75918_length_291_cov_0.627551_1	gi|494532452|ref|WP_007321902.1|	arabinosyltransferase_[Gordonia_araii]	4.22224e-71	Bacteria Actinobacteria Actinobacteria Corynebacteriales Gordoniaceae Gordonia Gordonia_araii
128014	NODE_87554_length_271_cov_0.522727_1	gi|494532452|ref|WP_007321902.1|	arabinosyltransferase_[Gordonia_araii]	4.22224e-71	Bacteria Actinobacteria Actinobacteria Corynebacteriales Gordoniaceae Gordonia Gordonia_araii
89222	NODE_51136_length_355_cov_0.95_1	gi|494532454|ref|WP_007321904.1|	cell_shape-determining_protein_MreC_[Gordonia_araii]	9.96524e-71	Bacteria Actinobacteria Actinobacteria Corynebacteriales Gordoniaceae Gordonia Gordonia_araii
95065	NODE_56459_length_337_cov_0.640496_1	gi|494532454|ref|WP_007321904.1|	cell_shape-determining_protein_MreC_[Gordonia_araii]	9.96524e-71	Bacteria Actinobacteria Actinobacteria Corynebacteriales Gordoniaceae Gordonia Gordonia_araii
112381	NODE_72575_length_298_cov_0.605911_1	gi|494532454|ref|WP_007321904.1|	cell_shape-determining_protein_MreC_[Gordonia_araii]	9.96524e-71	Bacteria Actinobacteria Actinobacteria Corynebacteriales Gordoniaceae Gordonia Gordonia_araii
128785	NODE_88304_length_270_cov_0.708571_1	gi|494532454|ref|WP_007321904.1|	cell_shape-determining_protein_MreC_[Gordonia_araii]	9.96524e-71	Bacteria Actinobacteria Actinobacteria Corynebacteriales Gordoniaceae Gordonia Gordonia_araii
135365	NODE_94708_length_261_cov_1.07229_1	gi|494532454|ref|WP_007321904.1|	cell_shape-determining_protein_MreC_[Gordonia_araii]	9.96524e-71	Bacteria Actinobacteria Actinobacteria Corynebacteriales Gordoniaceae Gordonia Gordonia_araii
84028	NODE_46483_length_373_cov_0.73741_1	gi|494532459|ref|WP_007321909.1|	polyketide_synthase_[Gordonia_araii]	1.66127e-75	Bacteria Actinobacteria Actinobacteria Corynebacteriales Gordoniaceae Gordonia Gordonia_araii
93136	NODE_54687_length_343_cov_0.629032_1	gi|494532459|ref|WP_007321909.1|	polyketide_synthase_[Gordonia_araii]	1.66127e-75	Bacteria Actinobacteria Actinobacteria Corynebacteriales Gordoniaceae Gordonia Gordonia_araii
67565	NODE_32299_length_453_cov_0.505587_1	gi|494532461|ref|WP_007321911.1|	LLM_class_F420-dependent_oxidoreductase_[Gordonia_araii]	3.72427e-105	Bacteria Actinobacteria Actinobacteria Corynebacteriales Gordoniaceae Gordonia Gordonia_araii
131211	NODE_90654_length_267_cov_0.610465_1	gi|494532461|ref|WP_007321911.1|	LLM_class_F420-dependent_oxidoreductase_[Gordonia_araii]	3.72427e-105	Bacteria Actinobacteria Actinobacteria Corynebacteriales Gordoniaceae Gordonia Gordonia_araii
123821	NODE_83501_length_278_cov_0.508197_1	gi|494532462|ref|WP_007321912.1|	cutinase_[Gordonia_araii]	1.29111e-58	Bacteria Actinobacteria Actinobacteria Corynebacteriales Gordoniaceae Gordonia Gordonia_araii
127569	NODE_87123_length_272_cov_0.689266_1	gi|494532462|ref|WP_007321912.1|	cutinase_[Gordonia_araii]	1.29111e-58	Bacteria Actinobacteria Actinobacteria Corynebacteriales Gordoniaceae Gordonia Gordonia_araii
53376	NODE_20949_length_577_cov_0.875519_2	gi|494532465|ref|WP_007321915.1|	branched-chain_amino_acid_ABC_transporter_substrate-binding_protein_[Gordonia_araii]	7.01243e-67	Bacteria Actinobacteria Actinobacteria Corynebacteriales Gordoniaceae Gordonia Gordonia_araii
82899	NODE_45473_length_377_cov_0.762411_1	gi|494532465|ref|WP_007321915.1|	branched-chain_amino_acid_ABC_transporter_substrate-binding_protein_[Gordonia_araii]	7.01243e-67	Bacteria Actinobacteria Actinobacteria Corynebacteriales Gordoniaceae Gordonia Gordonia_araii
141424	NODE_100632_length_253_cov_1.15823_1	gi|494532465|ref|WP_007321915.1|	branched-chain_amino_acid_ABC_transporter_substrate-binding_protein_[Gordonia_araii]	7.01243e-67	Bacteria Actinobacteria Actinobacteria Corynebacteriales Gordoniaceae Gordonia Gordonia_araii
53375	NODE_20949_length_577_cov_0.875519_1	gi|494532466|ref|WP_007321916.1|	ABC_transporter_[Gordonia_araii]	6.25533e-82	Bacteria Actinobacteria Actinobacteria Corynebacteriales Gordoniaceae Gordonia Gordonia_araii
76277	NODE_39684_length_405_cov_0.893548_1	gi|494532466|ref|WP_007321916.1|	ABC_transporter_[Gordonia_araii]	6.25533e-82	Bacteria Actinobacteria Actinobacteria Corynebacteriales Gordoniaceae Gordonia Gordonia_araii
112529	NODE_72714_length_298_cov_0.482759_1	gi|494532468|ref|WP_007321918.1|	acyl-CoA_synthetase_[Gordonia_araii]	4.78991e-175	Bacteria Actinobacteria Actinobacteria Corynebacteriales Gordoniaceae Gordonia Gordonia_araii
80776	NODE_43607_length_386_cov_0.522337_1	gi|494532475|ref|WP_007321925.1|	glycosyl_transferase_[Gordonia_araii]	2.75939e-85	Bacteria Actinobacteria Actinobacteria Corynebacteriales Gordoniaceae Gordonia Gordonia_araii
105352	NODE_65974_length_312_cov_0.43318_1	gi|494532478|ref|WP_007321928.1|	stage_II_sporulation_protein_SpoIID_[Gordonia_araii]	4.91673e-63	Bacteria Actinobacteria Actinobacteria Corynebacteriales Gordoniaceae Gordonia Gordonia_araii
68985	NODE_33478_length_444_cov_1.32951_2	gi|494532480|ref|WP_007321930.1|	1-acyl-sn-glycerol-3-phosphate_acyltransferase_[Gordonia_araii]	3.1595e-27	Bacteria Actinobacteria Actinobacteria Corynebacteriales Gordoniaceae Gordonia Gordonia_araii
68984	NODE_33478_length_444_cov_1.32951_1	gi|494532481|ref|WP_007321931.1|	prolyl_aminopeptidase_[Gordonia_araii]	1.90265e-33	Bacteria Actinobacteria Actinobacteria Corynebacteriales Gordoniaceae Gordonia Gordonia_araii
49673	NODE_18183_length_624_cov_0.905482_1	gi|494532485|ref|WP_007321935.1|	(2Fe-2S)-binding_protein_[Gordonia_araii]	4.20875e-35	Bacteria Actinobacteria Actinobacteria Corynebacteriales Gordoniaceae Gordonia Gordonia_araii
98833	NODE_59908_length_328_cov_0.386266_1	gi|494532485|ref|WP_007321935.1|	(2Fe-2S)-binding_protein_[Gordonia_araii]	4.20875e-35	Bacteria Actinobacteria Actinobacteria Corynebacteriales Gordoniaceae Gordonia Gordonia_araii
49674	NODE_18183_length_624_cov_0.905482_2	gi|494532486|ref|WP_007321936.1|	TetR_family_transcriptional_regulator_[Gordonia_araii]	1.13583e-102	Bacteria Actinobacteria Actinobacteria Corynebacteriales Gordoniaceae Gordonia Gordonia_araii
143060	NODE_102253_length_251_cov_0.583333_1	gi|494532506|ref|WP_007321956.1|	ABC_transporter_[Gordonia_araii]	6.25533e-82	Bacteria Actinobacteria Actinobacteria Corynebacteriales Gordoniaceae Gordonia Gordonia_araii
51314	NODE_19417_length_602_cov_0.544379_1	gi|494532507|ref|WP_007321957.1|	iron_ABC_transporter_ATP-binding_protein_[Gordonia_araii]	3.64833e-132	Bacteria Actinobacteria Actinobacteria Corynebacteriales Gordoniaceae Gordonia Gordonia_araii
70905	NODE_35086_length_433_cov_0.633136_1	gi|494532507|ref|WP_007321957.1|	iron_ABC_transporter_ATP-binding_protein_[Gordonia_araii]	3.64833e-132	Bacteria Actinobacteria Actinobacteria Corynebacteriales Gordoniaceae Gordonia Gordonia_araii
104000	NODE_64714_length_315_cov_0.945455_1	gi|494532510|ref|WP_007321960.1|	superoxide_dismutase_[Gordonia_araii]	1.01488e-76	Bacteria Actinobacteria Actinobacteria Corynebacteriales Gordoniaceae Gordonia Gordonia_araii
103736	NODE_64470_length_316_cov_0.669683_1	gi|494532511|ref|WP_007321961.1|	cobalt_ABC_transporter_[Gordonia_araii]	1.67055e-58	Bacteria Actinobacteria Actinobacteria Corynebacteriales Gordoniaceae Gordonia Gordonia_araii
103940	NODE_64663_length_315_cov_0.840909_1	gi|494532512|ref|WP_007321962.1|	ABC_transporter_[Gordonia_araii]	6.25533e-82	Bacteria Actinobacteria Actinobacteria Corynebacteriales Gordoniaceae Gordonia Gordonia_araii
128229	NODE_87764_length_271_cov_0.522727_1	gi|494532512|ref|WP_007321962.1|	ABC_transporter_[Gordonia_araii]	6.25533e-82	Bacteria Actinobacteria Actinobacteria Corynebacteriales Gordoniaceae Gordonia Gordonia_araii
107685	NODE_68153_length_307_cov_0.731132_2	gi|494532514|ref|WP_007321964.1|	formate_transporter_[Gordonia_araii]	5.22113e-52	Bacteria Actinobacteria Actinobacteria Corynebacteriales Gordoniaceae Gordonia Gordonia_araii
139173	NODE_98437_length_256_cov_0.832298_1	gi|494532514|ref|WP_007321964.1|	formate_transporter_[Gordonia_araii]	5.22113e-52	Bacteria Actinobacteria Actinobacteria Corynebacteriales Gordoniaceae Gordonia Gordonia_araii
99238	NODE_60277_length_327_cov_0.793103_1	gi|494532528|ref|WP_007321978.1|	glutamate_synthase_subunit_alpha_[Gordonia_araii]	8.12921e-67	Bacteria Actinobacteria Actinobacteria Corynebacteriales Gordoniaceae Gordonia Gordonia_araii
10431	NODE_77_length_23918_cov_3.0416_18	gi|494532532|ref|WP_007321982.1|	putative_LemA_family_protein_[Gordonia_araii]	4.89136e-101	Bacteria Actinobacteria Actinobacteria Corynebacteriales Gordoniaceae Gordonia Gordonia_araii
83283	NODE_45815_length_376_cov_0.850534_1	gi|494532535|ref|WP_007321985.1|	MFS_transporter_[Gordonia_araii]	1.25914e-99	Bacteria Actinobacteria Actinobacteria Corynebacteriales Gordoniaceae Gordonia Gordonia_araii
108293	NODE_68729_length_306_cov_0.729858_1	gi|494532536|ref|WP_007321986.1|	N-acetylglucosamine-6-phosphate_deacetylase_[Gordonia_araii]	1.77946e-31	Bacteria Actinobacteria Actinobacteria Corynebacteriales Gordoniaceae Gordonia Gordonia_araii
84844	NODE_47213_length_370_cov_0.898182_1	gi|494532549|ref|WP_007321999.1|	esterase_[Gordonia_araii]	2.1219e-64	Bacteria Actinobacteria Actinobacteria Corynebacteriales Gordoniaceae Gordonia Gordonia_araii
89142	NODE_51062_length_356_cov_0.777778_1	gi|494532550|ref|WP_007322000.1|	oxidoreductase_[Gordonia_araii]	2.75267e-103	Bacteria Actinobacteria Actinobacteria Corynebacteriales Gordoniaceae Gordonia Gordonia_araii
123205	NODE_82910_length_279_cov_1_1	gi|494532550|ref|WP_007322000.1|	oxidoreductase_[Gordonia_araii]	2.75267e-103	Bacteria Actinobacteria Actinobacteria Corynebacteriales Gordoniaceae Gordonia Gordonia_araii
61462	NODE_27290_length_498_cov_0.580645_2	gi|494532552|ref|WP_007322002.1|	monooxygenase_[Gordonia_araii]	4.0314e-120	Bacteria Actinobacteria Actinobacteria Corynebacteriales Gordoniaceae Gordonia Gordonia_araii
82090	NODE_44760_length_380_cov_0.568421_1	gi|494532553|ref|WP_007322003.1|	ATP-binding_protein_[Gordonia_araii]	1.18197e-88	Bacteria Actinobacteria Actinobacteria Corynebacteriales Gordoniaceae Gordonia Gordonia_araii
122101	NODE_81824_length_281_cov_0.516129_1	gi|494532559|ref|WP_007322009.1|	FHA_domain-containing_protein_[Gordonia_araii]	3.05704e-49	Bacteria Actinobacteria Actinobacteria Corynebacteriales Gordoniaceae Gordonia Gordonia_araii
69776	NODE_34127_length_440_cov_0.443478_1	gi|494532572|ref|WP_007322022.1|	long-chain-acyl-CoA_synthetase_[Gordonia_araii]	3.05222e-93	Bacteria Actinobacteria Actinobacteria Corynebacteriales Gordoniaceae Gordonia Gordonia_araii
105390	NODE_66009_length_312_cov_0.571429_1	gi|494532582|ref|WP_007322032.1|	secretion_protein_[Gordonia_araii]	1.49953e-45	Bacteria Actinobacteria Actinobacteria Corynebacteriales Gordoniaceae Gordonia Gordonia_araii
99913	NODE_60904_length_325_cov_0.8_1	gi|494532592|ref|WP_007322042.1|	ribosomal_subunit_interface_protein_[Gordonia_araii]	1.94613e-70	Bacteria Actinobacteria Actinobacteria Corynebacteriales Gordoniaceae Gordonia Gordonia_araii
109781	NODE_70141_length_303_cov_0.475962_1	gi|494532593|ref|WP_007322043.1|	preprotein_translocase_subunit_SecA_[Gordonia_araii]	2.23136e-22	Bacteria Actinobacteria Actinobacteria Corynebacteriales Gordoniaceae Gordonia Gordonia_araii
42408	NODE_13009_length_748_cov_0.526799_1	gi|494532596|ref|WP_007322046.1|	acyltransferase_[Gordonia_araii]	5.18629e-171	Bacteria Actinobacteria Actinobacteria Corynebacteriales Gordoniaceae Gordonia Gordonia_araii
143715	NODE_102903_length_250_cov_0.6_1	gi|494532596|ref|WP_007322046.1|	acyltransferase_[Gordonia_araii]	5.18629e-171	Bacteria Actinobacteria Actinobacteria Corynebacteriales Gordoniaceae Gordonia Gordonia_araii
118497	NODE_78368_length_287_cov_0.786458_1	gi|494532599|ref|WP_007322049.1|	stearoyl-CoA_9-desaturase_[Gordonia_araii]	1.17187e-57	Bacteria Actinobacteria Actinobacteria Corynebacteriales Gordoniaceae Gordonia Gordonia_araii
113715	NODE_73848_length_295_cov_1.375_1	gi|494532603|ref|WP_007322053.1|	NUDIX_hydrolase_[Gordonia_araii]	2.05964e-151	Bacteria Actinobacteria Actinobacteria Corynebacteriales Gordoniaceae Gordonia Gordonia_araii
91228	NODE_52946_length_349_cov_0.488189_1	gi|494532604|ref|WP_007322054.1|	glutamate_dehydrogenase_[Gordonia_araii]	3.26475e-77	Bacteria Actinobacteria Actinobacteria Corynebacteriales Gordoniaceae Gordonia Gordonia_araii
131109	NODE_90557_length_267_cov_1.0814_1	gi|494532604|ref|WP_007322054.1|	glutamate_dehydrogenase_[Gordonia_araii]	3.26475e-77	Bacteria Actinobacteria Actinobacteria Corynebacteriales Gordoniaceae Gordonia Gordonia_araii
52450	NODE_20253_length_588_cov_0.681542_2	gi|494532605|ref|WP_007322055.1|	Zn-dependent_oxidoreductase_[Gordonia_araii]	1.80243e-35	Bacteria Actinobacteria Actinobacteria Corynebacteriales Gordoniaceae Gordonia Gordonia_araii
99984	NODE_60973_length_325_cov_0.5_2	gi|494532611|ref|WP_007322061.1|	FAD-binding_oxidoreductase_[Gordonia_araii]	2.60118e-67	Bacteria Actinobacteria Actinobacteria Corynebacteriales Gordoniaceae Gordonia Gordonia_araii
139776	NODE_99028_length_255_cov_0.775_1	gi|494532611|ref|WP_007322061.1|	FAD-binding_oxidoreductase_[Gordonia_araii]	2.60118e-67	Bacteria Actinobacteria Actinobacteria Corynebacteriales Gordoniaceae Gordonia Gordonia_araii
142137	NODE_101338_length_252_cov_0.789809_1	gi|494532614|ref|WP_007322064.1|	type_I_methionyl_aminopeptidase_[Gordonia_araii]	6.78213e-48	Bacteria Actinobacteria Actinobacteria Corynebacteriales Gordoniaceae Gordonia Gordonia_araii
146371	NODE_105519_length_247_cov_0.664474_1	gi|494532614|ref|WP_007322064.1|	type_I_methionyl_aminopeptidase_[Gordonia_araii]	6.78213e-48	Bacteria Actinobacteria Actinobacteria Corynebacteriales Gordoniaceae Gordonia Gordonia_araii
116957	NODE_76914_length_289_cov_0.948454_1	gi|494532623|ref|WP_007322073.1|	acetyl-CoA_carboxylase_biotin_carboxyl_carrier_protein_subunit_[Gordonia_araii]	8.34758e-29	Bacteria Actinobacteria Actinobacteria Corynebacteriales Gordoniaceae Gordonia Gordonia_araii
116958	NODE_76914_length_289_cov_0.948454_2	gi|494532624|ref|WP_007322074.1|	ATPase_[Gordonia_araii]	1.61983e-52	Bacteria Actinobacteria Actinobacteria Corynebacteriales Gordoniaceae Gordonia Gordonia_araii
114514	NODE_74604_length_294_cov_0.904523_1	gi|494532630|ref|WP_007322080.1|	DEAD/DEAH_box_helicase_[Gordonia_araii]	8.83748e-108	Bacteria Actinobacteria Actinobacteria Corynebacteriales Gordoniaceae Gordonia Gordonia_araii
80024	NODE_42946_length_389_cov_0.840136_1	gi|494532639|ref|WP_007322089.1|	TetR_family_transcriptional_regulator_[Gordonia_araii]	1.13583e-102	Bacteria Actinobacteria Actinobacteria Corynebacteriales Gordoniaceae Gordonia Gordonia_araii
108195	NODE_68638_length_306_cov_0.876777_1	gi|494532643|ref|WP_007322093.1|	deaminase_reductase_[Gordonia_araii]	2.54365e-48	Bacteria Actinobacteria Actinobacteria Corynebacteriales Gordoniaceae Gordonia Gordonia_araii
115039	NODE_75101_length_293_cov_0.515152_1	gi|494532645|ref|WP_007322095.1|	DNA_methyltransferase_[Gordonia_araii]	2.54876e-46	Bacteria Actinobacteria Actinobacteria Corynebacteriales Gordoniaceae Gordonia Gordonia_araii
96108	NODE_57427_length_334_cov_1.03347_1	gi|494532648|ref|WP_007322098.1|	ATP-dependent_DNA_helicase_[Gordonia_araii]	1.87916e-63	Bacteria Actinobacteria Actinobacteria Corynebacteriales Gordoniaceae Gordonia Gordonia_araii
132295	NODE_91720_length_265_cov_0.541176_1	gi|494532648|ref|WP_007322098.1|	ATP-dependent_DNA_helicase_[Gordonia_araii]	1.87916e-63	Bacteria Actinobacteria Actinobacteria Corynebacteriales Gordoniaceae Gordonia Gordonia_araii
124333	NODE_84000_length_277_cov_1.19231_1	gi|494532650|ref|WP_007322100.1|	NADH_pyrophosphatase_[Gordonia_araii]	1.67288e-57	Bacteria Actinobacteria Actinobacteria Corynebacteriales Gordoniaceae Gordonia Gordonia_araii
56936	NODE_23697_length_538_cov_0.693002_2	gi|494532658|ref|WP_007322108.1|	putative_esterase_[Gordonia_araii]	5.54881e-97	Bacteria Actinobacteria Actinobacteria Corynebacteriales Gordoniaceae Gordonia Gordonia_araii
71074	NODE_35230_length_432_cov_0.732938_1	gi|494532658|ref|WP_007322108.1|	putative_esterase_[Gordonia_araii]	5.54881e-97	Bacteria Actinobacteria Actinobacteria Corynebacteriales Gordoniaceae Gordonia Gordonia_araii
124997	NODE_84638_length_276_cov_0.78453_1	gi|494532665|ref|WP_007322115.1|	polyphosphate_kinase_2_[Gordonia_araii]	8.98646e-59	Bacteria Actinobacteria Actinobacteria Corynebacteriales Gordoniaceae Gordonia Gordonia_araii
127037	NODE_86594_length_273_cov_1.03933_2	gi|494532668|ref|WP_007322118.1|	nitroreductase_[Gordonia_araii]	6.08504e-08	Bacteria Actinobacteria Actinobacteria Corynebacteriales Gordoniaceae Gordonia Gordonia_araii
127036	NODE_86594_length_273_cov_1.03933_1	gi|494532669|ref|WP_007322119.1|	TetR_family_transcriptional_regulator_[Gordonia_araii]	1.13583e-102	Bacteria Actinobacteria Actinobacteria Corynebacteriales Gordoniaceae Gordonia Gordonia_araii
143056	NODE_102249_length_251_cov_0.391026_1	gi|494532686|ref|WP_007322136.1|	enoyl-CoA_hydratase_[Gordonia_araii]	3.75382e-84	Bacteria Actinobacteria Actinobacteria Corynebacteriales Gordoniaceae Gordonia Gordonia_araii
117625	NODE_77545_length_288_cov_0.637306_1	gi|494532687|ref|WP_007322137.1|	short_chain_dehydrogenase_[Gordonia_araii]	6.08959e-115	Bacteria Actinobacteria Actinobacteria Corynebacteriales Gordoniaceae Gordonia Gordonia_araii
129511	NODE_89011_length_269_cov_0.350575_1	gi|494532688|ref|WP_007322138.1|	short-chain_dehydrogenase_[Gordonia_araii]	8.10222e-92	Bacteria Actinobacteria Actinobacteria Corynebacteriales Gordoniaceae Gordonia Gordonia_araii
90044	NODE_51889_length_352_cov_1.19066_1	gi|494532690|ref|WP_007322140.1|	acyl-CoA_synthetase_[Gordonia_araii]	4.78991e-175	Bacteria Actinobacteria Actinobacteria Corynebacteriales Gordoniaceae Gordonia Gordonia_araii
8815	NODE_32_length_51664_cov_3.08651_17	gi|494532702|ref|WP_007322152.1|	DNA-directed_RNA_polymerase_subunit_sigma_[Gordonia_araii]	8.0303e-66	Bacteria Actinobacteria Actinobacteria Corynebacteriales Gordoniaceae Gordonia Gordonia_araii
113290	NODE_73436_length_296_cov_0.920398_1	gi|494532710|ref|WP_007322160.1|	DNA-binding_protein_[Gordonia_araii]	1.14434e-65	Bacteria Actinobacteria Actinobacteria Corynebacteriales Gordoniaceae Gordonia Gordonia_araii
140018	NODE_99264_length_255_cov_1.2625_1	gi|494532711|ref|WP_007322161.1|	3-ketosteroid-9-alpha-hydroxylase_reductase_subunit_[Gordonia_araii]	1.13106e-54	Bacteria Actinobacteria Actinobacteria Corynebacteriales Gordoniaceae Gordonia Gordonia_araii
121214	NODE_80971_length_282_cov_0.796791_1	gi|494532716|ref|WP_007322166.1|	acetoin_dehydrogenase_[Gordonia_araii]	9.60717e-62	Bacteria Actinobacteria Actinobacteria Corynebacteriales Gordoniaceae Gordonia Gordonia_araii
85267	NODE_47586_length_368_cov_1.10256_1	gi|494532722|ref|WP_007322172.1|	multidrug_ABC_transporter_permease_[Gordonia_araii]	5.66267e-79	Bacteria Actinobacteria Actinobacteria Corynebacteriales Gordoniaceae Gordonia Gordonia_araii
115673	NODE_75694_length_292_cov_0.461929_1	gi|494532722|ref|WP_007322172.1|	multidrug_ABC_transporter_permease_[Gordonia_araii]	5.66267e-79	Bacteria Actinobacteria Actinobacteria Corynebacteriales Gordoniaceae Gordonia Gordonia_araii
136500	NODE_95812_length_259_cov_0.713415_1	gi|494532722|ref|WP_007322172.1|	multidrug_ABC_transporter_permease_[Gordonia_araii]	5.66267e-79	Bacteria Actinobacteria Actinobacteria Corynebacteriales Gordoniaceae Gordonia Gordonia_araii
73546	NODE_37323_length_419_cov_0.62963_1	gi|494532723|ref|WP_007322173.1|	ABC_transporter_permease_[Gordonia_araii]	7.45278e-85	Bacteria Actinobacteria Actinobacteria Corynebacteriales Gordoniaceae Gordonia Gordonia_araii
135351	NODE_94695_length_261_cov_0.927711_2	gi|494532732|ref|WP_007322182.1|	DtxR_family_transcriptional_regulator_[Gordonia_araii]	3.36938e-22	Bacteria Actinobacteria Actinobacteria Corynebacteriales Gordoniaceae Gordonia Gordonia_araii
91079	NODE_52810_length_349_cov_0.610236_2	gi|494532735|ref|WP_007322185.1|	tryptophan_synthase_subunit_alpha_[Gordonia_araii]	2.89261e-74	Bacteria Actinobacteria Actinobacteria Corynebacteriales Gordoniaceae Gordonia Gordonia_araii
91497	NODE_53194_length_348_cov_1.33597_1	gi|494532735|ref|WP_007322185.1|	tryptophan_synthase_subunit_alpha_[Gordonia_araii]	2.89261e-74	Bacteria Actinobacteria Actinobacteria Corynebacteriales Gordoniaceae Gordonia Gordonia_araii
125611	NODE_85230_length_275_cov_0.683333_1	gi|494532735|ref|WP_007322185.1|	tryptophan_synthase_subunit_alpha_[Gordonia_araii]	2.89261e-74	Bacteria Actinobacteria Actinobacteria Corynebacteriales Gordoniaceae Gordonia Gordonia_araii
100111	NODE_61093_length_324_cov_0.79476_1	gi|494532739|ref|WP_007322189.1|	anthranilate_synthase_component_I_[Gordonia_araii]	2.78123e-35	Bacteria Actinobacteria Actinobacteria Corynebacteriales Gordoniaceae Gordonia Gordonia_araii
139378	NODE_98639_length_256_cov_0.236025_1	gi|494532742|ref|WP_007322192.1|	imidazole_glycerol_phosphate_synthase_cyclase_subunit_[Gordonia_araii]	2.57646e-34	Bacteria Actinobacteria Actinobacteria Corynebacteriales Gordoniaceae Gordonia Gordonia_araii
50293	NODE_18663_length_616_cov_0.742802_1	gi|494532744|ref|WP_007322194.1|	bifunctional_1-(5-phosphoribosyl)-5-((5-phosphoribosylamino)methylideneamino)imidazole-4-carboxamide_isomerase/phosphoribosylanthranilate_isomerase_PriA_[Gordonia_araii]	1.31177e-138	Bacteria Actinobacteria Actinobacteria Corynebacteriales Gordoniaceae Gordonia Gordonia_araii
129107	NODE_88619_length_270_cov_1.04571_1	gi|494532749|ref|WP_007322199.1|	histidinol_dehydrogenase_[Gordonia_araii]	1.15856e-48	Bacteria Actinobacteria Actinobacteria Corynebacteriales Gordoniaceae Gordonia Gordonia_araii
144654	NODE_103823_length_249_cov_0.798701_1	gi|494532750|ref|WP_007322200.1|	succinate-semialdehyde_dehydrogenase_[Gordonia_araii]	5.95278e-50	Bacteria Actinobacteria Actinobacteria Corynebacteriales Gordoniaceae Gordonia Gordonia_araii
139435	NODE_98696_length_255_cov_0.76875_1	gi|494532752|ref|WP_007322202.1|	quinolinate_synthetase_[Gordonia_araii]	2.94421e-52	Bacteria Actinobacteria Actinobacteria Corynebacteriales Gordoniaceae Gordonia Gordonia_araii
47558	NODE_16644_length_654_cov_0.660107_1	gi|494532753|ref|WP_007322203.1|	NUDIX_hydrolase_[Gordonia_araii]	2.05964e-151	Bacteria Actinobacteria Actinobacteria Corynebacteriales Gordoniaceae Gordonia Gordonia_araii
50766	NODE_19016_length_609_cov_0.649805_1	gi|494532754|ref|WP_007322204.1|	N-acetyltransferase_[Gordonia_araii]	4.35812e-129	Bacteria Actinobacteria Actinobacteria Corynebacteriales Gordoniaceae Gordonia Gordonia_araii
110684	NODE_70987_length_301_cov_0.898058_1	gi|494532759|ref|WP_007322209.1|	8-amino-7-oxononanoate_synthase_[Gordonia_araii]	9.43235e-58	Bacteria Actinobacteria Actinobacteria Corynebacteriales Gordoniaceae Gordonia Gordonia_araii
138363	NODE_97644_length_257_cov_0.765432_1	gi|494532762|ref|WP_007322212.1|	acyltransferase_[Gordonia_araii]	5.18629e-171	Bacteria Actinobacteria Actinobacteria Corynebacteriales Gordoniaceae Gordonia Gordonia_araii
59589	NODE_25794_length_513_cov_0.57177_1	gi|494532763|ref|WP_007322213.1|	malto-oligosyltrehalose_synthase_[Gordonia_araii]	4.83657e-109	Bacteria Actinobacteria Actinobacteria Corynebacteriales Gordoniaceae Gordonia Gordonia_araii
64241	NODE_29571_length_476_cov_0.433071_1	gi|494532763|ref|WP_007322213.1|	malto-oligosyltrehalose_synthase_[Gordonia_araii]	4.83657e-109	Bacteria Actinobacteria Actinobacteria Corynebacteriales Gordoniaceae Gordonia Gordonia_araii
132321	NODE_91744_length_265_cov_0.547059_1	gi|494532763|ref|WP_007322213.1|	malto-oligosyltrehalose_synthase_[Gordonia_araii]	4.83657e-109	Bacteria Actinobacteria Actinobacteria Corynebacteriales Gordoniaceae Gordonia Gordonia_araii
134598	NODE_93960_length_262_cov_0.556886_2	gi|494532771|ref|WP_007322221.1|	ABC_transporter_permease_[Gordonia_araii]	7.45278e-85	Bacteria Actinobacteria Actinobacteria Corynebacteriales Gordoniaceae Gordonia Gordonia_araii
138113	NODE_97395_length_257_cov_0.574074_1	gi|494532781|ref|WP_007322231.1|	isoleucine--tRNA_ligase_[Gordonia_araii]	1.05047e-49	Bacteria Actinobacteria Actinobacteria Corynebacteriales Gordoniaceae Gordonia Gordonia_araii
139238	NODE_98504_length_256_cov_0.565217_1	gi|494532781|ref|WP_007322231.1|	isoleucine--tRNA_ligase_[Gordonia_araii]	1.05047e-49	Bacteria Actinobacteria Actinobacteria Corynebacteriales Gordoniaceae Gordonia Gordonia_araii
90918	NODE_52666_length_350_cov_0.356863_1	gi|494532785|ref|WP_007322235.1|	cell_division_protein_SepF_[Gordonia_araii]	7.47207e-53	Bacteria Actinobacteria Actinobacteria Corynebacteriales Gordoniaceae Gordonia Gordonia_araii
76125	NODE_39552_length_406_cov_0.466238_1	gi|494532789|ref|WP_007322239.1|	UDP-N-acetylmuramate--L-alanine_ligase_[Gordonia_araii]	1.60805e-83	Bacteria Actinobacteria Actinobacteria Corynebacteriales Gordoniaceae Gordonia Gordonia_araii
128371	NODE_87908_length_271_cov_1.03977_1	gi|494532790|ref|WP_007322240.1|	undecaprenyldiphospho-muramoylpentapeptide_beta-N-_acetylglucosaminyltransferase_[Gordonia_araii]	1.70134e-49	Bacteria Actinobacteria Actinobacteria Corynebacteriales Gordoniaceae Gordonia Gordonia_araii
9195	NODE_40_length_44824_cov_3.01585_15	gi|494532802|ref|WP_007322252.1|	lectin_[Gordonia_araii]	9.48802e-82	Bacteria Actinobacteria Actinobacteria Corynebacteriales Gordoniaceae Gordonia Gordonia_araii
107731	NODE_68197_length_307_cov_0.726415_1	gi|494532813|ref|WP_007322263.1|	2-amino-4-hydroxy-6-hydroxymethyldihydropteridine_diphosphokinase_[Gordonia_araii]	9.8341e-63	Bacteria Actinobacteria Actinobacteria Corynebacteriales Gordoniaceae Gordonia Gordonia_araii
110141	NODE_70485_length_302_cov_0.89372_1	gi|494532820|ref|WP_007322270.1|	alpha/beta_hydrolase_[Gordonia_araii]	3.99606e-93	Bacteria Actinobacteria Actinobacteria Corynebacteriales Gordoniaceae Gordonia Gordonia_araii
70730	NODE_34939_length_434_cov_0.542773_1	gi|494532821|ref|WP_007322271.1|	putative_lipase_[Gordonia_araii]	2.13085e-89	Bacteria Actinobacteria Actinobacteria Corynebacteriales Gordoniaceae Gordonia Gordonia_araii
119987	NODE_79806_length_284_cov_0.925926_1	gi|494532821|ref|WP_007322271.1|	putative_lipase_[Gordonia_araii]	2.13085e-89	Bacteria Actinobacteria Actinobacteria Corynebacteriales Gordoniaceae Gordonia Gordonia_araii
119988	NODE_79806_length_284_cov_0.925926_2	gi|494532822|ref|WP_007322272.1|	tRNA(Ile)-lysidine_synthetase_[Gordonia_araii]	1.18856e-54	Bacteria Actinobacteria Actinobacteria Corynebacteriales Gordoniaceae Gordonia Gordonia_araii
121747	NODE_81483_length_281_cov_0.913978_1	gi|494532822|ref|WP_007322272.1|	tRNA(Ile)-lysidine_synthetase_[Gordonia_araii]	1.18856e-54	Bacteria Actinobacteria Actinobacteria Corynebacteriales Gordoniaceae Gordonia Gordonia_araii
144235	NODE_103419_length_249_cov_0.798701_1	gi|494532822|ref|WP_007322272.1|	tRNA(Ile)-lysidine_synthetase_[Gordonia_araii]	1.18856e-54	Bacteria Actinobacteria Actinobacteria Corynebacteriales Gordoniaceae Gordonia Gordonia_araii
88003	NODE_50036_length_359_cov_1.14394_1	gi|494532828|ref|WP_007322278.1|	O-succinylhomoserine_sulfhydrylase_[Gordonia_araii]	7.95948e-35	Bacteria Actinobacteria Actinobacteria Corynebacteriales Gordoniaceae Gordonia Gordonia_araii
71188	NODE_35323_length_431_cov_1.01786_2	gi|494532831|ref|WP_007322281.1|	pyridine_nucleotide-disulfide_oxidoreductase_[Gordonia_araii]	2.3903e-53	Bacteria Actinobacteria Actinobacteria Corynebacteriales Gordoniaceae Gordonia Gordonia_araii
114132	NODE_74243_length_294_cov_0.773869_1	gi|494532841|ref|WP_007322291.1|	cation_transporter_[Gordonia_araii]	5.14214e-36	Bacteria Actinobacteria Actinobacteria Corynebacteriales Gordoniaceae Gordonia Gordonia_araii
61742	NODE_27524_length_495_cov_0.7225_1	gi|494532842|ref|WP_007322292.1|	FUSC_family_protein_[Gordonia_araii]	3.40724e-39	Bacteria Actinobacteria Actinobacteria Corynebacteriales Gordoniaceae Gordonia Gordonia_araii
94322	NODE_55776_length_339_cov_0.909836_1	gi|494532861|ref|WP_007322311.1|	aspartate_aminotransferase_family_protein_[Gordonia_araii]	4.64108e-67	Bacteria Actinobacteria Actinobacteria Corynebacteriales Gordoniaceae Gordonia Gordonia_araii
49599	NODE_18126_length_625_cov_0.543396_1	gi|494532864|ref|WP_007322314.1|	MFS_transporter_[Gordonia_araii]	1.25914e-99	Bacteria Actinobacteria Actinobacteria Corynebacteriales Gordoniaceae Gordonia Gordonia_araii
126018	NODE_85619_length_275_cov_0.85_1	gi|494532872|ref|WP_007322322.1|	MBL_fold_metallo-hydrolase_[Gordonia_araii]	7.83202e-07	Bacteria Actinobacteria Actinobacteria Corynebacteriales Gordoniaceae Gordonia Gordonia_araii
89225	NODE_51139_length_355_cov_0.907692_1	gi|494532873|ref|WP_007322323.1|	Crp/Fnr_family_transcriptional_regulator_[Gordonia_araii]	2.03739e-48	Bacteria Actinobacteria Actinobacteria Corynebacteriales Gordoniaceae Gordonia Gordonia_araii
126019	NODE_85619_length_275_cov_0.85_2	gi|494532873|ref|WP_007322323.1|	Crp/Fnr_family_transcriptional_regulator_[Gordonia_araii]	2.03739e-48	Bacteria Actinobacteria Actinobacteria Corynebacteriales Gordoniaceae Gordonia Gordonia_araii
108657	NODE_69079_length_305_cov_0.585714_1	gi|494532885|ref|WP_007322335.1|	glutaminase_[Gordonia_araii]	6.43655e-64	Bacteria Actinobacteria Actinobacteria Corynebacteriales Gordoniaceae Gordonia Gordonia_araii
83138	NODE_45685_length_376_cov_0.658363_1	gi|494532887|ref|WP_007322337.1|	3-ketosteroid-9-alpha-hydroxylase_oxygenase_subunit_[Gordonia_araii]	1.68569e-87	Bacteria Actinobacteria Actinobacteria Corynebacteriales Gordoniaceae Gordonia Gordonia_araii
73259	NODE_37085_length_420_cov_0.689231_2	gi|494532888|ref|WP_007322338.1|	monooxygenase_[Gordonia_araii]	4.0314e-120	Bacteria Actinobacteria Actinobacteria Corynebacteriales Gordoniaceae Gordonia Gordonia_araii
73258	NODE_37085_length_420_cov_0.689231_1	gi|494532889|ref|WP_007322339.1|	iron-dependent_extradiol_dioxygenase_[Gordonia_araii]	1.43283e-12	Bacteria Actinobacteria Actinobacteria Corynebacteriales Gordoniaceae Gordonia Gordonia_araii
145099	NODE_104260_length_248_cov_0.601307_1	gi|494532896|ref|WP_007322346.1|	acyl-CoA_dehydrogenase_[Gordonia_araii]	7.49548e-102	Bacteria Actinobacteria Actinobacteria Corynebacteriales Gordoniaceae Gordonia Gordonia_araii
62311	NODE_27984_length_491_cov_0.840909_1	gi|494532899|ref|WP_007322349.1|	(4Fe-4S)-binding_protein_[Gordonia_araii]	3.59665e-66	Bacteria Actinobacteria Actinobacteria Corynebacteriales Gordoniaceae Gordonia Gordonia_araii
98483	NODE_59590_length_329_cov_0.25641_1	gi|494532904|ref|WP_007322354.1|	adenylyl-sulfate_kinase_[Gordonia_araii]	8.73072e-23	Bacteria Actinobacteria Actinobacteria Corynebacteriales Gordoniaceae Gordonia Gordonia_araii
121766	NODE_81503_length_281_cov_0.844086_1	gi|494532907|ref|WP_007322357.1|	phosphoribosylformylglycinamidine_synthase_II_[Gordonia_araii]	8.43593e-58	Bacteria Actinobacteria Actinobacteria Corynebacteriales Gordoniaceae Gordonia Gordonia_araii
126206	NODE_85800_length_274_cov_0.519553_1	gi|494532907|ref|WP_007322357.1|	phosphoribosylformylglycinamidine_synthase_II_[Gordonia_araii]	8.43593e-58	Bacteria Actinobacteria Actinobacteria Corynebacteriales Gordoniaceae Gordonia Gordonia_araii
51548	NODE_19589_length_599_cov_0.718254_1	gi|494532915|ref|WP_007322365.1|	amidophosphoribosyltransferase_[Gordonia_araii]	1.50111e-140	Bacteria Actinobacteria Actinobacteria Corynebacteriales Gordoniaceae Gordonia Gordonia_araii
120206	NODE_80013_length_284_cov_0.777778_1	gi|494532916|ref|WP_007322366.1|	phosphoribosylformylglycinamidine_cyclo-ligase_[Gordonia_araii]	1.34183e-57	Bacteria Actinobacteria Actinobacteria Corynebacteriales Gordoniaceae Gordonia Gordonia_araii
92764	NODE_54345_length_344_cov_0.742972_1	gi|494532921|ref|WP_007322371.1|	cytochrome_ubiquinol_oxidase_subunit_I_[Gordonia_araii]	1.03824e-69	Bacteria Actinobacteria Actinobacteria Corynebacteriales Gordoniaceae Gordonia Gordonia_araii
88565	NODE_50546_length_357_cov_0.683206_1	gi|494532924|ref|WP_007322374.1|	thiol_reductant_ABC_exporter_subunit_CydC_[Gordonia_araii]	4.91311e-56	Bacteria Actinobacteria Actinobacteria Corynebacteriales Gordoniaceae Gordonia Gordonia_araii
103249	NODE_64021_length_317_cov_0.806306_1	gi|494532945|ref|WP_007322395.1|	copper_resistance_protein_C_[Gordonia_araii]	7.09371e-43	Bacteria Actinobacteria Actinobacteria Corynebacteriales Gordoniaceae Gordonia Gordonia_araii
109487	NODE_69862_length_303_cov_0.745192_1	gi|494532948|ref|WP_007322398.1|	peptidase_[Gordonia_araii]	1.9321e-63	Bacteria Actinobacteria Actinobacteria Corynebacteriales Gordoniaceae Gordonia Gordonia_araii
98434	NODE_59544_length_329_cov_0.521368_1	gi|494532961|ref|WP_007322411.1|	polyisoprenoid-binding_protein_[Gordonia_araii]	1.59825e-45	Bacteria Actinobacteria Actinobacteria Corynebacteriales Gordoniaceae Gordonia Gordonia_araii
122018	NODE_81747_length_281_cov_0.887097_1	gi|494532962|ref|WP_007322412.1|	adenylate/guanylate_cyclase_domain-containing_protein_[Gordonia_araii]	6.59406e-56	Bacteria Actinobacteria Actinobacteria Corynebacteriales Gordoniaceae Gordonia Gordonia_araii
88389	NODE_50390_length_358_cov_0.646388_1	gi|494532966|ref|WP_007322416.1|	acyl-CoA_dehydrogenase_[Gordonia_araii]	7.49548e-102	Bacteria Actinobacteria Actinobacteria Corynebacteriales Gordoniaceae Gordonia Gordonia_araii
[truncated: 146,079 more rows]
