# Supplementary material for: Antimicrobial activity and carbohydrate metabolism in the bacterial metagenome of the soil-living invertebrate Folsomia candida
Source: Sci Rep. 2019 May 13;9:7308. doi: 10.1038/s41598-019-43828-w (PMC6513849; doi:10.1038/s41598-019-43828-w)
Supplement: Supplementary file 4 — Supplementary Dataset 2 [file 41598_2019_43828_MOESM4_ESM.xlsx]

## Sheet: Sheet1
Sequence	CAZy	Pfam	Pfam_description	KEGG	NR	Taxonomy	HGT top hit	S-F%	S-F_length	S-F_evalue	S-F_bitscore
NODE_1_length_1306495_cov_10.0913_1066	CE1	PF00561	alpha/beta_hydrolase_fold		alpha/beta_hydrolase_[Pseudomonas_fluorescens]	Bacteria;Proteobacteria;Gammaproteobacteria;Pseudomonadales;Pseudomonadaceae;Pseudomonas;Pseudomonas_fluorescens
NODE_1_length_1306495_cov_10.0913_1068	GT5	PF08323;PF00534	Starch_synthase_catalytic_domain;Glycosyl_transferases_group_1	K00703	starch_synthase_[Pseudomonas_sp._GM25]	Bacteria;Proteobacteria;Gammaproteobacteria;Pseudomonadales;Pseudomonadaceae;Pseudomonas;Pseudomonas_GM25
NODE_1_length_1306495_cov_10.0913_1069	CBM48 GH13_10	PF00128;PF11941	Alpha_amylase;_catalytic_domain;Domain_of_unknown_function_(DUF3459)	K01236	malto-oligosyltrehalose_trehalohydrolase_[Pseudomonas_fluorescens]	Bacteria;Proteobacteria;Gammaproteobacteria;Pseudomonadales;Pseudomonadaceae;Pseudomonas;Pseudomonas_fluorescens
NODE_1_length_1306495_cov_10.0913_1070	GH77	PF02446	4-alpha-glucanotransferase	K00705	4-alpha-glucanotransferase_[Pseudomonas_fluorescens]	Bacteria;Proteobacteria;Gammaproteobacteria;Pseudomonadales;Pseudomonadaceae;Pseudomonas;Pseudomonas_fluorescens
NODE_1_length_1306495_cov_10.0913_1071	GH13_26	PF00128	Alpha_amylase;_catalytic_domain	K06044	malto-oligosyltrehalose_synthase_[Pseudomonas_fluorescens]	Bacteria;Proteobacteria;Gammaproteobacteria;Pseudomonadales;Pseudomonadaceae;Pseudomonas;Pseudomonas_fluorescens
NODE_1_length_1306495_cov_10.0913_1073	CBM48 GH13_11	PF02922;PF00128	Carbohydrate-binding_module_48_(Isoamylase_N-terminal_domain);Alpha_amylase;_catalytic_domain	K01214	glycogen_debranching_enzyme_[Pseudomonas_fluorescens]	Bacteria;Proteobacteria;Gammaproteobacteria;Pseudomonadales;Pseudomonadaceae;Pseudomonas;Pseudomonas_fluorescens
NODE_1_length_1306495_cov_10.0913_1074	CE14	PF02585	GlcNAc-PI_de-N-acetylase		acetylglucosaminylphosphatidylinositol_deacetylase_[Pseudomonas_fluorescens]	Bacteria;Proteobacteria;Gammaproteobacteria;Pseudomonadales;Pseudomonadaceae;Pseudomonas;Pseudomonas_fluorescens
NODE_1_length_1306495_cov_10.0913_1077	GH13_9 CBM48	PF02806;PF02922;PF00128	Alpha_amylase;_C-terminal_all-beta_domain;Carbohydrate-binding_module_48_(Isoamylase_N-terminal_domain);Alpha_amylase;_catalytic_domain	K00700	glycogen-branching_enzyme_[Pseudomonas_sp._GM25]	Bacteria;Proteobacteria;Gammaproteobacteria;Pseudomonadales;Pseudomonadaceae;Pseudomonas;Pseudomonas_GM25
NODE_1_length_1306495_cov_10.0913_1078	GH13_16	PF00128;PF16657	Alpha_amylase;_catalytic_domain;Maltogenic_Amylase;_C-terminal_domain	K05343	alpha-amylase_[Pseudomonas_fluorescens]	Bacteria;Proteobacteria;Gammaproteobacteria;Pseudomonadales;Pseudomonadaceae;Pseudomonas;Pseudomonas_fluorescens
NODE_1_length_1306495_cov_10.0913_1079	GH13_3	PF11896;PF00128	Domain_of_unknown_function_(DUF3416);Alpha_amylase;_catalytic_domain	K16147	alpha-1;4-glucan--maltose-1-phosphate_maltosyltransferase_[Pseudomonas_fluorescens]	Bacteria;Proteobacteria;Gammaproteobacteria;Pseudomonadales;Pseudomonadaceae;Pseudomonas;Pseudomonas_fluorescens
NODE_1_length_1306495_cov_10.0913_182	AA10	PF03067	Lytic_polysaccharide_mono-oxygenase;_cellulose-degrading	K03933	chitin-binding_protein_[Pseudomonas_fluorescens]	Bacteria;Proteobacteria;Gammaproteobacteria;Pseudomonadales;Pseudomonadaceae;Pseudomonas;Pseudomonas_fluorescens
NODE_1_length_1306495_cov_10.0913_183	GH18	PF00704	Glycosyl_hydrolases_family_18	K01183	chitinase_[Pseudomonas_sp._GM25]	Bacteria;Proteobacteria;Gammaproteobacteria;Pseudomonadales;Pseudomonadaceae;Pseudomonas;Pseudomonas_GM25
NODE_1_length_1306495_cov_10.0913_272	CE4	PF01522	Polysaccharide_deacetylase		polysaccharide_deacetylase_[Pseudomonas_fluorescens]	Bacteria;Proteobacteria;Gammaproteobacteria;Pseudomonadales;Pseudomonadaceae;Pseudomonas;Pseudomonas_fluorescens
NODE_1_length_1306495_cov_10.0913_280	CE9	PF01979	Amidohydrolase_family	K01464	dihydropyrimidinase_[Pseudomonas_sp._GM25]	Bacteria;Proteobacteria;Gammaproteobacteria;Pseudomonadales;Pseudomonadaceae;Pseudomonas;Pseudomonas_GM25	Fcan01_03945-PA	49.48	481	9.04e-166	477
NODE_1_length_1306495_cov_10.0913_351	AA3_2	PF05199;PF00732	GMC_oxidoreductase	K00108	choline_dehydrogenase_[Pseudomonas_putida]	Bacteria;Proteobacteria;Gammaproteobacteria;Pseudomonadales;Pseudomonadaceae;Pseudomonas;
NODE_1_length_1306495_cov_10.0913_353	CBM20	PF00686	Starch_binding_domain	K01176	Starch_binding_domain-containing_protein_[Pseudomonas_sp._ok272]	Bacteria;Proteobacteria;Gammaproteobacteria;Pseudomonadales;Pseudomonadaceae;Pseudomonas;Pseudomonas_ok272
NODE_1_length_1306495_cov_10.0913_409	CE4	PF01522	Polysaccharide_deacetylase		polysaccharide_deacetylase_[Pseudomonas_fluorescens]	Bacteria;Proteobacteria;Gammaproteobacteria;Pseudomonadales;Pseudomonadaceae;Pseudomonas;Pseudomonas_fluorescens
NODE_1_length_1306495_cov_10.0913_427	AA3_2	PF00732;PF05199	GMC_oxidoreductase	K00108	choline_dehydrogenase_[Pseudomonas_sp._GM25]	Bacteria;Proteobacteria;Gammaproteobacteria;Pseudomonadales;Pseudomonadaceae;Pseudomonas;Pseudomonas_GM25
NODE_1_length_1306495_cov_10.0913_429	AA7	PF01565;PF13183;PF02913	FAD_binding_domain;4Fe-4S_dicluster_domain;FAD_linked_oxidases;_C-terminal_domain		FAD-binding_oxidoreductase_[Pseudomonas_sp._GM25]	Bacteria;Proteobacteria;Gammaproteobacteria;Pseudomonadales;Pseudomonadaceae;Pseudomonas;Pseudomonas_GM25
NODE_1_length_1306495_cov_10.0913_482	CE1	PF00561	alpha/beta_hydrolase_fold		3-oxoadipate_enol-lactonase_[Pseudomonas_fluorescens]	Bacteria;Proteobacteria;Gammaproteobacteria;Pseudomonadales;Pseudomonadaceae;Pseudomonas;Pseudomonas_fluorescens
NODE_1_length_1306495_cov_10.0913_484	GH74	PF02012;PF14870	BNR/Asp-box_repeat;Photosynthesis_system_II_assembly_factor_YCF48		hypothetical_protein_[Pseudomonas_fluorescens]	Bacteria;Proteobacteria;Gammaproteobacteria;Pseudomonadales;Pseudomonadaceae;Pseudomonas;Pseudomonas_fluorescens
NODE_1_length_1306495_cov_10.0913_548	GH109	PF01408;PF02894	Oxidoreductase_family;_NAD-binding_Rossmann_fold;Oxidoreductase_family;_C-terminal_alpha/beta_domain		oxidoreductase_[Pseudomonas_sp._GM25]	Bacteria;Proteobacteria;Gammaproteobacteria;Pseudomonadales;Pseudomonadaceae;Pseudomonas;Pseudomonas_GM25
NODE_1_length_1306495_cov_10.0913_621	GT19	PF02350	UDP-N-acetylglucosamine_2-epimerase	K01791	UDP-N-acetylglucosamine_2-epimerase_(non-hydrolyzing)_[Pseudomonas_fluorescens]	Bacteria;Proteobacteria;Gammaproteobacteria;Pseudomonadales;Pseudomonadaceae;Pseudomonas;Pseudomonas_fluorescens
NODE_1_length_1306495_cov_10.0913_741	CE4	PF01522	Polysaccharide_deacetylase		polysaccharide_deacetylase_[Pseudomonas_sp._DR_5-09]	Bacteria;Proteobacteria;Gammaproteobacteria;Pseudomonadales;Pseudomonadaceae;Pseudomonas;Pseudomonas_DR_5-09
NODE_1_length_1306495_cov_10.0913_742	CE4	PF01522	Polysaccharide_deacetylase		polysaccharide_deacetylase_[Pseudomonas_sp._DR_5-09]	Bacteria;Proteobacteria;Gammaproteobacteria;Pseudomonadales;Pseudomonadaceae;Pseudomonas;Pseudomonas_DR_5-09
NODE_1_length_1306495_cov_10.0913_749	GT83	PF13231	Dolichyl-phosphate-mannose-protein_mannosyltransferase		glycosyltransferase_[Pseudomonas_fluorescens]	Bacteria;Proteobacteria;Gammaproteobacteria;Pseudomonadales;Pseudomonadaceae;Pseudomonas;Pseudomonas_fluorescens
NODE_1_length_1306495_cov_10.0913_753	GT83	PF02366	Dolichyl-phosphate-mannose-protein_mannosyltransferase	K07264	4-amino-4-deoxy-L-arabinose_lipid_A_transferase_[Pseudomonas_fluorescens]	Bacteria;Proteobacteria;Gammaproteobacteria;Pseudomonadales;Pseudomonadaceae;Pseudomonas;Pseudomonas_fluorescens
NODE_1_length_1306495_cov_10.0913_754	CE4	PF01522	Polysaccharide_deacetylase	K13014	4-deoxy-4-formamido-L-arabinose-phosphoundecaprenol_deformylase_[Pseudomonas_fluorescens]	Bacteria;Proteobacteria;Gammaproteobacteria;Pseudomonadales;Pseudomonadaceae;Pseudomonas;Pseudomonas_fluorescens
NODE_1_length_1306495_cov_10.0913_756	GT2	PF00535	Glycosyl_transferase_family_2	K10012	undecaprenyl-phosphate_4-deoxy-4-formamido-L-arabinose_transferase_[Pseudomonas_fluorescens]	Bacteria;Proteobacteria;Gammaproteobacteria;Pseudomonadales;Pseudomonadaceae;Pseudomonas;Pseudomonas_fluorescens
NODE_1_length_1306495_cov_10.0913_762	GT83	PF13231	Dolichyl-phosphate-mannose-protein_mannosyltransferase	K07264	dolichyl-phosphate-mannose--protein_mannosyltransferase_[Pseudomonas_fluorescens]	Bacteria;Proteobacteria;Gammaproteobacteria;Pseudomonadales;Pseudomonadaceae;Pseudomonas;Pseudomonas_fluorescens
NODE_1_length_1306495_cov_10.0913_763	GT83	PF02366	Dolichyl-phosphate-mannose-protein_mannosyltransferase	K07264	4-amino-4-deoxy-L-arabinose_lipid_A_transferase_[Pseudomonas_fluorescens]	Bacteria;Proteobacteria;Gammaproteobacteria;Pseudomonadales;Pseudomonadaceae;Pseudomonas;Pseudomonas_fluorescens
NODE_1_length_1306495_cov_10.0913_985	GH23				hypothetical_protein_[Pseudomonas_fluorescens]	Bacteria;Proteobacteria;Gammaproteobacteria;Pseudomonadales;Pseudomonadaceae;Pseudomonas;Pseudomonas_fluorescens
NODE_10_length_365219_cov_11.9739_110	GH3	PF00933;PF01915	Glycosyl_hydrolase_family_3_N_terminal_domain;Glycosyl_hydrolase_family_3_C-terminal_domain	K05349	beta-glucosidase_[Microbacterium_laevaniformans]	Bacteria;Actinobacteria;Actinobacteria;Micrococcales;Microbacteriaceae;Microbacterium;Microbacterium_laevaniformans
NODE_10_length_365219_cov_11.9739_115	GH3	PF00933	Glycosyl_hydrolase_family_3_N_terminal_domain	K01207	beta-N-acetylhexosaminidase_[Microbacterium_sp._SCN_70-200]	Bacteria;Actinobacteria;Actinobacteria;Micrococcales;Microbacteriaceae;Microbacterium;Microbacterium_SCN_70-200
NODE_10_length_365219_cov_11.9739_156	GH1	PF00232	Glycosyl_hydrolase_family_1	K05350	beta-glucosidase_[Microbacterium_sp._SCN_70-27]	Bacteria;Actinobacteria;Actinobacteria;Micrococcales;Microbacteriaceae;Microbacterium;Microbacterium_SCN_70-27	Fcan01_19928-PA	35.976	492	1.9e-89	281
NODE_10_length_365219_cov_11.9739_162	GH43_37 CBM5 CBM61	PF07523;PF04616;PF07554	Bacterial_Ig-like_domain_(group_3);Glycosyl_hydrolases_family_43;FIVAR_domain		hypothetical_protein_[Rathayibacter_sp._Leaf296]	Bacteria;Actinobacteria;Actinobacteria;Micrococcales;Microbacteriaceae;Rathayibacter;Rathayibacter_Leaf296
NODE_10_length_365219_cov_11.9739_168	GH13_30	PF00128	Alpha_amylase;_catalytic_domain	K01187	alpha-amylase_[Microbacterium_aurum]	Bacteria;Actinobacteria;Actinobacteria;Micrococcales;Microbacteriaceae;Microbacterium;Microbacterium_aurum
NODE_10_length_365219_cov_11.9739_19	CE14	PF02585	GlcNAc-PI_de-N-acetylase		PIG-L_family_deacetylase_[Microbacterium_sp._Root61]	Bacteria;Actinobacteria;Actinobacteria;Micrococcales;Microbacteriaceae;Microbacterium;Microbacterium_TNHR37B
NODE_10_length_365219_cov_11.9739_228	CE14	PF02585;PF05401	GlcNAc-PI_de-N-acetylase;Nodulation_protein_S_(NodS)		MULTISPECIES:_hypothetical_protein_[Microbacterium]	Bacteria;Actinobacteria;Actinobacteria;Micrococcales;Microbacteriaceae;Microbacterium;
NODE_10_length_365219_cov_11.9739_229	GT2	PF00535	Glycosyl_transferase_family_2		Glycosyl_transferase_family_21_[Microbacterium_sp._RU33B]	Bacteria;Actinobacteria;Actinobacteria;Micrococcales;Microbacteriaceae;Microbacterium;Microbacterium_RU33B
NODE_10_length_365219_cov_11.9739_289	GH77	PF02446	4-alpha-glucanotransferase	K00705	4-alpha-glucanotransferase_[Microbacterium_sp._SCN_70-200]	Bacteria;Actinobacteria;Actinobacteria;Micrococcales;Microbacteriaceae;Microbacterium;Microbacterium_SCN_70-200
NODE_10_length_365219_cov_11.9739_3	GH2	PF16355;PF02836;PF02837;PF00703	Domain_of_unknown_function_(DUF4982);Glycosyl_hydrolases_family_2;_TIM_barrel_domain;Glycosyl_hydrolases_family_2;_sugar_binding_domain;Glycosyl_hydrolases_family_2		glycoside_hydrolase_family_2_[Microbacterium_hominis]	Bacteria;Actinobacteria;Actinobacteria;Micrococcales;Microbacteriaceae;Microbacterium;Microbacterium_hominis
NODE_10_length_365219_cov_11.9739_316	CE1	PF12697	Alpha/beta_hydrolase_family		alpha/beta_hydrolase_[Microbacterium_sp._RU33B]	Bacteria;Actinobacteria;Actinobacteria;Micrococcales;Microbacteriaceae;Microbacterium;Microbacterium_RU33B
NODE_10_length_365219_cov_11.9739_325	GH109	PF01408	Oxidoreductase_family;_NAD-binding_Rossmann_fold		oxidoreductase_[Microbacterium_sp._SCN_70-200]	Bacteria;Actinobacteria;Actinobacteria;Micrococcales;Microbacteriaceae;Microbacterium;Microbacterium_SCN_70-200
NODE_10_length_365219_cov_11.9739_332	CE5				hypothetical_protein_ABS62_10625_[Microbacterium_sp._SCN_70-200]	Bacteria;Actinobacteria;Actinobacteria;Micrococcales;Microbacteriaceae;Microbacterium;Microbacterium_SCN_70-200
NODE_10_length_365219_cov_11.9739_86	GT2	PF04138;PF00535	GtrA-like_protein;Glycosyl_transferase_family_2	K00721	glycosyl_transferase_family_2_[Microbacterium_sp._Root61]	Bacteria;Actinobacteria;Actinobacteria;Micrococcales;Microbacteriaceae;Microbacterium;Microbacterium_luticocti
NODE_10_length_365219_cov_11.9739_87	CE4				xylanase_[Microbacterium_hominis]	Bacteria;Actinobacteria;Actinobacteria;Micrococcales;Microbacteriaceae;Microbacterium;Microbacterium_hominis
NODE_10007_length_862_cov_0.886571_1	GT20	PF00982	Glycosyltransferase_family_20	K00697	trehalose-6-phosphate_synthase_[Paraburkholderia_fungorum]	Bacteria;Proteobacteria;Betaproteobacteria;Burkholderiales;Burkholderiaceae;Paraburkholderia;Paraburkholderia_fungorum
NODE_100079_length_254_cov_0.578616_1	GT51	PF00912	Transglycosylase	K03814	monofunctional_biosynthetic_peptidoglycan_transglycosylase_[Niabella_drilacis]	Bacteria;Bacteroidetes;Chitinophagia;Chitinophagales;Chitinophagaceae;Niabella;Niabella_drilacis
NODE_1001_length_4065_cov_1.50856_2	GT5	PF13439;PF00534	Glycosyltransferase_Family_4;Glycosyl_transferases_group_1	K16148	glycosyl_transferase_family_1_[Microbacterium_sp._SUBG005]	Bacteria;Actinobacteria;Actinobacteria;Micrococcales;Microbacteriaceae;Microbacterium;Microbacterium_SUBG005
NODE_100130_length_254_cov_0.578616_1	CE5	PF01083	Cutinase	K05972	hypothetical_protein_[Nocardia_higoensis]	Bacteria;Actinobacteria;Actinobacteria;Corynebacteriales;Nocardiaceae;Nocardia;Nocardia_higoensis
NODE_100226_length_253_cov_0.765823_1	GT2	PF00535	Glycosyl_transferase_family_2	K19425	glycosyl_transferase_family_2_[Agreia_sp._Leaf244]	Bacteria;Actinobacteria;Actinobacteria;Micrococcales;Microbacteriaceae;Agreia;Agreia_Leaf244
NODE_100250_length_253_cov_0.772152_1	CBM50	PF01527	Transposase	K07483	transposase_[Paracoccus_sp._MKU1]	Bacteria;Proteobacteria;Alphaproteobacteria;Rhodobacterales;Rhodobacteraceae;Paracoccus;Paracoccus_MKU1
NODE_100297_length_253_cov_0.778481_1	GT2	PF00535	Glycosyl_transferase_family_2		Glycosyltransferase;_catalytic_subunit_of_cellulose_synthase_and_poly-beta-1;6-N-acetylglucosamine_synthase_[Sphingobacterium_mizutaii]	Bacteria;Bacteroidetes;Sphingobacteriia;Sphingobacteriales;Sphingobacteriaceae;Sphingobacterium;Sphingobacterium_mizutaii
NODE_100341_length_253_cov_0.78481_1	GT51	PF00912	Transglycosylase	K05366	peptidoglycan_glycosyltransferase_[Niabella_aurantiaca]	Bacteria;Bacteroidetes;Chitinophagia;Chitinophagales;Chitinophagaceae;Niabella;Niabella_aurantiaca
NODE_100419_length_253_cov_0.765823_1	GT51	PF00912	Transglycosylase	K05366	penicillin-binding_protein_[Achromobacter_denitrificans]	Bacteria;Proteobacteria;Betaproteobacteria;Burkholderiales;Alcaligenaceae;Achromobacter;Achromobacter_denitrificans
NODE_100475_length_253_cov_0.778481_1	CE1	PF00756	Putative_esterase		esterase_[Roseomonas_gilardii]	Bacteria;Proteobacteria;Alphaproteobacteria;Rhodospirillales;Acetobacteraceae;Roseomonas;Roseomonas_gilardii
NODE_100621_length_253_cov_0.575949_1	CBM35	PF16990	Carbohydrate_binding_module_(family_35)	K09955	Carbohydrate_binding_module_(family_35)_[Micromonospora_echinofusca]	Bacteria;Actinobacteria;Actinobacteria;Micromonosporales;Micromonosporaceae;Micromonospora;Micromonospora_echinofusca
NODE_10072_length_859_cov_1.69764_1	GH65	PF03632	Glycosyl_hydrolase_family_65_central_catalytic_domain	K05342	kojibiose_phosphorylase_[Microbacterium_sp._Root61]	Bacteria;Actinobacteria;Actinobacteria;Micrococcales;Microbacteriaceae;Microbacterium;Microbacterium_Root61
NODE_1008_length_4047_cov_2.21533_3	GT4	PF00534	Glycosyl_transferases_group_1		hypothetical_protein_[Frigoribacterium_sp._Leaf263]	Bacteria;Actinobacteria;Actinobacteria;Micrococcales;Microbacteriaceae;Frigoribacterium;Frigoribacterium_Leaf164
NODE_10080_length_858_cov_0.724771_1	GT4	PF00534	Glycosyl_transferases_group_1		glycoside_hydrolase_[Sphingopyxis_sp._LC81]	Bacteria;Proteobacteria;Alphaproteobacteria;Sphingomonadales;Sphingomonadaceae;Sphingopyxis;Sphingopyxis_LC81
NODE_100856_length_253_cov_0.405063_1	GT51	PF00912	Transglycosylase	K05366	Membrane_carboxypeptidase_(penicillin-binding_protein)_[Agrococcus_baldri]	Bacteria;Actinobacteria;Actinobacteria;Micrococcales;Microbacteriaceae;Agrococcus;Agrococcus_baldri
NODE_100862_length_253_cov_1.94937_1	GT51	PF00912	Transglycosylase	K05367	penicillin-binding_protein_1C_[Pseudoxanthomonas_sp._CF125]	Bacteria;Proteobacteria;Gammaproteobacteria;Xanthomonadales;Xanthomonadaceae;Pseudoxanthomonas;Pseudoxanthomonas_CF125
NODE_100933_length_253_cov_0.196203_1	CBM50	PF01476	LysM_domain	K06194	lytic_transglycosylase_[Acinetobacter_sp._ANC_3862]	Bacteria;Proteobacteria;Gammaproteobacteria;Pseudomonadales;Moraxellaceae;Acinetobacter;Acinetobacter_ANC_3862
NODE_100981_length_253_cov_0.392405_1	CE1	PF00756	Putative_esterase		mycolyltransferase_[Gordonia_araii_NBRC_100433]	Bacteria;Actinobacteria;Actinobacteria;Corynebacteriales;Gordoniaceae;Gordonia;Gordonia_araii
NODE_101_length_21272_cov_3.06984_8	CE1	PF00756	Putative_esterase		putative_mycolyltransferase_[Gordonia_effusa_NBRC_100432]	Bacteria;Actinobacteria;Actinobacteria;Corynebacteriales;Gordoniaceae;Gordonia;Gordonia_effusa
NODE_10109_length_857_cov_0.834646_1	CBM67 GH16			K05970	hypothetical_protein_[Microbacterium_hydrocarbonoxydans]	Bacteria;Actinobacteria;Actinobacteria;Micrococcales;Microbacteriaceae;Microbacterium;Microbacterium_hydrocarbonoxydans
NODE_101157_length_252_cov_0.585987_1	GT51	PF00912	Transglycosylase		Monofunctional_biosynthetic_peptidoglycan_transglycosylase_[Sphingobacterium_faecium_PCAi_F2.5]	Bacteria;Bacteroidetes;Sphingobacteriia;Sphingobacteriales;Sphingobacteriaceae;Sphingobacterium;Sphingobacterium_faecium
NODE_1014_length_4032_cov_2.4986_3	GT2	PF00535	Glycosyl_transferase_family_2		hypothetical_protein_[Methylobacterium_variabile]	Bacteria;Proteobacteria;Alphaproteobacteria;Rhizobiales;Methylobacteriaceae;Methylobacterium;Methylobacterium_variabile
NODE_101445_length_252_cov_0.764331_1	CE1				Predicted_hydrolase_of_the_alpha/beta_superfamily_[Sphingobacterium_mizutaii]	Bacteria;Bacteroidetes;Sphingobacteriia;Sphingobacteriales;Sphingobacteriaceae;Sphingobacterium;Sphingobacterium_mizutaii
NODE_10147_length_854_cov_1.10013_1	AA2	PF00141	Peroxidase	K03782	catalase-peroxidase_[Paraburkholderia_fungorum]	Bacteria;Proteobacteria;Betaproteobacteria;Burkholderiales;Burkholderiaceae;Paraburkholderia;Paraburkholderia_fungorum
NODE_101553_length_252_cov_0.44586_1	GT26	PF03808	Glycosyl_transferase_WecB/TagA/CpsF_family	K05946	N-acetylmannosaminyltransferase_[Staphylococcus_sciuri]	Bacteria;Firmicutes;Bacilli;Bacillales;Staphylococcaceae;Staphylococcus;Staphylococcus_sciuri
NODE_10173_length_853_cov_1.38259_2	AA6	PF03358	NADPH-dependent_FMN_reductase	K19784	NADPH-dependent_oxidoreductase_[Dyella_jiangningensis]	Bacteria;Proteobacteria;Gammaproteobacteria;Xanthomonadales;Rhodanobacteraceae;Dyella;Dyella_jiangningensis
NODE_10179_length_853_cov_1.61478_1	GT2	PF00535	Glycosyl_transferase_family_2	K19427	MULTISPECIES:_dTDP-rhamnosyl_transferase_rfbG_[Burkholderia_cepacia_complex]	Bacteria;Proteobacteria;Betaproteobacteria;Burkholderiales;Burkholderiaceae;Burkholderia;
NODE_1019_length_4017_cov_1.79041_6	AA6	PF03358	NADPH-dependent_FMN_reductase	K00299	NADH-dependent_FMN_reductase_[Devosia_sp._A16]	Bacteria;Proteobacteria;Alphaproteobacteria;Rhizobiales;Hyphomicrobiaceae;Devosia;Devosia_A16
NODE_101966_length_251_cov_1.07051_1	GT4	PF00534	Glycosyl_transferases_group_1	K00128	Glycosyltransferase_involved_in_cell_wall_bisynthesis_[Agrococcus_baldri]	Bacteria;Actinobacteria;Actinobacteria;Micrococcales;Microbacteriaceae;Agrococcus;Agrococcus_baldri
NODE_102094_length_251_cov_0.788462_1	GT4	PF00534	Glycosyl_transferases_group_1	K00712	MULTISPECIES:_hypothetical_protein_[Bacilli]	Bacteria;Firmicutes;Bacilli;;;;
NODE_102169_length_251_cov_0.782051_1	GT4	PF00534	Glycosyl_transferases_group_1		hypothetical_protein_[Azoarcus_toluclasticus]	Bacteria;Proteobacteria;Betaproteobacteria;Rhodocyclales;Zoogloeaceae;Azoarcus;Azoarcus_toluclasticus
NODE_102303_length_251_cov_0.596154_1	CE12				GntR_family_transcriptional_regulator_[Niabella_soli]	Bacteria;Bacteroidetes;Chitinophagia;Chitinophagales;Chitinophagaceae;Niabella;Niabella_soli
NODE_10233_length_850_cov_0.698013_2	GT4	PF13439	Glycosyltransferase_Family_4		glycosyl_transferase_[Bergeyella_zoohelcum]	Bacteria;Bacteroidetes;Flavobacteriia;Flavobacteriales;Flavobacteriaceae;Bergeyella;Bergeyella_zoohelcum
NODE_10250_length_850_cov_0.744371_1	GT2	PF04138;PF00535	GtrA-like_protein;Glycosyl_transferase_family_2	K00721	glycosyl_transferase_family_2_[Microbacterium_profundi]	Bacteria;Actinobacteria;Actinobacteria;Micrococcales;Microbacteriaceae;Microbacterium;Microbacterium_profundi
NODE_102516_length_251_cov_0.99359_1	CBM44	PF00801	PKD_domain	K01387	hypothetical_protein_ABS68_02935_[Niastella_sp._SCN_39-18]	Bacteria;Bacteroidetes;Chitinophagia;Chitinophagales;Chitinophagaceae;Niastella;Niastella_SCN_39-18
NODE_10273_length_849_cov_1.31432_1	GT21	PF12729	Four_helix_bundle_sensory_module_for_signal_transduction	K13181	methyl-accepting_chemotaxis_protein_[Paraburkholderia_fungorum]	Bacteria;Proteobacteria;Betaproteobacteria;Burkholderiales;Burkholderiaceae;Paraburkholderia;Paraburkholderia_fungorum
NODE_102814_length_250_cov_1.09032_1	CE1	PF00756	Putative_esterase		acetyl_esterase_[Tenacibaculum_sp._HZ1]	Bacteria;Bacteroidetes;Flavobacteriia;Flavobacteriales;Flavobacteriaceae;Tenacibaculum;Tenacibaculum_HZ1
NODE_1033_length_3971_cov_1.85139_2	GT76				hypothetical_protein_[Microbacterium_sp._Root1433D1]	Bacteria;Actinobacteria;Actinobacteria;Micrococcales;Microbacteriaceae;Microbacterium;Microbacterium_Root1433D1
NODE_103358_length_250_cov_0.296774_1	GT4				glycosyl_transferase_[Ochrobactrum_sp._EGD-AQ16]	Bacteria;Proteobacteria;Alphaproteobacteria;Rhizobiales;Brucellaceae;Ochrobactrum;Ochrobactrum_EGD-AQ16
NODE_10345_length_846_cov_0.833555_1	CBM51 CBM32	PF08305;PF00754	NPCBM/NEW2_domain;F5/8_type_C_domain	K07407	glycosyl_hydrolase_[Stenotrophomonas_humi]	Bacteria;Proteobacteria;Gammaproteobacteria;Xanthomonadales;Xanthomonadaceae;Stenotrophomonas;Stenotrophomonas_humi
NODE_10368_length_844_cov_0.899866_1	GT4	PF00534;PF13439	Glycosyl_transferases_group_1;Glycosyltransferase_Family_4		Glycosyltransferase_involved_in_cell_wall_bisynthesis_[Agrococcus_baldri]	Bacteria;Actinobacteria;Actinobacteria;Micrococcales;Microbacteriaceae;Agrococcus;Agrococcus_baldri
NODE_10405_length_843_cov_1.77273_2	GT2	PF00535	Glycosyl_transferase_family_2	K09809	Beta-1;3-glucosyltransferase_[Mycetocola_reblochoni_REB411]	Bacteria;Actinobacteria;Actinobacteria;Micrococcales;Microbacteriaceae;Mycetocola;Mycetocola_reblochoni
NODE_104091_length_249_cov_0.402597_1	CE6			K03845	phosphate_ABC_transporter_substrate-binding_protein;_partial_[Pseudomonas_stutzeri]	Bacteria;Proteobacteria;Gammaproteobacteria;Pseudomonadales;Pseudomonadaceae;Pseudomonas;Pseudomonas_stutzeri
NODE_104383_length_248_cov_0.712418_1	GT30	PF04413	3-Deoxy-D-manno-octulosonic-acid_transferase_(kdotransferase)	K02527	3-deoxy-D-manno-octulosonic_acid_transferase_[Azoarcus_toluclasticus]	Bacteria;Proteobacteria;Betaproteobacteria;Rhodocyclales;Zoogloeaceae;Azoarcus;Azoarcus_toluclasticus
NODE_10444_length_841_cov_0.797587_1	CE11	PF03331	UDP-3-O-acyl_N-acetylglycosamine_deacetylase	K02535	UDP-3-O-[3-hydroxymyristoyl]_N-acetylglucosamine_deacetylase_[Stenotrophomonas_humi]	Bacteria;Proteobacteria;Gammaproteobacteria;Xanthomonadales;Xanthomonadaceae;Stenotrophomonas;Stenotrophomonas_humi
NODE_10452_length_841_cov_0.867292_1	GT27			K07011	hypothetical_protein_SAMN05421738_10588_[Algoriella_xinjiangensis]	Bacteria;Bacteroidetes;Flavobacteriia;Flavobacteriales;Flavobacteriaceae;Algoriella;Algoriella_xinjiangensis
NODE_104559_length_248_cov_1.2549_1	GT2			K12992	rhamnosyltransferase_[Pseudosphingobacterium_domesticum]	Bacteria;Bacteroidetes;Sphingobacteriia;Sphingobacteriales;Sphingobacteriaceae;Pseudosphingobacterium;Pseudosphingobacterium_domesticum
NODE_104589_length_248_cov_2.43137_1	GT4				N-acetyl-alpha-D-glucosaminyl_L-malate_synthase_BshA_[Flavobacterium_marinum]	Bacteria;Bacteroidetes;Flavobacteriia;Flavobacteriales;Flavobacteriaceae;Flavobacterium;Flavobacterium_marinum
NODE_104647_length_248_cov_0.810458_1	CBM67	PF08531	Alpha-L-rhamnosidase_N-terminal_domain	K05989	alpha-rhamnosidase_[Sphingobacteriales_bacterium_40-81]	Bacteria;Bacteroidetes;Sphingobacteriia;Sphingobacteriales;;;Sphingobacteriales_bacterium_40-81
NODE_104662_length_248_cov_0.810458_1	GH109	PF01408	Oxidoreductase_family;_NAD-binding_Rossmann_fold		Predicted_dehydrogenase_[Myroides_guanonis]	Bacteria;Bacteroidetes;Flavobacteriia;Flavobacteriales;Flavobacteriaceae;Myroides;Myroides_guanonis
NODE_10477_length_840_cov_0.538255_2	CBM66			K10361	No_hits_found
NODE_1049_length_3918_cov_1.81873_3	CE3	PF11071	Nucleoside_2-deoxyribosyltransferase_YtoQ		hypothetical_protein_[Staphylococcus_fleurettii]	Bacteria;Firmicutes;Bacilli;Bacillales;Staphylococcaceae;Staphylococcus;Staphylococcus_fleurettii
NODE_104971_length_248_cov_0.594771_1	GH73	PF01832	Mannosyl-glycoprotein_endo-beta-N-acetylglucosaminidase		Flagellum-specific_peptidoglycan_hydrolase_FlgJ_[Parapedobacter_indicus]	Bacteria;Bacteroidetes;Sphingobacteriia;Sphingobacteriales;Sphingobacteriaceae;Parapedobacter;Parapedobacter_indicus
NODE_10501_length_839_cov_0.759409_2	GT4				glycosyltransferase_[Propionibacterium_acnes_JCM_18918]	Bacteria;Actinobacteria;Actinobacteria;Propionibacteriales;Propionibacteriaceae;Cutibacterium;Cutibacterium_acnes
NODE_10502_length_839_cov_0.747312_1	GH127	PF07944	Beta-L-arabinofuranosidase;_GH127	K09955	hypothetical_protein_SAMN05216569_1791_[Pseudoxanthomonas_sp._CF125]	Bacteria;Proteobacteria;Gammaproteobacteria;Xanthomonadales;Xanthomonadaceae;Pseudoxanthomonas;Pseudoxanthomonas_CF125
NODE_10505_length_839_cov_1.10887_2	CE1	PF02230	Phospholipase/Carboxylesterase	K06999	phospholipase/carboxylesterase_[Pseudoxanthomonas_sp._CF125]	Bacteria;Proteobacteria;Gammaproteobacteria;Xanthomonadales;Xanthomonadaceae;Pseudoxanthomonas;Pseudoxanthomonas_CF125
NODE_10510_length_839_cov_0.817204_1	GH92	PF07971	Glycosyl_hydrolase_family_92		alpha-mannosidase_[Sphingopyxis_sp._C-1]	Bacteria;Proteobacteria;Alphaproteobacteria;Sphingomonadales;Sphingomonadaceae;Sphingopyxis;Sphingopyxis_C-1
NODE_105108_length_247_cov_0.611842_1	GH73	PF01832	Mannosyl-glycoprotein_endo-beta-N-acetylglucosaminidase		Exo-glucosaminidase_lytG_precursor_[Mycobacterium_tuberculosis]	Bacteria;Actinobacteria;Actinobacteria;Corynebacteriales;Mycobacteriaceae;Mycobacterium;Mycobacterium_tuberculosis
NODE_105290_length_247_cov_0.802632_1	GT4	PF00534	Glycosyl_transferases_group_1		hypothetical_protein_[Pseudoxanthomonas_dokdonensis]	Bacteria;Proteobacteria;Gammaproteobacteria;Xanthomonadales;Xanthomonadaceae;Pseudoxanthomonas;Pseudoxanthomonas_CF125
NODE_105345_length_247_cov_1.22368_1	GH109	PF01408	Oxidoreductase_family;_NAD-binding_Rossmann_fold		dehydrogenase_[Microbacterium_profundi]	Bacteria;Actinobacteria;Actinobacteria;Micrococcales;Microbacteriaceae;Microbacterium;Microbacterium_profundi
NODE_10540_length_837_cov_1.11321_1	GT2	PF00535	Glycosyl_transferase_family_2		lipopolysaccharide_biosynthesis_protein_[Stenotrophomonas_humi]	Bacteria;Proteobacteria;Gammaproteobacteria;Xanthomonadales;Xanthomonadaceae;Stenotrophomonas;Stenotrophomonas_humi
NODE_105516_length_247_cov_1.41447_1	CBM9				hypothetical_protein_[Aequorivita_soesokkakensis]	Bacteria;Bacteroidetes;Flavobacteriia;Flavobacteriales;Flavobacteriaceae;Aequorivita;Aequorivita_soesokkakensis
NODE_105543_length_247_cov_0.401316_1	GT51	PF00912	Transglycosylase	K05367	penicillin-binding_protein_1C_[Cupriavidus_sp._HMR-1]	Bacteria;Proteobacteria;Betaproteobacteria;Burkholderiales;Burkholderiaceae;Cupriavidus;Cupriavidus_HMR-1
NODE_105712_length_247_cov_1.03289_1	CBM44				hypothetical_protein_BGO70_08615_[Bacteroidetes_bacterium_43-93]	Bacteria;Bacteroidetes;;;;;Bacteroidetes_bacterium_43-93
NODE_105828_length_247_cov_1.21053_1	GH25	PF01183	Glycosyl_hydrolases_family_25	K07273	lysozyme_[Cutibacterium_acnes]	Bacteria;Actinobacteria;Actinobacteria;Propionibacteriales;Propionibacteriaceae;Cutibacterium;Cutibacterium_acnes
NODE_105975_length_246_cov_0.609272_1	GT39	PF13231	Dolichyl-phosphate-mannose-protein_mannosyltransferase		protein_O-mannosyltransferase_[Gordonia_araii_NBRC_100433]	Bacteria;Actinobacteria;Actinobacteria;Corynebacteriales;Gordoniaceae;Gordonia;Gordonia_araii
NODE_106_length_20678_cov_2.8234_21	GH23	PF13406	Transglycosylase_SLT_domain		hypothetical_protein_GOEFS_115_00410_[Gordonia_effusa_NBRC_100432]	Bacteria;Actinobacteria;Actinobacteria;Corynebacteriales;Gordoniaceae;Gordonia;Gordonia_effusa
NODE_106202_length_246_cov_0.615894_1	GH23	PF01464	Transglycosylase_SLT_domain	K18691	lytic_transglycosylase_F_[Azoarcus_toluclasticus]	Bacteria;Proteobacteria;Betaproteobacteria;Rhodocyclales;Zoogloeaceae;Azoarcus;Azoarcus_toluclasticus
NODE_106258_length_246_cov_0.81457_1	GH109	PF01408	Oxidoreductase_family;_NAD-binding_Rossmann_fold	K04654	dehydrogenase_[Arthrobacter_sp._EpRS71]	Bacteria;Actinobacteria;Actinobacteria;Micrococcales;Micrococcaceae;Arthrobacter;Arthrobacter_EpRS71
NODE_106292_length_246_cov_1.63576_1	GT4				hypothetical_protein_JCM18918_3900_[Propionibacterium_acnes_JCM_18918]	Bacteria;Actinobacteria;Actinobacteria;Propionibacteriales;Propionibacteriaceae;Cutibacterium;Cutibacterium_acnes
NODE_106477_length_246_cov_1.18543_1	GT4			K19002	glycosyl_transferase_[Microbacterium_hydrocarbonoxydans]	Bacteria;Actinobacteria;Actinobacteria;Micrococcales;Microbacteriaceae;Microbacterium;Microbacterium_hydrocarbonoxydans
NODE_10651_length_832_cov_1.12483_1	PL5	PF05426	Alginate_lyase		MULTISPECIES:_alginate_lyase_[Burkholderiaceae]	Bacteria;Proteobacteria;Betaproteobacteria;Burkholderiales;Burkholderiaceae;;
NODE_10681_length_831_cov_1.08016_2	GT2	PF00535	Glycosyl_transferase_family_2	K16564	hypothetical_protein_[Microbacterium_sp._SA39]	Bacteria;Actinobacteria;Actinobacteria;Micrococcales;Microbacteriaceae;Microbacterium;Microbacterium_SA39
NODE_10698_length_830_cov_1.03537_1	GT4	PF13692	Glycosyl_transferases_group_1		MULTISPECIES:_glycosyl_transferase_[Burkholderiaceae]	Bacteria;Proteobacteria;Betaproteobacteria;Burkholderiales;Burkholderiaceae;Paraburkholderia;Paraburkholderia_phymatum
NODE_108_length_20556_cov_2.84751_11	GT87	PF09594	Glycosyltransferase_family_87	K13671	mannosyltransferase_[Gordonia_soli]	Bacteria;Actinobacteria;Actinobacteria;Corynebacteriales;Gordoniaceae;Gordonia;Gordonia_soli
NODE_108_length_20556_cov_2.84751_19	GT4	PF00534;PF13439	Glycosyl_transferases_group_1;Glycosyltransferase_Family_4	K13668	mannosyltransferase_PimB&apos;_[Gordonia_effusa_NBRC_100432]	Bacteria;Actinobacteria;Actinobacteria;Corynebacteriales;Gordoniaceae;Gordonia;Gordonia_effusa
NODE_10832_length_825_cov_1.01918_1	CBM32			K03980	hypothetical_protein_JCM18918_2235_[Propionibacterium_acnes_JCM_18918]	Bacteria;Actinobacteria;Actinobacteria;Propionibacteriales;Propionibacteriaceae;Cutibacterium;Cutibacterium_acnes
NODE_10846_length_824_cov_0.951989_1	GT4	PF00534	Glycosyl_transferases_group_1		glycosyltransferase_[Propionibacterium_acnes_JCM_18916]	Bacteria;Actinobacteria;Actinobacteria;Propionibacteriales;Propionibacteriaceae;Cutibacterium;Cutibacterium_acnes
NODE_11_length_305784_cov_13.7173_121	GH103	PF13406	Transglycosylase_SLT_domain	K08305	MULTISPECIES:_lytic_murein_transglycosylase_B_[Pseudomonas]	Bacteria;Proteobacteria;Gammaproteobacteria;Pseudomonadales;Pseudomonadaceae;Pseudomonas;
NODE_11_length_305784_cov_13.7173_128	GH103	PF13406;PF01471	Transglycosylase_SLT_domain;Putative_peptidoglycan_binding_domain	K08305	murein_transglycosylase_[Pseudomonas_fluorescens]	Bacteria;Proteobacteria;Gammaproteobacteria;Pseudomonadales;Pseudomonadaceae;Pseudomonas;Pseudomonas_fluorescens
NODE_11_length_305784_cov_13.7173_296	GT51	PF00912;PF14814;PF00905	Transglycosylase;Bifunctional_transglycosylase_second_domain;Penicillin_binding_protein_transpeptidase_domain	K05365	penicillin-binding_protein_1B_[Pseudomonas_fluorescens]	Bacteria;Proteobacteria;Gammaproteobacteria;Pseudomonadales;Pseudomonadaceae;Pseudomonas;Pseudomonas_fluorescens
NODE_11_length_305784_cov_13.7173_44	CE10	PF00326	Prolyl_oligopeptidase_family	K06889	MULTISPECIES:_alpha/beta_hydrolase_[Pseudomonas]	Bacteria;Proteobacteria;Gammaproteobacteria;Pseudomonadales;Pseudomonadaceae;Pseudomonas;
NODE_11023_length_817_cov_0.427978_1	CE1	PF00561	alpha/beta_hydrolase_fold		alpha/beta_hydrolase_fold_protein_[Bacteroidetes_bacterium_OLB12]	Bacteria;Bacteroidetes;;;;;Bacteroidetes_bacterium_OLB12
NODE_11031_length_817_cov_0.649584_1	CE9	PF01979	Amidohydrolase_family	K01443	N-acetylglucosamine-6-phosphate_deacetylase_[Stenotrophomonas_humi]	Bacteria;Proteobacteria;Gammaproteobacteria;Xanthomonadales;Xanthomonadaceae;Stenotrophomonas;Stenotrophomonas_humi
NODE_11058_length_816_cov_1.04993_1	GT4	PF00534	Glycosyl_transferases_group_1		glycosyl_transferase_family_1_[Paraburkholderia_fungorum]	Bacteria;Proteobacteria;Betaproteobacteria;Burkholderiales;Burkholderiaceae;Paraburkholderia;Paraburkholderia_fungorum
NODE_11061_length_816_cov_1.10264_1	GT4	PF00534	Glycosyl_transferases_group_1		hypothetical_protein_[Pseudoxanthomonas_dokdonensis]	Bacteria;Proteobacteria;Gammaproteobacteria;Xanthomonadales;Xanthomonadaceae;Pseudoxanthomonas;Pseudoxanthomonas_CF125
NODE_11080_length_815_cov_0.702778_1	GT2	PF00535	Glycosyl_transferase_family_2		hypothetical_protein_[Empedobacter_falsenii]	Bacteria;Bacteroidetes;Flavobacteriia;Flavobacteriales;Flavobacteriaceae;Empedobacter;Empedobacter_falsenii
NODE_111_length_19683_cov_2.97524_3	GT39	PF02366;PF16192	Dolichyl-phosphate-mannose-protein_mannosyltransferase;C-terminal_four_TMM_region_of_protein-O-mannosyltransferase		protein_O-mannosyltransferase_[Gordonia_effusa_NBRC_100432]	Bacteria;Actinobacteria;Actinobacteria;Corynebacteriales;Gordoniaceae;Gordonia;Gordonia_effusa
NODE_11119_length_814_cov_0.646732_2	CBM32	PF00754	F5/8_type_C_domain	K00793	hypothetical_protein_[Arthrobacter_sp._Leaf137]	Bacteria;Actinobacteria;Actinobacteria;Micrococcales;Micrococcaceae;Arthrobacter;Arthrobacter_Leaf137
NODE_11137_length_813_cov_0.672702_1	PL12	PF07940	Heparinase_II/III-like_protein		hypothetical_protein_[Rhizobiales_bacterium_MIMtkB18]	Bacteria;Proteobacteria;Alphaproteobacteria;Rhizobiales;;;Rhizobiales_bacterium_GAS113
NODE_11138_length_813_cov_0.93454_1	GH3	PF00933	Glycosyl_hydrolase_family_3_N_terminal_domain	K05349	beta-glucosidase_[Stenotrophomonas_humi]	Bacteria;Proteobacteria;Gammaproteobacteria;Xanthomonadales;Xanthomonadaceae;Stenotrophomonas;Stenotrophomonas_humi
NODE_1116_length_3716_cov_1.48467_4	GT28	PF04101;PF03033	Glycosyltransferase_family_28_C-terminal_domain;Glycosyltransferase_family_28_N-terminal_domain	K02563	undecaprenyldiphospho-muramoylpentapeptide_beta-N-_acetylglucosaminyltransferase_[Microbacterium_sp._Root61]	Bacteria;Actinobacteria;Actinobacteria;Micrococcales;Microbacteriaceae;Microbacterium;Microbacterium_Root61
NODE_1120_length_3702_cov_1.35459_1	GH20	PF13290;PF00728	Chitobiase/beta-hexosaminidase_C-terminal_domain;Glycosyl_hydrolase_family_20;_catalytic_domain	K12373	hexosaminidase_[Pseudoxanthomonas_sp._CF125]	Bacteria;Proteobacteria;Gammaproteobacteria;Xanthomonadales;Xanthomonadaceae;Pseudoxanthomonas;Pseudoxanthomonas_CF125
NODE_11221_length_810_cov_0.779021_2	CE1	PF00561	alpha/beta_hydrolase_fold		alpha/beta_hydrolase_[Empedobacter_falsenii]	Bacteria;Bacteroidetes;Flavobacteriia;Flavobacteriales;Flavobacteriaceae;Empedobacter;Empedobacter_falsenii	Fcan01_13392-PA	25.385	130	1.85e-11	62.4
NODE_11244_length_809_cov_1.02661_1	GH31	PF13802;PF01055	Galactose_mutarotase-like;Glycosyl_hydrolases_family_31	K01187	alpha-glucosidase_[Burkholderia_sp._K24]	Bacteria;Proteobacteria;Betaproteobacteria;Burkholderiales;Burkholderiaceae;Burkholderia;Burkholderia_K24
NODE_11249_length_809_cov_0.771709_1	GH18	PF00704	Glycosyl_hydrolases_family_18	K01183	chitinase_D_[Lysobacter_gummosus]	Bacteria;Proteobacteria;Gammaproteobacteria;Xanthomonadales;Xanthomonadaceae;Lysobacter;Lysobacter_gummosus
NODE_11302_length_807_cov_1.49719_1	GT4	PF00534	Glycosyl_transferases_group_1	K12583	alpha-mannosyltransferase_[Glutamicibacter_sp._0426]	Bacteria;Actinobacteria;Actinobacteria;Micrococcales;Micrococcaceae;Glutamicibacter;Glutamicibacter_0426
NODE_11306_length_807_cov_1.57725_1	CE1	PF00561	alpha/beta_hydrolase_fold		2-succinyl-6-hydroxy-2;4-cyclohexadiene-1-carboxylate_synthase_[Staphylococcus_fleurettii]	Bacteria;Firmicutes;Bacilli;Bacillales;Staphylococcaceae;Staphylococcus;Staphylococcus_fleurettii
NODE_11371_length_804_cov_1.34274_1	GT2	PF00535	Glycosyl_transferase_family_2		Glycosyltransferase;_GT2_family_[Pseudoxanthomonas_indica]	Bacteria;Proteobacteria;Gammaproteobacteria;Xanthomonadales;Xanthomonadaceae;Pseudoxanthomonas;Pseudoxanthomonas_indica
NODE_11381_length_803_cov_0.611582_2	CBM44	PF00801	PKD_domain		hypothetical_protein_BGO31_14495_[Bacteroidetes_bacterium_43-16]	Bacteria;Bacteroidetes;;;;;Bacteroidetes_bacterium_43-16
NODE_11410_length_802_cov_0.618105_1	CE10	PF07859	alpha/beta_hydrolase_fold		lipase_[Burkholderia_sp._K24]	Bacteria;Proteobacteria;Betaproteobacteria;Burkholderiales;Burkholderiaceae;Burkholderia;Burkholderia_K24
NODE_11414_length_802_cov_1.4116_2	CE10	PF00326	Prolyl_oligopeptidase_family		Dipeptidyl_aminopeptidase/acylaminoacyl_peptidase_[Microbacterium_pygmaeum]	Bacteria;Actinobacteria;Actinobacteria;Micrococcales;Microbacteriaceae;Microbacterium;Microbacterium_pygmaeum
NODE_1143_length_3636_cov_1.32392_1	CE1	PF00561	alpha/beta_hydrolase_fold	K00641	homoserine_O-acetyltransferase_[Microbacterium_sp._Leaf151]	Bacteria;Actinobacteria;Actinobacteria;Micrococcales;Microbacteriaceae;Microbacterium;Microbacterium_Leaf151
NODE_1151_length_3625_cov_1.07904_2	CE10	PF07859	alpha/beta_hydrolase_fold	K01066	lipase_[Paraburkholderia_fungorum]	Bacteria;Proteobacteria;Betaproteobacteria;Burkholderiales;Burkholderiaceae;Paraburkholderia;Paraburkholderia_fungorum
NODE_11514_length_798_cov_0.819346_2	GT83				hypothetical_protein_[Stenotrophomonas_humi]	Bacteria;Proteobacteria;Gammaproteobacteria;Xanthomonadales;Xanthomonadaceae;Stenotrophomonas;Stenotrophomonas_maltophilia
NODE_11539_length_797_cov_1.74359_1	CE14	PF02585	GlcNAc-PI_de-N-acetylase		bacillithiol_biosynthesis_deacetylase_BshB2_[Staphylococcus_fleurettii]	Bacteria;Firmicutes;Bacilli;Bacillales;Staphylococcaceae;Staphylococcus;Staphylococcus_fleurettii
NODE_1159_length_3604_cov_1.85494_2	GT2	PF00535	Glycosyl_transferase_family_2	K07011	glycosyl_transferase_[Microbacterium_sp._ZOR0019]	Bacteria;Actinobacteria;Actinobacteria;Micrococcales;Microbacteriaceae;Microbacterium;Microbacterium_ZOR0019
NODE_1160_length_3599_cov_1.61301_1	GT39	PF16192	C-terminal_four_TMM_region_of_protein-O-mannosyltransferase		dolichyl-phosphate-mannose--protein_mannosyltransferase_[Microbacterium_profundi]	Bacteria;Actinobacteria;Actinobacteria;Micrococcales;Microbacteriaceae;Microbacterium;Microbacterium_URHA0036
NODE_11628_length_795_cov_0.811429_1	GT4	PF00534	Glycosyl_transferases_group_1	K00712	hypothetical_protein_[Microbacterium_profundi]	Bacteria;Actinobacteria;Actinobacteria;Micrococcales;Microbacteriaceae;Microbacterium;Microbacterium_profundi
NODE_1177_length_3540_cov_1.28795_2	GT1	PF04101	Glycosyltransferase_family_28_C-terminal_domain		glycosyltransferase_MGT_family_[Stackebrandtia_nassauensis]	Bacteria;Actinobacteria;Actinobacteria;Glycomycetales;Glycomycetaceae;Stackebrandtia;Stackebrandtia_nassauensis	Fcan01_12854-PA	24.161	149	2.82e-08	55.8
NODE_11770_length_790_cov_0.753957_1	CE10	PF00326	Prolyl_oligopeptidase_family		hypothetical_protein_[Sphingopyxis_sp._LC81]	Bacteria;Proteobacteria;Alphaproteobacteria;Sphingomonadales;Sphingomonadaceae;Sphingopyxis;Sphingopyxis_LC81
NODE_1179_length_3539_cov_2.11789_1	AA3	PF00732;PF05199	GMC_oxidoreductase	K00108	glucose-methanol-choline_oxidoreductase_[Gordonia_araii]	Bacteria;Actinobacteria;Actinobacteria;Corynebacteriales;Gordoniaceae;Gordonia;Gordonia_araii
NODE_118_length_19256_cov_2.88007_9	CE10	PF00135	Carboxylesterase_family	K03929	carboxylesterase_[Gordonia_effusa]	Bacteria;Actinobacteria;Actinobacteria;Corynebacteriales;Gordoniaceae;Gordonia;Gordonia_effusa
NODE_11810_length_789_cov_1.06196_1	GT2	PF00535	Glycosyl_transferase_family_2		glycosyl_transferase_[Burkholderia_sp._K24]	Bacteria;Proteobacteria;Betaproteobacteria;Burkholderiales;Burkholderiaceae;Burkholderia;Burkholderia_K24
NODE_11814_length_788_cov_1.03463_2	GH109	PF01408	Oxidoreductase_family;_NAD-binding_Rossmann_fold	K00035	galactose_1-dehydrogenase_[Sphingomonas_sp._Leaf412]	Bacteria;Proteobacteria;Alphaproteobacteria;Sphingomonadales;Sphingomonadaceae;Sphingomonas;Sphingomonas_Leaf412
NODE_11821_length_788_cov_0.901876_1	GH20	PF00728	Glycosyl_hydrolase_family_20;_catalytic_domain	K12373	beta-N-acetylhexosaminidase_[Microbacterium_profundi]	Bacteria;Actinobacteria;Actinobacteria;Micrococcales;Microbacteriaceae;Microbacterium;Microbacterium_profundi
NODE_11841_length_787_cov_0.781792_1	GH125	PF06824	Metal-independent_alpha-mannosidase_(GH125)	K09704	MULTISPECIES:_hypothetical_protein_[Propionibacteriaceae]	Bacteria;Actinobacteria;Actinobacteria;Propionibacteriales;Propionibacteriaceae;;
NODE_11843_length_787_cov_1.01445_1	GH101	PF12905	Endo-alpha-N-acetylgalactosaminidase	K17624	hypothetical_protein_[Staphylococcus_sciuri]	Bacteria;Firmicutes;Bacilli;Bacillales;Staphylococcaceae;Staphylococcus;Staphylococcus_MB371
NODE_11869_length_786_cov_0.872648_1	CE1	PF00561	alpha/beta_hydrolase_fold	K00641	hypothetical_protein_[Microbacterium_laevaniformans]	Bacteria;Actinobacteria;Actinobacteria;Micrococcales;Microbacteriaceae;Microbacterium;Microbacterium_laevaniformans
NODE_11899_length_785_cov_1.03768_1	GT84	PF10091	Putative_glucoamylase		Cellobiose_phosphorylase_[Pseudoxanthomonas_sp._CF125]	Bacteria;Proteobacteria;Gammaproteobacteria;Xanthomonadales;Xanthomonadaceae;Pseudoxanthomonas;Pseudoxanthomonas_CF125
NODE_11907_length_785_cov_1.41884_1	GH25	PF01183	Glycosyl_hydrolases_family_25	K07273	lysozyme_[Staphylococcus_fleurettii]	Bacteria;Firmicutes;Bacilli;Bacillales;Staphylococcaceae;Staphylococcus;Staphylococcus_fleurettii
NODE_11924_length_784_cov_1.13498_1	GH65	PF03633;PF03632	Glycosyl_hydrolase_family_65;_C-terminal_domain;Glycosyl_hydrolase_family_65_central_catalytic_domain	K00691	maltose_phosphorylase_[Flavobacteriaceae_bacterium_MAR_2010_188]	Bacteria;Bacteroidetes;Flavobacteriia;Flavobacteriales;Flavobacteriaceae;;Flavobacteriaceae_bacterium_MAR_2010_188
NODE_11933_length_784_cov_0.805515_1	GH31	PF01055	Glycosyl_hydrolases_family_31	K01187	alpha-glucosidase_[Paraburkholderia_fungorum]	Bacteria;Proteobacteria;Betaproteobacteria;Burkholderiales;Burkholderiaceae;Paraburkholderia;Paraburkholderia_fungorum
NODE_1197_length_3510_cov_2.80029_4	CE1	PF03583	Secretory_lipase		lipase_[Gordonia_effusa]	Bacteria;Actinobacteria;Actinobacteria;Corynebacteriales;Gordoniaceae;Gordonia;Gordonia_effusa
NODE_11994_length_782_cov_1.3377_1	GT51	PF00912	Transglycosylase	K03693	hypothetical_protein_[Staphylococcus_fleurettii]	Bacteria;Firmicutes;Bacilli;Bacillales;Staphylococcaceae;Staphylococcus;Staphylococcus_fleurettii
NODE_12_length_292435_cov_15.0647_133	GH129	PF11308	Glycosyl_hydrolases_related_to_GH101_family;_GH129		hypothetical_protein_[Pseudomonas_fluorescens]	Bacteria;Proteobacteria;Gammaproteobacteria;Pseudomonadales;Pseudomonadaceae;Pseudomonas;Pseudomonas_fluorescens
NODE_12_length_292435_cov_15.0647_186	GT2	PF13641	Glycosyltransferase_like_family_2	K11936	poly-beta-1;6_N-acetyl-D-glucosamine_synthase_[Pseudomonas_sp._H1h]	Bacteria;Proteobacteria;Gammaproteobacteria;Pseudomonadales;Pseudomonadaceae;Pseudomonas;Pseudomonas_H1h
NODE_12_length_292435_cov_15.0647_187	CE4	PF14883;PF01522	Hypothetical_glycosyl_hydrolase_family_13;Polysaccharide_deacetylase	K11931;K21478	poly-beta-1;6-N-acetyl-D-glucosamine_N-deacetylase_[Pseudomonas_fluorescens]	Bacteria;Proteobacteria;Gammaproteobacteria;Pseudomonadales;Pseudomonadaceae;Pseudomonas;Pseudomonas_fluorescens
NODE_12_length_292435_cov_15.0647_19	GT35	PF00343	Carbohydrate_phosphorylase	K00688	glycogen_phosphorylase_[Pseudomonas_sp._MS586]	Bacteria;Proteobacteria;Gammaproteobacteria;Pseudomonadales;Pseudomonadaceae;Pseudomonas;
NODE_12_length_292435_cov_15.0647_208	GT83	PF13231	Dolichyl-phosphate-mannose-protein_mannosyltransferase		membrane_protein_[Pseudomonas_fluorescens]	Bacteria;Proteobacteria;Gammaproteobacteria;Pseudomonadales;Pseudomonadaceae;Pseudomonas;Pseudomonas_fluorescens
NODE_12_length_292435_cov_15.0647_83	CBM50	PF04972;PF01476	BON_domain;LysM_domain		MULTISPECIES:_peptidoglycan-binding_protein_LysM_[Pseudomonas]	Bacteria;Proteobacteria;Gammaproteobacteria;Pseudomonadales;Pseudomonadaceae;Pseudomonas;
NODE_12118_length_777_cov_0.686217_1	GH13_13				alpha-1;6-glucosidase_[Microbacterium_sp._MRS-1]	Bacteria;Actinobacteria;Actinobacteria;Micrococcales;Microbacteriaceae;Microbacterium;Microbacterium_MRS-1
NODE_122_length_18858_cov_2.89442_10	GT5	PF13439;PF00534	Glycosyltransferase_Family_4;Glycosyl_transferases_group_1	K16148	glycosyl_transferase_family_1_[Gordonia_effusa]	Bacteria;Actinobacteria;Actinobacteria;Corynebacteriales;Gordoniaceae;Gordonia;Gordonia_effusa
NODE_122_length_18858_cov_2.89442_14	GT81	PF00535	Glycosyl_transferase_family_2	K13693	glucosyl-3-phosphoglycerate_synthase_[Gordonia_effusa]	Bacteria;Actinobacteria;Actinobacteria;Corynebacteriales;Gordoniaceae;Gordonia;Gordonia_effusa
NODE_12205_length_774_cov_0.683358_1	GT4	PF00534	Glycosyl_transferases_group_1		glycosyltransferase_family_1_protein_[Flavisolibacter_sp._LCS9]	Bacteria;Bacteroidetes;Chitinophagia;Chitinophagales;Chitinophagaceae;Flavisolibacter;Flavisolibacter_LCS9
NODE_12221_length_774_cov_1.81001_1	GH23	PF01464	Transglycosylase_SLT_domain	K08309	soluble_lytic_murein_transglycosylase_[Pseudoxanthomonas_sp._YR558]	Bacteria;Proteobacteria;Gammaproteobacteria;Xanthomonadales;Xanthomonadaceae;Pseudoxanthomonas;Pseudoxanthomonas_YR558
NODE_12264_length_773_cov_0.824484_1	GH1	PF00232	Glycosyl_hydrolase_family_1	K05350	beta-glucosidase_[Pseudoxanthomonas_sp._CF125]	Bacteria;Proteobacteria;Gammaproteobacteria;Xanthomonadales;Xanthomonadaceae;Pseudoxanthomonas;Pseudoxanthomonas_CF125
NODE_12272_length_772_cov_0.774003_1	GH1	PF00232	Glycosyl_hydrolase_family_1	K01223	6-phospho-beta-glucosidase_[Staphylococcus_sp._MB371]	Bacteria;Firmicutes;Bacilli;Bacillales;Staphylococcaceae;Staphylococcus;Staphylococcus_MB371
NODE_12273_length_772_cov_0.677991_1	GH39				hypothetical_protein_[Microbacterium_paraoxydans]	Bacteria;Actinobacteria;Actinobacteria;Micrococcales;Microbacteriaceae;Microbacterium;
NODE_1229_length_3451_cov_1.75656_5	GH88	PF07470	Glycosyl_Hydrolase_Family_88	K18581	glucuronyl_hydrolase_[Microbacterium_sp._SCN_70-200]	Bacteria;Actinobacteria;Actinobacteria;Micrococcales;Microbacteriaceae;Microbacterium;Microbacterium_SCN_70-200
NODE_123_length_18623_cov_3.17444_3	GT4	PF00534;PF13439	Glycosyl_transferases_group_1;Glycosyltransferase_Family_4		putative_glycosyltransferase_[Gordonia_effusa_NBRC_100432]	Bacteria;Actinobacteria;Actinobacteria;Corynebacteriales;Gordoniaceae;Gordonia;Gordonia_effusa
NODE_1230_length_3448_cov_2.74918_2	CE3	PF13472	GDSL-like_Lipase/Acylhydrolase_family	K10804	Lysophospholipase_L1_[Sulfitobacter_brevis]	Bacteria;Proteobacteria;Alphaproteobacteria;Rhodobacterales;Rhodobacteraceae;Sulfitobacter;Sulfitobacter_brevis
NODE_12356_length_770_cov_1.26815_1	CBM32	PF13163	Protein_of_unknown_function_(DUF3999)		Protein_of_unknown_function_[Pseudoxanthomonas_sp._CF125]	Bacteria;Proteobacteria;Gammaproteobacteria;Xanthomonadales;Xanthomonadaceae;Pseudoxanthomonas;Pseudoxanthomonas_CF125
NODE_1237_length_3435_cov_1.99461_3	GT4	PF13579	Glycosyl_transferase_4-like_domain		glycosyl_transferase_[Microbacterium_sp._ZOR0019]	Bacteria;Actinobacteria;Actinobacteria;Micrococcales;Microbacteriaceae;Microbacterium;Microbacterium_ZOR0019
NODE_1237_length_3435_cov_1.99461_4	GT2	PF00535	Glycosyl_transferase_family_2		glycosyl_transferase_family_2_[Microbacterium_sp._Leaf161]	Bacteria;Actinobacteria;Actinobacteria;Micrococcales;Microbacteriaceae;Microbacterium;Microbacterium_Leaf161
NODE_12397_length_769_cov_0.816024_1	GH13_3			K16147	alpha-1;4-glucan--maltose-1-phosphate_maltosyltransferase_[Microbacterium_profundi]	Bacteria;Actinobacteria;Actinobacteria;Micrococcales;Microbacteriaceae;Microbacterium;Microbacterium_foliorum
NODE_124_length_18605_cov_2.95948_1	CE10	PF00326	Prolyl_oligopeptidase_family		MULTISPECIES:_lipase_[Gordonia]	Bacteria;Actinobacteria;Actinobacteria;Corynebacteriales;Gordoniaceae;Gordonia;	Fcan01_01477-PA	30.216	139	7.33e-07	48.1
NODE_12401_length_768_cov_0.509658_1	CBM32	PF00754	F5/8_type_C_domain	K01190	hypothetical_protein_[Prevotella_buccalis]	Bacteria;Bacteroidetes;Bacteroidia;Bacteroidales;Prevotellaceae;Prevotella;Prevotella_buccalis
NODE_12406_length_768_cov_0.912333_2	GT4	PF00534	Glycosyl_transferases_group_1		hypothetical_protein_[Rhizobium_giardinii]	Bacteria;Proteobacteria;Alphaproteobacteria;Rhizobiales;Rhizobiaceae;Rhizobium;Rhizobium_giardinii
NODE_1241_length_3430_cov_1.88036_1	GT1	PF00201	UDP-glucoronosyl_and_UDP-glucosyl_transferase		hypothetical_protein_[Leucobacter_salsicius]	Bacteria;Actinobacteria;Actinobacteria;Micrococcales;Microbacteriaceae;Leucobacter;Leucobacter_salsicius	Fcan01_14352-PA	31.461	89	6.3e-09	54.3
NODE_12471_length_766_cov_0.980626_1	GT101	PF08759	Glycosyltransferase_GT-D_fold		hypothetical_protein_[Glutamicibacter_arilaitensis]	Bacteria;Actinobacteria;Actinobacteria;Micrococcales;Micrococcaceae;Glutamicibacter;Glutamicibacter_arilaitensis
NODE_1249_length_3413_cov_2.55847_3	GT30	PF04413	3-Deoxy-D-manno-octulosonic-acid_transferase_(kdotransferase)	K02527	3-deoxy-D-manno-octulosonic_acid_transferase_[Paracoccus_saliphilus]	Bacteria;Proteobacteria;Alphaproteobacteria;Rhodobacterales;Rhodobacteraceae;Paracoccus;Paracoccus_saliphilus
NODE_125_length_18505_cov_3.29441_4	GT89			K13687	hypothetical_protein_[Gordonia_effusa]	Bacteria;Actinobacteria;Actinobacteria;Corynebacteriales;Gordoniaceae;Gordonia;Gordonia_effusa
NODE_125_length_18505_cov_3.29441_5	CE1	PF00756	Putative_esterase	K18851	esterase_[Gordonia_effusa]	Bacteria;Actinobacteria;Actinobacteria;Corynebacteriales;Gordoniaceae;Gordonia;Gordonia_effusa
NODE_125_length_18505_cov_3.29441_6	CE1	PF08310;PF00756	LGFP_repeat;Putative_esterase		esterase;_partial_[Gordonia_effusa]	Bacteria;Actinobacteria;Actinobacteria;Corynebacteriales;Gordoniaceae;Gordonia;Gordonia_bronchialis
NODE_125_length_18505_cov_3.29441_8	CE5	PF01083	Cutinase		cutinase_[Gordonia_effusa]	Bacteria;Actinobacteria;Actinobacteria;Corynebacteriales;Gordoniaceae;Gordonia;Gordonia_effusa
NODE_12517_length_765_cov_1.41642_1	GT70				Glycosyl_transferases_group_1_[Pseudoxanthomonas_indica]	Bacteria;Proteobacteria;Gammaproteobacteria;Xanthomonadales;Xanthomonadaceae;Pseudoxanthomonas;Pseudoxanthomonas_indica
NODE_1256_length_3397_cov_1.86311_1	GH38	PF01074;PF09261;PF07748	Glycosyl_hydrolases_family_38_N-terminal_domain;Alpha_mannosidase_middle_domain;Glycosyl_hydrolases_family_38_C-terminal_domain	K01191	alpha-mannosidase_[Arthrobacter_sp._49Tsu3.1M3]	Bacteria;Actinobacteria;Actinobacteria;Micrococcales;Micrococcaceae;Arthrobacter;Arthrobacter_49Tsu3;1M3	Fcan01_13240-PA	32.967	1001	8.01e-150	471
NODE_126_length_18477_cov_3.09613_13	GT51	PF00905;PF00912;PF03793	Penicillin_binding_protein_transpeptidase_domain;Transglycosylase;PASTA_domain		penicillin-binding_protein_[Gordonia_effusa]	Bacteria;Actinobacteria;Actinobacteria;Corynebacteriales;Gordoniaceae;Gordonia;Gordonia_effusa
NODE_1263_length_3382_cov_1.64101_2	GT2	PF00535	Glycosyl_transferase_family_2	K07011	glycosyl_transferase_[Microbacterium_sp._Root180]	Bacteria;Actinobacteria;Actinobacteria;Micrococcales;Microbacteriaceae;Microbacterium;Microbacterium_Root180
NODE_1266_length_3369_cov_1.6912_1	AA7	PF01565	FAD_binding_domain		FAD-linked_oxidoreductase_[Microbacterium_sp._Root166]	Bacteria;Actinobacteria;Actinobacteria;Micrococcales;Microbacteriaceae;Microbacterium;Microbacterium_Root166
NODE_12663_length_760_cov_0.873684_1	GT51	PF00912	Transglycosylase	K05366	penicillin-binding_protein_[Sphingopyxis_sp._113P3]	Bacteria;Proteobacteria;Alphaproteobacteria;Sphingomonadales;Sphingomonadaceae;Sphingopyxis;Sphingopyxis_113P3
NODE_12715_length_758_cov_1.06486_1	CE1	PF01738	Dienelactone_hydrolase_family	K01061	carboxymethylenebutenolidase_[Glutamicibacter_mysorens]	Bacteria;Actinobacteria;Actinobacteria;Micrococcales;Micrococcaceae;Glutamicibacter;Glutamicibacter_mysorens
NODE_1273_length_3356_cov_1.69059_2	GH13_3	PF11896;PF00128	Domain_of_unknown_function_(DUF3416);Alpha_amylase;_catalytic_domain	K16147	alpha-1;4-glucan--maltose-1-phosphate_maltosyltransferase_[Microbacterium_gorillae]	Bacteria;Actinobacteria;Actinobacteria;Micrococcales;Microbacteriaceae;Microbacterium;Microbacterium_cf046
NODE_1273_length_3356_cov_1.69059_3	GH13_11			K02438	glycogen_debranching_enzyme_[Microbacterium_gorillae]	Bacteria;Actinobacteria;Actinobacteria;Micrococcales;Microbacteriaceae;Microbacterium;Microbacterium_gorillae
NODE_12800_length_756_cov_1.01815_1	GH39				hypothetical_protein_[Burkholderia_sp._K24]	Bacteria;Proteobacteria;Betaproteobacteria;Burkholderiales;Burkholderiaceae;Burkholderia;Burkholderia_K24
NODE_12832_length_755_cov_0.981818_1	GT2	PF00535	Glycosyl_transferase_family_2		hypothetical_protein_[Arthrobacter_sp._NIO-1057]	Bacteria;Actinobacteria;Actinobacteria;Micrococcales;Micrococcaceae;Arthrobacter;Arthrobacter_NIO-1057
NODE_1284_length_3336_cov_1.70225_1	CE14	PF02585	GlcNAc-PI_de-N-acetylase		bacillithiol_biosynthesis_deacetylase_BshB2_[Staphylococcus_sciuri]	Bacteria;Firmicutes;Bacilli;Bacillales;Staphylococcaceae;Staphylococcus;Staphylococcus_sciuri
NODE_1289_length_3330_cov_1.66337_1	GH3	PF01915;PF00933	Glycosyl_hydrolase_family_3_C-terminal_domain;Glycosyl_hydrolase_family_3_N_terminal_domain	K05349	glycosyl_hydrolase_[Leucobacter_salsicius]	Bacteria;Actinobacteria;Actinobacteria;Micrococcales;Microbacteriaceae;Leucobacter;Leucobacter_salsicius
NODE_12898_length_752_cov_0.672755_2	CE1	PF00756	Putative_esterase		MULTISPECIES:_carbohydrate_esterase_[Chryseobacterium]	Bacteria;Bacteroidetes;Flavobacteriia;Flavobacteriales;Flavobacteriaceae;Chryseobacterium;
NODE_12900_length_752_cov_0.482496_1	GT4			K14855	hypothetical_protein_[Pseudoclavibacter_alba]	Bacteria;Actinobacteria;Actinobacteria;Micrococcales;Microbacteriaceae;Pseudoclavibacter;Pseudoclavibacter_alba
NODE_12905_length_752_cov_0.576865_1	GT19	PF02684	Lipid-A-disaccharide_synthetase	K00748	lipid-A-disaccharide_synthase_[Stenotrophomonas_humi]	Bacteria;Proteobacteria;Gammaproteobacteria;Xanthomonadales;Xanthomonadaceae;Stenotrophomonas;
NODE_12974_length_750_cov_0.983206_1	CBM44	PF00801	PKD_domain		hypothetical_protein_BGO70_09435_[Bacteroidetes_bacterium_43-93]	Bacteria;Bacteroidetes;;;;;Bacteroidetes_bacterium_43-93
NODE_12975_length_750_cov_1.18168_1	GT28	PF00534	Glycosyl_transferases_group_1	K02527	MULTISPECIES:_3-deoxy-D-manno-octulosonic_acid_transferase_[Burkholderiaceae]	Bacteria;Proteobacteria;Betaproteobacteria;Burkholderiales;Burkholderiaceae;;
NODE_12997_length_749_cov_1.17125_1	GH23	PF01464	Transglycosylase_SLT_domain		hypothetical_protein_[Xanthomonas_euvesicatoria]	Bacteria;Proteobacteria;Gammaproteobacteria;Xanthomonadales;Xanthomonadaceae;Xanthomonas;Xanthomonas_euvesicatoria
NODE_13_length_289393_cov_15.7349_107	GT4	PF13692	Glycosyl_transferases_group_1		glycosyl_transferase_[Pseudomonas_sp._GM25]	Bacteria;Proteobacteria;Gammaproteobacteria;Pseudomonadales;Pseudomonadaceae;Pseudomonas;Pseudomonas_GM25
NODE_13_length_289393_cov_15.7349_108	GT4	PF13692	Glycosyl_transferases_group_1		glycosyltransferase_[Pseudomonas_fluorescens]	Bacteria;Proteobacteria;Gammaproteobacteria;Pseudomonadales;Pseudomonadaceae;Pseudomonas;Pseudomonas_fluorescens
NODE_13_length_289393_cov_15.7349_114	GT4	PF00534	Glycosyl_transferases_group_1	K12993	glycosyl_transferase_[Pseudomonas_fluorescens]	Bacteria;Proteobacteria;Gammaproteobacteria;Pseudomonadales;Pseudomonadaceae;Pseudomonas;Pseudomonas_fluorescens
NODE_13_length_289393_cov_15.7349_115	GT4	PF13439;PF00534	Glycosyltransferase_Family_4;Glycosyl_transferases_group_1	K12994	MULTISPECIES:_glycosyl_transferase_[Pseudomonas]	Bacteria;Proteobacteria;Gammaproteobacteria;Pseudomonadales;Pseudomonadaceae;Pseudomonas;
NODE_13_length_289393_cov_15.7349_116	GT4	PF13439;PF00534	Glycosyltransferase_Family_4;Glycosyl_transferases_group_1	K12995	glycosyl_transferase_family_1_[Pseudomonas_fluorescens]	Bacteria;Proteobacteria;Gammaproteobacteria;Pseudomonadales;Pseudomonadaceae;Pseudomonas;Pseudomonas_fluorescens
NODE_13_length_289393_cov_15.7349_166	CBM50	PF01476	LysM_domain		peptidoglycan-binding_protein_[Pseudomonas_sp._GM25]	Bacteria;Proteobacteria;Gammaproteobacteria;Pseudomonadales;Pseudomonadaceae;Pseudomonas;
NODE_13_length_289393_cov_15.7349_232	AA3	PF05199;PF00732	GMC_oxidoreductase	K06151	MULTISPECIES:_GMC_family_oxidoreductase_[Pseudomonas]	Bacteria;Proteobacteria;Gammaproteobacteria;Pseudomonadales;Pseudomonadaceae;Pseudomonas;
NODE_13029_length_748_cov_1.14395_2	CBM50	PF01476	LysM_domain		peptidoglycan-binding_protein_LysM_[Pseudoxanthomonas_sp._Root630]	Bacteria;Proteobacteria;Gammaproteobacteria;Xanthomonadales;Xanthomonadaceae;Pseudoxanthomonas;Pseudoxanthomonas_Root630
NODE_13043_length_747_cov_0.731595_1	GH97	PF14509;PF10566	Glycosyl-hydrolase_97_C-terminal;_oligomerisation;Glycoside_hydrolase_97	K21574	alpha-glucosidase_[Chishuiella_changwenlii]	Bacteria;Bacteroidetes;Flavobacteriia;Flavobacteriales;Flavobacteriaceae;Chishuiella;Chishuiella_changwenlii
NODE_13045_length_747_cov_0.900307_1	GT27	PF13641	Glycosyltransferase_like_family_2	K07011	glycosyl_transferase_[Paraburkholderia_fungorum]	Bacteria;Proteobacteria;Betaproteobacteria;Burkholderiales;Burkholderiaceae;Paraburkholderia;Paraburkholderia_fungorum
NODE_13079_length_746_cov_0.998464_1	CBM32	PF13287	Fn3_associated		alpha-mannosidase_[Chryseobacterium_sp._SCN_40-13]	Bacteria;Bacteroidetes;Flavobacteriia;Flavobacteriales;Flavobacteriaceae;Chryseobacterium;Chryseobacterium_SCN_40-13
NODE_13114_length_745_cov_1.02615_1	GT28	PF03033;PF04101	Glycosyltransferase_family_28_N-terminal_domain;Glycosyltransferase_family_28_C-terminal_domain	K02563	undecaprenyldiphospho-muramoylpentapeptide_beta-N-acetylglucosaminyltransferase_[Stenotrophomonas_humi]	Bacteria;Proteobacteria;Gammaproteobacteria;Xanthomonadales;Xanthomonadaceae;Stenotrophomonas;Stenotrophomonas_humi
NODE_1314_length_3272_cov_2.07397_4	GT4	PF00534;PF13439	Glycosyl_transferases_group_1;Glycosyltransferase_Family_4		glucosyl_transferase_[Microbacterium_sp._GCS4]	Bacteria;Actinobacteria;Actinobacteria;Micrococcales;Microbacteriaceae;Microbacterium;Microbacterium_GCS4
NODE_13160_length_744_cov_1.08475_1	GT4	PF00534	Glycosyl_transferases_group_1		glycosyl_transferase_family_1_[Paraburkholderia_fungorum]	Bacteria;Proteobacteria;Betaproteobacteria;Burkholderiales;Burkholderiaceae;Paraburkholderia;Paraburkholderia_fungorum
NODE_13233_length_742_cov_0.998454_2	GT4	PF00534	Glycosyl_transferases_group_1		hypothetical_protein_[Gulosibacter_molinativorax]	Bacteria;Actinobacteria;Actinobacteria;Micrococcales;Microbacteriaceae;Gulosibacter;Gulosibacter_10
NODE_13249_length_741_cov_0.815789_2	GH109	PF01408	Oxidoreductase_family;_NAD-binding_Rossmann_fold		hypothetical_protein_[Empedobacter_brevis]	Bacteria;Bacteroidetes;Flavobacteriia;Flavobacteriales;Flavobacteriaceae;Empedobacter;Empedobacter_brevis
NODE_13269_length_741_cov_0.705882_1	CE7	PF05448	Acetyl_xylan_esterase_(AXE1)	K01060	acetylxylan_esterase_[Microbacterium_profundi]	Bacteria;Actinobacteria;Actinobacteria;Micrococcales;Microbacteriaceae;Microbacterium;Microbacterium_profundi
NODE_1332_length_3238_cov_1.3958_1	CE10	PF00135	Carboxylesterase_family	K03929	para-nitrobenzyl_esterase_[Pseudoxanthomonas_sp._CF125]	Bacteria;Proteobacteria;Gammaproteobacteria;Xanthomonadales;Xanthomonadaceae;Pseudoxanthomonas;Pseudoxanthomonas_CF125	Fcan01_20371-PA	31.473	448	8.9e-50	179
NODE_1332_length_3238_cov_1.3958_2	GH109	PF01408;PF02894	Oxidoreductase_family;_NAD-binding_Rossmann_fold;Oxidoreductase_family;_C-terminal_alpha/beta_domain	K16044	Predicted_dehydrogenase_[Pseudoxanthomonas_sp._CF125]	Bacteria;Proteobacteria;Gammaproteobacteria;Xanthomonadales;Xanthomonadaceae;Pseudoxanthomonas;Pseudoxanthomonas_CF125
NODE_13342_length_738_cov_0.724728_1	GH16	PF00722	Glycosyl_hydrolases_family_16		Glycosyl_hydrolases_family_16_[Pseudoxanthomonas_sp._CF125]	Bacteria;Proteobacteria;Gammaproteobacteria;Xanthomonadales;Xanthomonadaceae;Pseudoxanthomonas;Pseudoxanthomonas_CF125	Fcan01_06828-PA	48.551	138	2.53e-32	121
NODE_13371_length_737_cov_1.21963_1	GT23			K06027	hypothetical_protein_[Burkholderia_sp._K24]	Bacteria;Proteobacteria;Betaproteobacteria;Burkholderiales;Burkholderiaceae;Burkholderia;Burkholderia_K24
NODE_13380_length_736_cov_1.22621_1	CE6	PF03629	Carbohydrate_esterase;_sialic_acid-specific_acetylesterase	K05970	MULTISPECIES:_9-O-acetylesterase_[Stenotrophomonas]	Bacteria;Proteobacteria;Gammaproteobacteria;Xanthomonadales;Xanthomonadaceae;Stenotrophomonas;
NODE_13390_length_736_cov_0.650546_1	GT51	PF00912	Transglycosylase		Membrane_carboxypeptidase_(penicillin-binding_protein)_[Agrococcus_baldri]	Bacteria;Actinobacteria;Actinobacteria;Micrococcales;Microbacteriaceae;Agrococcus;Agrococcus_baldri
NODE_13432_length_735_cov_0.6625_1	CBM48	PF02922	Carbohydrate-binding_module_48_(Isoamylase_N-terminal_domain)	K01214	glycogen_operon_protein_[Agrococcus_baldri]	Bacteria;Actinobacteria;Actinobacteria;Micrococcales;Microbacteriaceae;Agrococcus;Agrococcus_baldri
NODE_13455_length_734_cov_1.08764_1	CBM23	PF03425	Carbohydrate_binding_domain_(family_11)		F5/8_type_C_domain-containing_protein_[Pseudoxanthomonas_sp._CF125]	Bacteria;Proteobacteria;Gammaproteobacteria;Xanthomonadales;Xanthomonadaceae;Pseudoxanthomonas;Pseudoxanthomonas_CF125
NODE_13541_length_731_cov_1.38208_1	PL22_1	PF07676	WD40-like_Beta_Propeller_Repeat	K03641	hypothetical_protein_[Dyella_japonica]	Bacteria;Proteobacteria;Gammaproteobacteria;Xanthomonadales;Rhodanobacteraceae;Dyella;Dyella_japonica
NODE_13587_length_730_cov_1.10551_1	GH38	PF09261;PF01074	Alpha_mannosidase_middle_domain;Glycosyl_hydrolases_family_38_N-terminal_domain	K01191	alpha-mannosidase_[Microbacterium_sp._292MF]	Bacteria;Actinobacteria;Actinobacteria;Micrococcales;Microbacteriaceae;Microbacterium;Microbacterium_292MF
NODE_136_length_18045_cov_2.27565_16	CE1	PF00903	Glyoxalase/Bleomycin_resistance_protein/Dioxygenase_superfamily	K06999	glyoxalase_[Paracoccus_sp._SCN_68-21]	Bacteria;Proteobacteria;Alphaproteobacteria;Rhodobacterales;Rhodobacteraceae;Paracoccus;Paracoccus_SCN_68-21
NODE_136_length_18045_cov_2.27565_3	PL22_1 PL22	PF04052;PF07676	TolB_amino-terminal_domain;WD40-like_Beta_Propeller_Repeat	K03641	TolB_protein_[Paracoccus_tibetensis]	Bacteria;Proteobacteria;Alphaproteobacteria;Rhodobacterales;Rhodobacteraceae;Paracoccus;Paracoccus_tibetensis
NODE_13632_length_729_cov_1.60883_2	CE10	PF07859	alpha/beta_hydrolase_fold	K01066	acetyl_esterase_[Pseudoxanthomonas_sp._CF125]	Bacteria;Proteobacteria;Gammaproteobacteria;Xanthomonadales;Xanthomonadaceae;Pseudoxanthomonas;Pseudoxanthomonas_CF125
NODE_1366_length_3169_cov_1.3715_1	GT27	PF00535	Glycosyl_transferase_family_2		hypothetical_protein_[Luteimonas_mephitis]	Bacteria;Proteobacteria;Gammaproteobacteria;Xanthomonadales;Xanthomonadaceae;Luteimonas;Luteimonas_mephitis
NODE_13714_length_726_cov_0.832013_1	CE3	PF13472	GDSL-like_Lipase/Acylhydrolase_family		GDSL-like_Lipase/Acylhydrolase_family_protein_[Pontibacter_chinhatensis]	Bacteria;Bacteroidetes;Cytophagia;Cytophagales;Hymenobacteraceae;Pontibacter;Pontibacter_chinhatensis	Fcan01_20627-PA	26.984	189	8.69e-14	70.1
NODE_13721_length_726_cov_1.05547_1	GH13_30	PF00128	Alpha_amylase;_catalytic_domain	K01187	alpha-amylase_[Microbacterium_sp._Ag1]	Bacteria;Actinobacteria;Actinobacteria;Micrococcales;Microbacteriaceae;Microbacterium;Microbacterium_Ag1
NODE_13731_length_726_cov_1.06815_1	GH18	PF00704	Glycosyl_hydrolases_family_18	K01183	hypothetical_protein_ABB26_16445_[Stenotrophomonas_humi]	Bacteria;Proteobacteria;Gammaproteobacteria;Xanthomonadales;Xanthomonadaceae;Stenotrophomonas;Stenotrophomonas_humi	Fcan01_09126-PA	35.985	264	1.11e-41	148
NODE_13734_length_726_cov_0.645008_2	GH42	PF02449	Beta-galactosidase	K12308	beta-galactosidase_[Microbacterium_sp._CH12i]	Bacteria;Actinobacteria;Actinobacteria;Micrococcales;Microbacteriaceae;Microbacterium;Microbacterium_RU33B
NODE_13748_length_725_cov_0.638095_1	CE1	PF00561	alpha/beta_hydrolase_fold		alpha/beta_hydrolase_[Pseudomonadales_bacterium_RIFCSPHIGHO2_12_FULL_40_16]	Bacteria;Proteobacteria;Gammaproteobacteria;Pseudomonadales;;;Pseudomonadales_bacterium_RIFCSPHIGHO2_12_FULL_40_16	Fcan01_11045-PA	24.837	153	1.02e-11	60.1
NODE_13751_length_725_cov_0.909524_1	CE1	PF00326	Prolyl_oligopeptidase_family		aminoacyl_peptidase_[Dysgonomonas_capnocytophagoides]	Bacteria;Bacteroidetes;Bacteroidia;Bacteroidales;Dysgonamonadaceae;Dysgonomonas;Dysgonomonas_capnocytophagoides
NODE_13832_length_723_cov_1.03344_1	CE10	PF00135	Carboxylesterase_family	K03929	para-nitrobenzyl_esterase_[Pseudoxanthomonas_sp._CF125]	Bacteria;Proteobacteria;Gammaproteobacteria;Xanthomonadales;Xanthomonadaceae;Pseudoxanthomonas;Pseudoxanthomonas_CF125
NODE_13838_length_723_cov_0.969745_1	GT104	PF10093	Uncharacterized_protein_conserved_in_bacteria_(DUF2331)		hypothetical_protein_[Paraburkholderia_fungorum]	Bacteria;Proteobacteria;Betaproteobacteria;Burkholderiales;Burkholderiaceae;Paraburkholderia;Paraburkholderia_fungorum
NODE_1389_length_3133_cov_1.65174_2	GT28	PF04101;PF03033	Glycosyltransferase_family_28_C-terminal_domain;Glycosyltransferase_family_28_N-terminal_domain	K02563	undecaprenyldiphospho-muramoylpentapeptide_beta-N-_acetylglucosaminyltransferase_[Agromyces_sp._Root81]	Bacteria;Actinobacteria;Actinobacteria;Micrococcales;Microbacteriaceae;Agromyces;Agromyces_Root81
NODE_13928_length_721_cov_1.21246_1	CE10	PF00326	Prolyl_oligopeptidase_family		hypothetical_protein_ABS96_32795_[Xanthomonadaceae_bacterium_SCN_69-123]	Bacteria;Proteobacteria;Gammaproteobacteria;Xanthomonadales;Xanthomonadaceae;;Xanthomonadaceae_bacterium_SCN_69-123
NODE_13964_length_720_cov_0.7872_1	GH3	PF00933	Glycosyl_hydrolase_family_3_N_terminal_domain	K01207	beta-N-acetylhexosaminidase_[Pseudoxanthomonas_suwonensis]	Bacteria;Proteobacteria;Gammaproteobacteria;Xanthomonadales;Xanthomonadaceae;Pseudoxanthomonas;Pseudoxanthomonas_suwonensis
NODE_13971_length_720_cov_0.8848_2	CE12	PF13472	GDSL-like_Lipase/Acylhydrolase_family		rhamnogalacturonan_acetylesterase_[Stenotrophomonas_humi]	Bacteria;Proteobacteria;Gammaproteobacteria;Xanthomonadales;Xanthomonadaceae;Stenotrophomonas;Stenotrophomonas_humi
NODE_14_length_278552_cov_13.4445_131	AA3	PF01593	Flavin_containing_amine_oxidoreductase	K06954	FAD-dependent_oxidoreductase_[Pseudomonas_fluorescens]	Bacteria;Proteobacteria;Gammaproteobacteria;Pseudomonadales;Pseudomonadaceae;Pseudomonas;Pseudomonas_fluorescens
NODE_14_length_278552_cov_13.4445_171	CE10	PF00975	Thioesterase_domain	K07018	alpha/beta_hydrolase_[Pseudomonas_sp._GM25]	Bacteria;Proteobacteria;Gammaproteobacteria;Pseudomonadales;Pseudomonadaceae;Pseudomonas;Pseudomonas_GM25
NODE_14_length_278552_cov_13.4445_198	GT28	PF03033;PF04101	Glycosyltransferase_family_28_N-terminal_domain;Glycosyltransferase_family_28_C-terminal_domain	K02563	undecaprenyldiphospho-muramoylpentapeptide_beta-N-acetylglucosaminyltransferase_[Pseudomonas_fluorescens]	Bacteria;Proteobacteria;Gammaproteobacteria;Pseudomonadales;Pseudomonadaceae;Pseudomonas;Pseudomonas_fluorescens
NODE_14_length_278552_cov_13.4445_204	CE11	PF03331	UDP-3-O-acyl_N-acetylglycosamine_deacetylase	K02535	MULTISPECIES:_UDP-3-O-[3-hydroxymyristoyl]_N-acetylglucosamine_deacetylase_[Pseudomonas]	Bacteria;Proteobacteria;Gammaproteobacteria;Pseudomonadales;Pseudomonadaceae;Pseudomonas;
NODE_1409_length_3108_cov_1.95984_1	CBM16	PF13810	Domain_of_unknown_function_(DUF4185)		carbohydrate-binding_protein_[Agromyces_cerinus]	Bacteria;Actinobacteria;Actinobacteria;Micrococcales;Microbacteriaceae;Agromyces;Agromyces_cerinus
NODE_14101_length_716_cov_0.628019_1	GH28				glycoside_hydrolase_[Hymenobacter_norwichensis]	Bacteria;Bacteroidetes;Cytophagia;Cytophagales;Hymenobacteraceae;Hymenobacter;Hymenobacter_norwichensis	Fcan01_03349-PA	31.33	233	1.98e-25	103
NODE_14107_length_716_cov_0.991948_1	GH32	PF00251	Glycosyl_hydrolases_family_32_N-terminal_domain		glycoside_hydrolase_family_32_protein_[Glutamicibacter_arilaitensis_Re117]	Bacteria;Actinobacteria;Actinobacteria;Micrococcales;Micrococcaceae;Glutamicibacter;Glutamicibacter_arilaitensis
NODE_14109_length_716_cov_1.16908_1	GT4	PF00534	Glycosyl_transferases_group_1		glycosyl_transferase;_partial_[Xanthomonas_gardneri]	Bacteria;Proteobacteria;Gammaproteobacteria;Xanthomonadales;Xanthomonadaceae;Xanthomonas;Xanthomonas_gardneri
NODE_14164_length_714_cov_0.752827_1	CE1	PF00326	Prolyl_oligopeptidase_family	K01322	S9_family_peptidase_[Glutamicibacter_sp._0426]	Bacteria;Actinobacteria;Actinobacteria;Micrococcales;Micrococcaceae;Glutamicibacter;Glutamicibacter_0426
NODE_1418_length_3088_cov_1.72569_1	CE1	PF12697	Alpha/beta_hydrolase_family		alpha/beta_hydrolase_[Microbacterium_sp._LCT-H2]	Bacteria;Actinobacteria;Actinobacteria;Micrococcales;Microbacteriaceae;Microbacterium;Microbacterium_LCT-H2
NODE_1418_length_3088_cov_1.72569_2	CE1	PF12697	Alpha/beta_hydrolase_family		hydrolase_[Microbacterium_resistens]	Bacteria;Actinobacteria;Actinobacteria;Micrococcales;Microbacteriaceae;Microbacterium;Microbacterium_resistens
NODE_14227_length_712_cov_1.50405_2	GH19			K03791	glycoside_hydrolase_family_19_[Burkholderia_multivorans]	Bacteria;Proteobacteria;Betaproteobacteria;Burkholderiales;Burkholderiaceae;Burkholderia;Burkholderia_multivorans
NODE_14232_length_712_cov_1.05024_2	GT26			K21364	UDP-Gal:alpha-D-GlcNAc-diphosphoundecaprenol_beta-1;4-galactosyltransferase_[Burkholderia_calidae]	Bacteria;Proteobacteria;Betaproteobacteria;Burkholderiales;Burkholderiaceae;Burkholderia;Burkholderia_calidae
NODE_14237_length_712_cov_0.834684_2	CE1	PF00561	alpha/beta_hydrolase_fold		alpha/beta_hydrolase_[Microbacterium_profundi]	Bacteria;Actinobacteria;Actinobacteria;Micrococcales;Microbacteriaceae;Microbacterium;Microbacterium_profundi
NODE_14270_length_711_cov_0.951299_1	GH109	PF02894;PF01408	Oxidoreductase_family;_C-terminal_alpha/beta_domain;Oxidoreductase_family;_NAD-binding_Rossmann_fold		Predicted_dehydrogenase_[Arthrobacter_sp._NIO-1057]	Bacteria;Actinobacteria;Actinobacteria;Micrococcales;Micrococcaceae;Arthrobacter;Arthrobacter_NIO-1057
NODE_14287_length_711_cov_0.818182_1	GT4				hypothetical_protein_[Paraburkholderia_xenovorans]	Bacteria;Proteobacteria;Betaproteobacteria;Burkholderiales;Burkholderiaceae;Paraburkholderia;Paraburkholderia_xenovorans
NODE_14303_length_710_cov_0.552846_2	AA6	PF03358	NADPH-dependent_FMN_reductase		flavodoxin_[Stenotrophomonas_humi]	Bacteria;Proteobacteria;Gammaproteobacteria;Xanthomonadales;Xanthomonadaceae;Stenotrophomonas;Stenotrophomonas_humi
NODE_14325_length_709_cov_0.698697_1	GT51	PF00912	Transglycosylase	K03814	monofunctional_biosynthetic_peptidoglycan_transglycosylase_[Stenotrophomonas_humi]	Bacteria;Proteobacteria;Gammaproteobacteria;Xanthomonadales;Xanthomonadaceae;Stenotrophomonas;Stenotrophomonas_humi
NODE_1443_length_3048_cov_1.30816_2	CBM50	PF01476;PF01551	LysM_domain;Peptidase_family_M23	K06194	lipoprotein_NlpD_[Pseudoxanthomonas_sp._CF125]	Bacteria;Proteobacteria;Gammaproteobacteria;Xanthomonadales;Xanthomonadaceae;Pseudoxanthomonas;Pseudoxanthomonas_CF125
NODE_14555_length_704_cov_0.845649_1	GT4	PF00534	Glycosyl_transferases_group_1	K09809	hypothetical_protein_[Staphylococcus_fleurettii]	Bacteria;Firmicutes;Bacilli;Bacillales;Staphylococcaceae;Staphylococcus;Staphylococcus_fleurettii
NODE_14567_length_703_cov_0.881579_1	GH30	PF02055	Glycosyl_hydrolase_family_30_TIM-barrel_domain	K01201	glycosyl_hydrolase_[Thermomonas_hydrothermalis]	Bacteria;Proteobacteria;Gammaproteobacteria;Xanthomonadales;Xanthomonadaceae;Thermomonas;Thermomonas_hydrothermalis
NODE_1457_length_3017_cov_1.71389_2	GH109	PF01408	Oxidoreductase_family;_NAD-binding_Rossmann_fold		oxidoreductase_[Microbacterium_resistens]	Bacteria;Actinobacteria;Actinobacteria;Micrococcales;Microbacteriaceae;Microbacterium;Microbacterium_resistens
NODE_146_length_16949_cov_2.69236_18	GH23	PF01464	Transglycosylase_SLT_domain		Transglycosylase_SLT_domain-containing_protein_[Paracoccus_homiensis]	Bacteria;Proteobacteria;Alphaproteobacteria;Rhodobacterales;Rhodobacteraceae;Paracoccus;Paracoccus_homiensis
NODE_1463_length_3006_cov_2.32463_1	GH1	PF00232	Glycosyl_hydrolase_family_1	K05350	beta-glucosidase_[Microbacterium_sp._Root53]	Bacteria;Actinobacteria;Actinobacteria;Micrococcales;Microbacteriaceae;Microbacterium;Microbacterium_Root53
NODE_14647_length_701_cov_0.909241_1	GH92	PF07971	Glycosyl_hydrolase_family_92		alpha-mannosidase_[Flavobacterium_filum]	Bacteria;Bacteroidetes;Flavobacteriia;Flavobacteriales;Flavobacteriaceae;Flavobacterium;Flavobacterium_filum
NODE_14656_length_701_cov_0.735974_1	GH13	PF00128	Alpha_amylase;_catalytic_domain	K21575	Glycosidase_[Soonwooa_buanensis]	Bacteria;Bacteroidetes;Flavobacteriia;Flavobacteriales;Flavobacteriaceae;Soonwooa;Soonwooa_buanensis
NODE_14727_length_700_cov_1.06612_1	GT4				group_1_glycosyl_transferase_[Paraburkholderia_fungorum]	Bacteria;Proteobacteria;Betaproteobacteria;Burkholderiales;Burkholderiaceae;Paraburkholderia;Paraburkholderia_fungorum
NODE_14734_length_699_cov_1.43543_1	GT20	PF00982	Glycosyltransferase_family_20	K00697	alpha;alpha-trehalose-phosphate_synthase;_partial_[Xanthomonas_hyacinthi_DSM_19077]	Bacteria;Proteobacteria;Gammaproteobacteria;Xanthomonadales;Xanthomonadaceae;Xanthomonas;Xanthomonas_hyacinthi
NODE_14764_length_699_cov_1.42715_1	GT2	PF00535	Glycosyl_transferase_family_2	K10211	glycosyl_transferase_family_2_[Staphylococcus_fleurettii]	Bacteria;Firmicutes;Bacilli;Bacillales;Staphylococcaceae;Staphylococcus;Staphylococcus_fleurettii
NODE_14789_length_698_cov_1.59038_2	GT2	PF00535	Glycosyl_transferase_family_2	K07011	hypothetical_protein_SAMN05216569_2491_[Pseudoxanthomonas_sp._CF125]	Bacteria;Proteobacteria;Gammaproteobacteria;Xanthomonadales;Xanthomonadaceae;Pseudoxanthomonas;Pseudoxanthomonas_CF125
NODE_1479_length_2979_cov_1.50381_1	GH1	PF00232	Glycosyl_hydrolase_family_1	K01223	6-phospho-beta-glucosidase_[Staphylococcus_fleurettii]	Bacteria;Firmicutes;Bacilli;Bacillales;Staphylococcaceae;Staphylococcus;Staphylococcus_fleurettii
NODE_1482_length_2974_cov_1.72734_1	GH109	PF01408	Oxidoreductase_family;_NAD-binding_Rossmann_fold		oxidoreductase_[Microbacterium_sp._RURRCA19A]	Bacteria;Actinobacteria;Actinobacteria;Micrococcales;Microbacteriaceae;Microbacterium;Microbacterium_RURRCA19A
NODE_149_length_16823_cov_3.15142_1	GT51	PF00912	Transglycosylase		penicillin-binding_protein_[Gordonia_soli]	Bacteria;Actinobacteria;Actinobacteria;Corynebacteriales;Gordoniaceae;Gordonia;Gordonia_soli
NODE_14918_length_695_cov_0.866667_1	GH13_23	PF00128	Alpha_amylase;_catalytic_domain	K01187	alpha-glucosidase_[Stenotrophomonas_humi]	Bacteria;Proteobacteria;Gammaproteobacteria;Xanthomonadales;Xanthomonadaceae;Stenotrophomonas;Stenotrophomonas_humi
NODE_1493_length_2950_cov_1.46375_1	GH13_15	PF00128	Alpha_amylase;_catalytic_domain	K01176	hypothetical_protein_BGO47_09325_[Microbacterium_sp._67-17]	Bacteria;Actinobacteria;Actinobacteria;Micrococcales;Microbacteriaceae;Microbacterium;Microbacterium_67-17
NODE_1493_length_2950_cov_1.46375_2	GH13_21	PF11941;PF00128	Domain_of_unknown_function_(DUF3459);Alpha_amylase;_catalytic_domain	K01187	maltodextrin_glucosidase_[Microbacterium_gorillae]	Bacteria;Actinobacteria;Actinobacteria;Micrococcales;Microbacteriaceae;Microbacterium;Microbacterium_esteraromaticum
NODE_14935_length_695_cov_0.571667_1	GT2	PF00535	Glycosyl_transferase_family_2	K07011	hypothetical_protein_[Microbacterium_barkeri]	Bacteria;Actinobacteria;Actinobacteria;Micrococcales;Microbacteriaceae;Microbacterium;Microbacterium_SCN_70-200
NODE_1496_length_2945_cov_1.54842_2	GH109	PF02894;PF01408	Oxidoreductase_family;_C-terminal_alpha/beta_domain;Oxidoreductase_family;_NAD-binding_Rossmann_fold		oxidoreductase_[Microbacterium_sp._URHA0036]	Bacteria;Actinobacteria;Actinobacteria;Micrococcales;Microbacteriaceae;Microbacterium;Microbacterium_URHA0036
NODE_1497_length_2943_cov_1.43329_2	CE9	PF01979	Amidohydrolase_family	K01443	N-acetylglucosamine-6-phosphate_deacetylase_[Staphylococcus_fleurettii]	Bacteria;Firmicutes;Bacilli;Bacillales;Staphylococcaceae;Staphylococcus;Staphylococcus_fleurettii
NODE_15_length_275255_cov_10.6734_101	GT1	PF04101;PF13439	Glycosyltransferase_family_28_C-terminal_domain;Glycosyltransferase_Family_4		hypothetical_protein_ABS62_10310_[Microbacterium_sp._SCN_70-200]	Bacteria;Actinobacteria;Actinobacteria;Micrococcales;Microbacteriaceae;Microbacterium;Microbacterium_SCN_70-200
NODE_15_length_275255_cov_10.6734_128	AA7	PF01565;PF04030	FAD_binding_domain;D-arabinono-1;4-lactone_oxidase		FAD-linked_oxidoreductase_[Microbacterium_sp._SCN_70-200]	Bacteria;Actinobacteria;Actinobacteria;Micrococcales;Microbacteriaceae;Microbacterium;Microbacterium_SCN_70-200
NODE_15_length_275255_cov_10.6734_169	GT2	PF13641	Glycosyltransferase_like_family_2	K00694	cellulose_synthase_(UDP-forming)_[Hymenobacter_sp._unc380mfsha3.1]	Bacteria;Bacteroidetes;Cytophagia;Cytophagales;Hymenobacteraceae;Hymenobacter;Hymenobacter_unc380mfsha3;1
NODE_15_length_275255_cov_10.6734_171	GH81	PF03639	Glycosyl_hydrolase_family_81		MULTISPECIES:_hypothetical_protein_[Microbacterium]	Bacteria;Actinobacteria;Actinobacteria;Micrococcales;Microbacteriaceae;Microbacterium;	Fcan01_09307-PA	29.73	259	8.73e-21	97.4
NODE_15_length_275255_cov_10.6734_189	GH13_15	PF00128	Alpha_amylase;_catalytic_domain	K01176	hypothetical_protein_[Microbacterium_aurum]	Bacteria;Actinobacteria;Actinobacteria;Micrococcales;Microbacteriaceae;Microbacterium;Microbacterium_aurum	Fcan01_07792-PA	35.106	470	6.38e-77	252
NODE_15_length_275255_cov_10.6734_190	CBM34 GH13_20	PF00128;PF11941	Alpha_amylase;_catalytic_domain;Domain_of_unknown_function_(DUF3459)	K01187	alpha-glycosidase_[Microbacterium_aurum]	Bacteria;Actinobacteria;Actinobacteria;Micrococcales;Microbacteriaceae;Microbacterium;Microbacterium_aurum
NODE_15_length_275255_cov_10.6734_192	GT39	PF13231;PF16192	Dolichyl-phosphate-mannose-protein_mannosyltransferase;C-terminal_four_TMM_region_of_protein-O-mannosyltransferase		dolichyl-phosphate-mannose--protein_mannosyltransferase_[Microbacterium_sp._SCN_70-200]	Bacteria;Actinobacteria;Actinobacteria;Micrococcales;Microbacteriaceae;Microbacterium;Microbacterium_SCN_70-200
NODE_15_length_275255_cov_10.6734_197	GH109	PF01408	Oxidoreductase_family;_NAD-binding_Rossmann_fold		oxidoreductase_[Microbacterium_aurum]	Bacteria;Actinobacteria;Actinobacteria;Micrococcales;Microbacteriaceae;Microbacterium;Microbacterium_aurum	Fcan01_11913-PA	34.125	337	1.6e-62	201
NODE_15_length_275255_cov_10.6734_22	GT2	PF00535	Glycosyl_transferase_family_2		glycosyl_transferase_family_2_[Microbacterium_sp._SCN_70-200]	Bacteria;Actinobacteria;Actinobacteria;Micrococcales;Microbacteriaceae;Microbacterium;Microbacterium_SCN_70-200
NODE_15_length_275255_cov_10.6734_33	AA3	PF01593	Flavin_containing_amine_oxidoreductase		phytoene_dehydrogenase_[Microbacterium_sp._TS-1]	Bacteria;Actinobacteria;Actinobacteria;Micrococcales;Microbacteriaceae;Microbacterium;Microbacterium_TS-1
NODE_15_length_275255_cov_10.6734_61	GT76				hypothetical_protein_[Microbacterium_aurum]	Bacteria;Actinobacteria;Actinobacteria;Micrococcales;Microbacteriaceae;Microbacterium;Microbacterium_aurum
NODE_15_length_275255_cov_10.6734_94	CE10	PF00135	Carboxylesterase_family	K03929	carboxylesterase_[Oerskovia_sp._Root22]	Bacteria;Actinobacteria;Actinobacteria;Micrococcales;Cellulomonadaceae;Oerskovia;Oerskovia_Root22	Fcan01_02231-PA	33.125	320	5.1e-40	152
NODE_15_length_275255_cov_10.6734_97	CE10	PF00135	Carboxylesterase_family	K03929	carboxylesterase_[Ktedonobacter_racemifer]	Bacteria;Chloroflexi;Ktedonobacteria;Ktedonobacterales;Ktedonobacteraceae;Ktedonobacter;Ktedonobacter_racemifer	Fcan01_13966-PA	31.471	537	7.13e-48	174
NODE_15059_length_692_cov_1.08543_1	GT52	PF07922	Glycosyltransferase_family_52	K00785	hypothetical_protein_[Burkholderia_calidae]	Bacteria;Proteobacteria;Betaproteobacteria;Burkholderiales;Burkholderiaceae;Burkholderia;Burkholderia_calidae
NODE_1507_length_2927_cov_1.8916_2	GT2	PF13641	Glycosyltransferase_like_family_2	K12990	hypothetical_protein_ABS60_11650_[Microbacterium_sp._SCN_71-17]	Bacteria;Actinobacteria;Actinobacteria;Micrococcales;Microbacteriaceae;Microbacterium;Microbacterium_SCN_71-17
NODE_15092_length_691_cov_1.39094_1	GT39	PF02366	Dolichyl-phosphate-mannose-protein_mannosyltransferase		phospholipid_carrier-dependent_glycosyltransferase_[Paeniglutamicibacter_antarcticus]	Bacteria;Actinobacteria;Actinobacteria;Micrococcales;Micrococcaceae;Paeniglutamicibacter;Paeniglutamicibacter_gangotriensis	Fcan01_14912-PA	29.714	175	5.2e-09	55.5
NODE_15098_length_691_cov_0.988255_1	CBM12			K01183	chitinase_[Stenotrophomonas_terrae]	Bacteria;Proteobacteria;Gammaproteobacteria;Xanthomonadales;Xanthomonadaceae;Stenotrophomonas;Stenotrophomonas_terrae
NODE_151_length_16651_cov_2.82375_13	GT28	PF03033;PF04101	Glycosyltransferase_family_28_N-terminal_domain;Glycosyltransferase_family_28_C-terminal_domain	K02563	undecaprenyldiphospho-muramoylpentapeptide_beta-N-_acetylglucosaminyltransferase_[Gordonia_effusa]	Bacteria;Actinobacteria;Actinobacteria;Corynebacteriales;Gordoniaceae;Gordonia;Gordonia_effusa
NODE_1513_length_2920_cov_2.08354_2	CE3	PF13472	GDSL-like_Lipase/Acylhydrolase_family		SGNH_hydrolase_[Microbacterium_sp._69-10]	Bacteria;Actinobacteria;Actinobacteria;Micrococcales;Microbacteriaceae;Microbacterium;Microbacterium_69-10
NODE_15169_length_689_cov_1.54377_1	CE9	PF01979	Amidohydrolase_family	K01443	N-acetylglucosamine-6-phosphate_deacetylase_[Microbacterium_sp._Ag1]	Bacteria;Actinobacteria;Actinobacteria;Micrococcales;Microbacteriaceae;Microbacterium;Microbacterium_Ag1
NODE_1518_length_2912_cov_1.6869_3	GT2	PF00535	Glycosyl_transferase_family_2		hypothetical_protein_[Staphylococcus_fleurettii]	Bacteria;Firmicutes;Bacilli;Bacillales;Staphylococcaceae;Staphylococcus;Staphylococcus_fleurettii
NODE_15191_length_689_cov_1.33838_1	CE4	PF01522	Polysaccharide_deacetylase		hypothetical_protein_[Burkholderia_sp._K24]	Bacteria;Proteobacteria;Betaproteobacteria;Burkholderiales;Burkholderiaceae;Burkholderia;Burkholderia_K24
NODE_15218_length_688_cov_1.20911_1	CE1	PF10503	Esterase_PHB_depolymerase		poly(3-hydroxyalkanoate)_depolymerase_[Burkholderia_sp._K24]	Bacteria;Proteobacteria;Betaproteobacteria;Burkholderiales;Burkholderiaceae;Burkholderia;Burkholderia_K24
NODE_15330_length_685_cov_1.25254_1	AA7	PF01565	FAD_binding_domain	K00104	glycolate_oxidase_[Burkholderia_sp._WP9]	Bacteria;Proteobacteria;Betaproteobacteria;Burkholderiales;Burkholderiaceae;Burkholderia;Burkholderia_WP9
NODE_1538_length_2881_cov_1.86683_4	GH23				hypothetical_protein_[Staphylococcus_fleurettii]	Bacteria;Firmicutes;Bacilli;Bacillales;Staphylococcaceae;Staphylococcus;Staphylococcus_fleurettii
NODE_154_length_16535_cov_2.89355_3	CE1	PF00561	alpha/beta_hydrolase_fold		alpha/beta_hydrolase_[Gordonia_effusa]	Bacteria;Actinobacteria;Actinobacteria;Corynebacteriales;Gordoniaceae;Gordonia;Gordonia_effusa
NODE_15462_length_682_cov_0.678024_1	CBM37			K08133	Por_secretion_system_C-terminal_sorting_domain-containing_protein_[Psychroflexus_halocasei]	Bacteria;Bacteroidetes;Flavobacteriia;Flavobacteriales;Flavobacteriaceae;Psychroflexus;Psychroflexus_halocasei
NODE_15463_length_682_cov_0.911414_1	CE1				phospholipase_[Stenotrophomonas_terrae]	Bacteria;Proteobacteria;Gammaproteobacteria;Xanthomonadales;Xanthomonadaceae;Stenotrophomonas;Stenotrophomonas_terrae
NODE_1551_length_2863_cov_1.98952_2	CE1	PF02230	Phospholipase/Carboxylesterase	K06999	esterase_[Microbacterium_sp._CCH5-D1]	Bacteria;Actinobacteria;Actinobacteria;Micrococcales;Microbacteriaceae;Microbacterium;Microbacterium_CCH5-D1
NODE_15544_length_680_cov_0.947009_1	CE4	PF01522	Polysaccharide_deacetylase		polysaccharide_deacetylase_[Stenotrophomonas_humi]	Bacteria;Proteobacteria;Gammaproteobacteria;Xanthomonadales;Xanthomonadaceae;Stenotrophomonas;Stenotrophomonas_humi
NODE_15611_length_678_cov_0.795883_1	GT51	PF00912	Transglycosylase	K05367	penicillin-binding_protein_1C_[Bizionia_argentinensis]	Bacteria;Bacteroidetes;Flavobacteriia;Flavobacteriales;Flavobacteriaceae;Bizionia;Bizionia_argentinensis
NODE_1563_length_2846_cov_2.15231_4	GT2	PF00535	Glycosyl_transferase_family_2	K09809	glycosyl_transferase_[Microbacterium_sp._CCH5-D1]	Bacteria;Actinobacteria;Actinobacteria;Micrococcales;Microbacteriaceae;Microbacterium;Microbacterium_CCH5-D1
NODE_15668_length_677_cov_1.04983_1	CBM20	PF17116;PF16561	Domain_of_unknown_function_(DUF5103);Glycogen_recognition_site_of_AMP-activated_protein_kinase		DUF5103_domain-containing_protein_[Vaginella_massiliensis]	Bacteria;Bacteroidetes;Flavobacteriia;Flavobacteriales;Flavobacteriaceae;Vaginella;Vaginella_massiliensis
NODE_15680_length_677_cov_0.735395_1	AA6	PF03358	NADPH-dependent_FMN_reductase	K00299	MULTISPECIES:_NADPH-dependent_oxidoreductase_[Burkholderiaceae]	Bacteria;Proteobacteria;Betaproteobacteria;Burkholderiales;Burkholderiaceae;;
NODE_15729_length_675_cov_0.905172_1	GT4	PF13692	Glycosyl_transferases_group_1	K20444	glycosyl_transferase_[Stenotrophomonas_terrae]	Bacteria;Proteobacteria;Gammaproteobacteria;Xanthomonadales;Xanthomonadaceae;Stenotrophomonas;Stenotrophomonas_terrae
NODE_1577_length_2827_cov_1.6131_3	GT2	PF00535	Glycosyl_transferase_family_2	K19427	hypothetical_protein_[Microbacterium_gorillae]	Bacteria;Actinobacteria;Actinobacteria;Micrococcales;Microbacteriaceae;Microbacterium;Microbacterium_gorillae
NODE_15783_length_674_cov_0.639033_1	CE10	PF07859	alpha/beta_hydrolase_fold	K01066	lipase_[Sphingopyxis_sp._LC81]	Bacteria;Proteobacteria;Alphaproteobacteria;Sphingomonadales;Sphingomonadaceae;Sphingopyxis;Sphingopyxis_LC81
NODE_158_length_16317_cov_2.86111_7	GT2	PF00535	Glycosyl_transferase_family_2	K00721	dolichol-phosphate_mannosyltransferase_[Gordonia_effusa]	Bacteria;Actinobacteria;Actinobacteria;Corynebacteriales;Gordoniaceae;Gordonia;Gordonia_effusa	Fcan01_02106-PA	36.087	230	2.93e-40	139
NODE_15806_length_673_cov_0.915225_1	CE14	PF02585	GlcNAc-PI_de-N-acetylase		N-acetylglucosaminylphosphatidylinositol_deacetylase_[Capnocytophaga_sp._oral_taxon_332]	Bacteria;Bacteroidetes;Flavobacteriia;Flavobacteriales;Flavobacteriaceae;Capnocytophaga;Capnocytophaga_oral_taxon_332
NODE_1587_length_2810_cov_1.25009_4	GT4	PF13692	Glycosyl_transferases_group_1		MULTISPECIES:_glycosyl_transferase_[Burkholderiaceae]	Bacteria;Proteobacteria;Betaproteobacteria;Burkholderiales;Burkholderiaceae;;
NODE_15898_length_671_cov_0.821181_1	CBM32	PF00754	F5/8_type_C_domain	K17624	hypothetical_protein_HMPREF1303_01597_[Propionibacterium_sp._KPL2009]	Bacteria;Actinobacteria;Actinobacteria;Propionibacteriales;Propionibacteriaceae;Propionibacterium;Propionibacterium_KPL2009
NODE_159_length_16211_cov_3.02575_10	GH25	PF01183	Glycosyl_hydrolases_family_25	K07273	glycoside_hydrolase_[Gordonia_effusa]	Bacteria;Actinobacteria;Actinobacteria;Corynebacteriales;Gordoniaceae;Gordonia;Gordonia_effusa
NODE_1598_length_2779_cov_1.38674_1	GH13_16	PF01636;PF00128;PF16657	Phosphotransferase_enzyme_family;Alpha_amylase;_catalytic_domain;Maltogenic_Amylase;_C-terminal_domain	K05343	alpha-amylase_[Paraburkholderia_fungorum]	Bacteria;Proteobacteria;Betaproteobacteria;Burkholderiales;Burkholderiaceae;Paraburkholderia;Paraburkholderia_fungorum
NODE_15991_length_669_cov_0.517422_1	CE1	PF00756	Putative_esterase	K07017	hypothetical_protein_SAMN04487989_107112_[Bizionia_echini]	Bacteria;Bacteroidetes;Flavobacteriia;Flavobacteriales;Flavobacteriaceae;Bizionia;Bizionia_echini
NODE_16_length_269304_cov_13.2573_137	PL5_1	PF05426	Alginate_lyase	K01729	mannuronate-specific_alginate_lyase_[Pseudomonas_sp._GM25]	Bacteria;Proteobacteria;Gammaproteobacteria;Pseudomonadales;Pseudomonadaceae;Pseudomonas;Pseudomonas_GM25
NODE_16_length_269304_cov_13.2573_146	CE4				polysaccharide_deacetylase_[Pseudomonas_sp._H1h]	Bacteria;Proteobacteria;Gammaproteobacteria;Pseudomonadales;Pseudomonadaceae;Pseudomonas;Pseudomonas_H1h
NODE_16_length_269304_cov_13.2573_156	CE1	PF02230	Phospholipase/Carboxylesterase	K06999	carboxylesterase_[Pseudomonas_fluorescens]	Bacteria;Proteobacteria;Gammaproteobacteria;Pseudomonadales;Pseudomonadaceae;Pseudomonas;Pseudomonas_fluorescens	Fcan01_01770-PA	31.05	219	1.66e-30	112
NODE_16_length_269304_cov_13.2573_184	GH23	PF00497;PF01464	Bacterial_extracellular_solute-binding_proteins;_family_3;Transglycosylase_SLT_domain	K18691	lytic_transglycosylase_F_[Pseudomonas_putida]	Bacteria;Proteobacteria;Gammaproteobacteria;Pseudomonadales;Pseudomonadaceae;Pseudomonas;
NODE_16_length_269304_cov_13.2573_190	CE9	PF01979	Amidohydrolase_family	K01443	N-acetylglucosamine-6-phosphate_deacetylase_[Pseudomonas_fluorescens]	Bacteria;Proteobacteria;Gammaproteobacteria;Pseudomonadales;Pseudomonadaceae;Pseudomonas;Pseudomonas_fluorescens
NODE_16_length_269304_cov_13.2573_255	GH46				hypothetical_protein_[Pseudomonas_fluorescens]	Bacteria;Proteobacteria;Gammaproteobacteria;Pseudomonadales;Pseudomonadaceae;Pseudomonas;Pseudomonas_fluorescens
NODE_16_length_269304_cov_13.2573_70	GT4	PF00534;PF13439	Glycosyl_transferases_group_1;Glycosyltransferase_Family_4		glycoside_hydrolase_[Pseudomonas_sp._DR_5-09]	Bacteria;Proteobacteria;Gammaproteobacteria;Pseudomonadales;Pseudomonadaceae;Pseudomonas;Pseudomonas_DR_5-09
NODE_16046_length_668_cov_1.05061_1	GT19	PF02684	Lipid-A-disaccharide_synthetase	K00748	lipid-A-disaccharide_synthase_[Pseudoxanthomonas_sp._CF125]	Bacteria;Proteobacteria;Gammaproteobacteria;Xanthomonadales;Xanthomonadaceae;Pseudoxanthomonas;Pseudoxanthomonas_CF125
NODE_16107_length_666_cov_0.562172_2	GT4	PF00534	Glycosyl_transferases_group_1		Glycosyltransferase_involved_in_cell_wall_bisynthesis_[Riemerella_columbipharyngis]	Bacteria;Bacteroidetes;Flavobacteriia;Flavobacteriales;Flavobacteriaceae;Riemerella;Riemerella_columbipharyngis
NODE_16118_length_666_cov_0.569177_1	CE10	PF07859	alpha/beta_hydrolase_fold	K01066	hypothetical_protein_[Propionicicella_superfundia]	Bacteria;Actinobacteria;Actinobacteria;Propionibacteriales;Nocardioidaceae;Propionicicella;Propionicicella_superfundia
NODE_16130_length_666_cov_0.619965_1	CE10	PF00326	Prolyl_oligopeptidase_family	K01354	S9_family_peptidase_[Sphingopyxis_sp._LC81]	Bacteria;Proteobacteria;Alphaproteobacteria;Sphingomonadales;Sphingomonadaceae;Sphingopyxis;Sphingopyxis_LC81
NODE_16151_length_666_cov_1.50613_1	GH103	PF13406	Transglycosylase_SLT_domain	K08305	membrane-bound_lytic_murein_transglycosylase_B_[Pseudoxanthomonas_sp._CF125]	Bacteria;Proteobacteria;Gammaproteobacteria;Xanthomonadales;Xanthomonadaceae;Pseudoxanthomonas;Pseudoxanthomonas_CF125
NODE_162_length_15960_cov_2.81544_2	GH109	PF01408	Oxidoreductase_family;_NAD-binding_Rossmann_fold	K00010	oxidoreductase_[Paracoccus_sp._MKU1]	Bacteria;Proteobacteria;Alphaproteobacteria;Rhodobacterales;Rhodobacteraceae;Paracoccus;Paracoccus_MKU1
NODE_162_length_15960_cov_2.81544_7	CE10	PF07859	alpha/beta_hydrolase_fold	K01066	esterase_[Paracoccus_sp._TRP]	Bacteria;Proteobacteria;Alphaproteobacteria;Rhodobacterales;Rhodobacteraceae;Paracoccus;
NODE_16234_length_664_cov_1.44991_1	GH103	PF13406	Transglycosylase_SLT_domain	K08305	membrane-bound_lytic_murein_transglycosylase_B_[Pseudoxanthomonas_sp._CF125]	Bacteria;Proteobacteria;Gammaproteobacteria;Xanthomonadales;Xanthomonadaceae;Pseudoxanthomonas;Pseudoxanthomonas_CF125
NODE_16248_length_663_cov_0.978873_2	GT2	PF00535	Glycosyl_transferase_family_2		MULTISPECIES:_glycosyl_transferase_[Burkholderiaceae]	Bacteria;Proteobacteria;Betaproteobacteria;Burkholderiales;Burkholderiaceae;;
NODE_1628_length_2735_cov_1.64697_3	CE10	PF07859	alpha/beta_hydrolase_fold	K01066	alpha/beta_hydrolase_[Microbacterium_sp._B24]	Bacteria;Actinobacteria;Actinobacteria;Micrococcales;Microbacteriaceae;Microbacterium;Microbacterium_B24
NODE_1631_length_2734_cov_1.65707_3	CBM50	PF01476	LysM_domain		hypothetical_protein_[Microbacterium_gorillae]	Bacteria;Actinobacteria;Actinobacteria;Micrococcales;Microbacteriaceae;Microbacterium;Microbacterium_gorillae
NODE_16337_length_662_cov_1.08113_1	CE1	PF12697	Alpha/beta_hydrolase_family		alpha/beta_hydrolase_[Sphingopyxis_sp._H115]	Bacteria;Proteobacteria;Alphaproteobacteria;Sphingomonadales;Sphingomonadaceae;Sphingopyxis;Sphingopyxis_H115
NODE_16489_length_658_cov_0.809947_1	CE1	PF00326	Prolyl_oligopeptidase_family		aminoacyl_peptidase_[Stenotrophomonas_humi]	Bacteria;Proteobacteria;Gammaproteobacteria;Xanthomonadales;Xanthomonadaceae;Stenotrophomonas;Stenotrophomonas_humi
NODE_1654_length_2705_cov_1.80728_4	GH13_30	PF00128	Alpha_amylase;_catalytic_domain	K01187	Oligo-1;6-glucosidase_[Microbacterium_ketosireducens]	Bacteria;Actinobacteria;Actinobacteria;Micrococcales;Microbacteriaceae;Microbacterium;Microbacterium_ketosireducens
NODE_16591_length_655_cov_1.14107_2	GT4			K06045	hypothetical_protein_[Lysobacter_defluvii]	Bacteria;Proteobacteria;Gammaproteobacteria;Xanthomonadales;Xanthomonadaceae;Lysobacter;Lysobacter_defluvii
NODE_166_length_15631_cov_2.70732_7	CE1	PF00756	Putative_esterase	K01070	S-formylglutathione_hydrolase_[Paracoccus_sp._228]	Bacteria;Proteobacteria;Alphaproteobacteria;Rhodobacterales;Rhodobacteraceae;Paracoccus;Paracoccus_228
NODE_16619_length_655_cov_1.1625_2	CBM50	PF01476	LysM_domain	K06194	peptidase_[Paraburkholderia_fungorum]	Bacteria;Proteobacteria;Betaproteobacteria;Burkholderiales;Burkholderiaceae;Paraburkholderia;Paraburkholderia_fungorum
NODE_1664_length_2686_cov_1.85372_1	GT87	PF04505	Interferon-induced_transmembrane_protein	K16468	No_hits_found
NODE_1666_length_2682_cov_2.11596_2	CE1	PF08386;PF00561	TAP-like_protein;alpha/beta_hydrolase_fold		alpha/beta_hydrolase_[Arthrobacter_globiformis]	Bacteria;Actinobacteria;Actinobacteria;Micrococcales;Micrococcaceae;Arthrobacter;Arthrobacter_globiformis
NODE_167_length_15624_cov_2.5122_14	GH25	PF01183	Glycosyl_hydrolases_family_25	K07273	lysozyme_[Paracoccus_homiensis]	Bacteria;Proteobacteria;Alphaproteobacteria;Rhodobacterales;Rhodobacteraceae;Paracoccus;Paracoccus_homiensis	Fcan01_20998-PA	26.852	216	2.38e-17	80.9
NODE_167_length_15624_cov_2.5122_16	AA4	PF01565;PF02913	FAD_binding_domain;FAD_linked_oxidases;_C-terminal_domain	K00102	2-hydroxy-acid_oxidase_[Paracoccus_saliphilus]	Bacteria;Proteobacteria;Alphaproteobacteria;Rhodobacterales;Rhodobacteraceae;Paracoccus;Paracoccus_saliphilus
NODE_167_length_15624_cov_2.5122_17	GT8	PF01501	Glycosyl_transferase_family_8		Alpha-N-acetylglucosamine_transferase_[Paracoccus_saliphilus]	Bacteria;Proteobacteria;Alphaproteobacteria;Rhodobacterales;Rhodobacteraceae;Paracoccus;Paracoccus_saliphilus	Fcan01_18753-PA	32.636	239	5.25e-19	87
NODE_16701_length_653_cov_0.930108_2	CE4	PF01522	Polysaccharide_deacetylase		hypothetical_protein_[Burkholderia_sp._K24]	Bacteria;Proteobacteria;Betaproteobacteria;Burkholderiales;Burkholderiaceae;Burkholderia;Burkholderia_K24
NODE_16703_length_653_cov_1.14516_1	GT2	PF00535	Glycosyl_transferase_family_2		MULTISPECIES:_glycosyl_transferase_family_2_[Propionibacteriaceae]	Bacteria;Actinobacteria;Actinobacteria;Propionibacteriales;Propionibacteriaceae;;
NODE_16750_length_652_cov_1.04847_2	GH3	PF00933	Glycosyl_hydrolase_family_3_N_terminal_domain	K05349	Glycosyl_hydrolase_family_3_N_terminal_domain-containing_protein_[Arthrobacter_sp._UNCCL28]	Bacteria;Actinobacteria;Actinobacteria;Micrococcales;Micrococcaceae;Arthrobacter;Arthrobacter_UNCCL28
NODE_168_length_15469_cov_2.901_3	AA7	PF01565;PF04030	FAD_binding_domain;D-arabinono-1;4-lactone_oxidase		FAD-linked_oxidoreductase_[Gordonia_effusa]	Bacteria;Actinobacteria;Actinobacteria;Corynebacteriales;Gordoniaceae;Gordonia;Gordonia_effusa	Fcan01_02903-PA	25.104	482	2.18e-29	120
NODE_16860_length_650_cov_0.897297_1	GT4	PF13692	Glycosyl_transferases_group_1		hypothetical_protein_[Paraburkholderia_fungorum]	Bacteria;Proteobacteria;Betaproteobacteria;Burkholderiales;Burkholderiaceae;Paraburkholderia;Paraburkholderia_fungorum
NODE_16888_length_649_cov_0.687726_1	CBM50	PF01476	LysM_domain	K08307	membrane-bound_lytic_murein_transglycosylase_D_[Pseudoxanthomonas_sp._CF125]	Bacteria;Proteobacteria;Gammaproteobacteria;Xanthomonadales;Xanthomonadaceae;Pseudoxanthomonas;Pseudoxanthomonas_CF125
NODE_16896_length_649_cov_0.559567_1	GT4				hypothetical_protein_[Glutamicibacter_arilaitensis]	Bacteria;Actinobacteria;Actinobacteria;Micrococcales;Micrococcaceae;Glutamicibacter;Glutamicibacter_arilaitensis
NODE_16908_length_649_cov_0.888087_1	GH103	PF13406	Transglycosylase_SLT_domain	K08305	lytic_murein_transglycosylase_B_[Acinetobacter_johnsonii]	Bacteria;Proteobacteria;Gammaproteobacteria;Pseudomonadales;Moraxellaceae;Acinetobacter;Acinetobacter_johnsonii
NODE_16920_length_649_cov_1.26715_1	GH76	PF03663	Glycosyl_hydrolase_family_76		hypothetical_protein_[Microbacterium_foliorum]	Bacteria;Actinobacteria;Actinobacteria;Micrococcales;Microbacteriaceae;Microbacterium;Microbacterium_foliorum
NODE_1693_length_2659_cov_1.039_2	GT4	PF13439;PF00534	Glycosyltransferase_Family_4;Glycosyl_transferases_group_1		Glycosyltransferase_involved_in_cell_wall_bisynthesis_[Pseudoxanthomonas_sp._CF125]	Bacteria;Proteobacteria;Gammaproteobacteria;Xanthomonadales;Xanthomonadaceae;Pseudoxanthomonas;Pseudoxanthomonas_CF125
NODE_16990_length_647_cov_0.552536_1	CE1	PF00561	alpha/beta_hydrolase_fold		alpha/beta_hydrolase_[Sphingopyxis_granuli]	Bacteria;Proteobacteria;Alphaproteobacteria;Sphingomonadales;Sphingomonadaceae;Sphingopyxis;Sphingopyxis_granuli
NODE_16993_length_647_cov_0.947464_1	GH43_9	PF04616	Glycosyl_hydrolases_family_43		MULTISPECIES:_xylosidase_[Stenotrophomonas]	Bacteria;Proteobacteria;Gammaproteobacteria;Xanthomonadales;Xanthomonadaceae;Stenotrophomonas;
NODE_17_length_210184_cov_11.1513_101	GH5	PF00150	Cellulase_(glycosyl_hydrolase_family_5)	K21000	glycosyl_hydrolase_family_5_[Pseudomonas_reinekei]	Bacteria;Proteobacteria;Gammaproteobacteria;Pseudomonadales;Pseudomonadaceae;Pseudomonas;Pseudomonas_reinekei
NODE_17_length_210184_cov_11.1513_125	GH3	PF00933	Glycosyl_hydrolase_family_3_N_terminal_domain	K01207	beta-N-acetylhexosaminidase_[Pseudomonas_sp._MS586]	Bacteria;Proteobacteria;Gammaproteobacteria;Pseudomonadales;Pseudomonadaceae;Pseudomonas;
NODE_17_length_210184_cov_11.1513_139	GH23	PF14718;PF01464	Soluble_lytic_murein_transglycosylase_L_domain;Transglycosylase_SLT_domain	K08309	lytic_transglycosylase_[Pseudomonas_sp._H1h]	Bacteria;Proteobacteria;Gammaproteobacteria;Pseudomonadales;Pseudomonadaceae;Pseudomonas;Pseudomonas_H1h
NODE_17_length_210184_cov_11.1513_45	AA3	PF00732;PF05199	GMC_oxidoreductase	K00108	choline_dehydrogenase_[Pseudomonas_sp._GM25]	Bacteria;Proteobacteria;Gammaproteobacteria;Pseudomonadales;Pseudomonadaceae;Pseudomonas;Pseudomonas_GM25	Fcan01_24796-PA	37.522	573	1.22e-107	335
NODE_17_length_210184_cov_11.1513_93	CE3	PF13472	GDSL-like_Lipase/Acylhydrolase_family	K02044	lysophospholipase_[Pseudomonas_fluorescens]	Bacteria;Proteobacteria;Gammaproteobacteria;Pseudomonadales;Pseudomonadaceae;Pseudomonas;Pseudomonas_fluorescens
NODE_17_length_210184_cov_11.1513_98	GT94 GT4	PF00534;PF13439	Glycosyl_transferases_group_1;Glycosyltransferase_Family_4		glycosyl_transferase_family_1_[Pseudomonas_fluorescens]	Bacteria;Proteobacteria;Gammaproteobacteria;Pseudomonadales;Pseudomonadaceae;Pseudomonas;Pseudomonas_fluorescens
NODE_170_length_15427_cov_3.04794_3	CE1	PF00756	Putative_esterase		esterase_[Gordonia_effusa]	Bacteria;Actinobacteria;Actinobacteria;Corynebacteriales;Gordoniaceae;Gordonia;Gordonia_effusa
NODE_170_length_15427_cov_3.04794_6	GT83	PF13231	Dolichyl-phosphate-mannose-protein_mannosyltransferase		glycosyl_transferase_[Gordonia_effusa]	Bacteria;Actinobacteria;Actinobacteria;Corynebacteriales;Gordoniaceae;Gordonia;Gordonia_effusa
NODE_170_length_15427_cov_3.04794_7	GT2	PF04138;PF00535	GtrA-like_protein;Glycosyl_transferase_family_2		putative_glycosyltransferase_[Gordonia_effusa_NBRC_100432]	Bacteria;Actinobacteria;Actinobacteria;Corynebacteriales;Gordoniaceae;Gordonia;Gordonia_effusa
NODE_1702_length_2653_cov_1.40383_2	CE9	PF01979	Amidohydrolase_family	K01443	N-acetylglucosamine-6-phosphate_deacetylase_[Pseudoxanthomonas_sp._CF125]	Bacteria;Proteobacteria;Gammaproteobacteria;Xanthomonadales;Xanthomonadaceae;Pseudoxanthomonas;Pseudoxanthomonas_CF125	Fcan01_12094-PA	32.67	352	3.08e-46	163
NODE_171_length_15380_cov_2.96866_4	CE10	PF03583	Secretory_lipase		lipase_[Pseudonocardia_sp._SCN_72-51]	Bacteria;Actinobacteria;Actinobacteria;Pseudonocardiales;Pseudonocardiaceae;Pseudonocardia;Pseudonocardia_SCN_72-51
NODE_171_length_15380_cov_2.96866_6	GH23	PF06737	Transglycosylase-like_domain		transglycosylase_[Gordonia_effusa]	Bacteria;Actinobacteria;Actinobacteria;Corynebacteriales;Gordoniaceae;Gordonia;Gordonia_effusa
NODE_17105_length_645_cov_1.18_1	GT51	PF00912	Transglycosylase	K05366	penicillin-binding_protein_[Paraburkholderia_fungorum]	Bacteria;Proteobacteria;Betaproteobacteria;Burkholderiales;Burkholderiaceae;Paraburkholderia;Paraburkholderia_fungorum
NODE_17132_length_645_cov_0.714545_1	CE9			K01443	N-acetylglucosamine-6-phosphate_deacetylase_[Stenotrophomonas_humi]	Bacteria;Proteobacteria;Gammaproteobacteria;Xanthomonadales;Xanthomonadaceae;Stenotrophomonas;Stenotrophomonas_humi
NODE_17164_length_644_cov_1.07468_1	CE10	PF12740	Chlorophyllase_enzyme		chlorophyllase_[Microbacterium_sp._SA39]	Bacteria;Actinobacteria;Actinobacteria;Micrococcales;Microbacteriaceae;Microbacterium;Microbacterium_SA39
NODE_1719_length_2631_cov_1.2358_1	CE10	PF02897;PF00326	Prolyl_oligopeptidase;_N-terminal_beta-propeller_domain;Prolyl_oligopeptidase_family	K01354	oligopeptidase_B_[Pseudoxanthomonas_sp._CF125]	Bacteria;Proteobacteria;Gammaproteobacteria;Xanthomonadales;Xanthomonadaceae;Pseudoxanthomonas;Pseudoxanthomonas_CF125
NODE_17207_length_643_cov_1.71898_1	GH23				Peptidoglycan-binding_(PGRP)_domain_of_peptidoglycan_hydrolases-containing_protein_[Pseudoxanthomonas_sp._CF125]	Bacteria;Proteobacteria;Gammaproteobacteria;Xanthomonadales;Xanthomonadaceae;Pseudoxanthomonas;Pseudoxanthomonas_CF125
NODE_17230_length_643_cov_1.17518_1	GH13_26			K06044	malto-oligosyltrehalose_synthase_[Burkholderia_sp._K24]	Bacteria;Proteobacteria;Betaproteobacteria;Burkholderiales;Burkholderiaceae;Burkholderia;Burkholderia_K24
NODE_1727_length_2625_cov_1.48261_1	GT19	PF02350	UDP-N-acetylglucosamine_2-epimerase	K01791	UDP-N-acetylglucosamine_2-epimerase_(non-hydrolyzing)_[Staphylococcus_sciuri]	Bacteria;Firmicutes;Bacilli;Bacillales;Staphylococcaceae;Staphylococcus;Staphylococcus_sciuri
NODE_17298_length_641_cov_0.703297_1	GT27	PF00535	Glycosyl_transferase_family_2		hypothetical_protein_[Paraburkholderia_xenovorans]	Bacteria;Proteobacteria;Betaproteobacteria;Burkholderiales;Burkholderiaceae;Paraburkholderia;Paraburkholderia_xenovorans
NODE_173_length_15331_cov_2.96896_10	AA6	PF03358	NADPH-dependent_FMN_reductase	K00299	FMN_reductase_[Gordonia_effusa]	Bacteria;Actinobacteria;Actinobacteria;Corynebacteriales;Gordoniaceae;Gordonia;Gordonia_effusa
NODE_173_length_15331_cov_2.96896_5	CE3	PF13472	GDSL-like_Lipase/Acylhydrolase_family		SGNH_hydrolase_[Gordonia_effusa]	Bacteria;Actinobacteria;Actinobacteria;Corynebacteriales;Gordoniaceae;Gordonia;Gordonia_effusa
NODE_173_length_15331_cov_2.96896_6	GH92	PF07971	Glycosyl_hydrolase_family_92		glycoside_hydrolase_[Gordonia_effusa]	Bacteria;Actinobacteria;Actinobacteria;Corynebacteriales;Gordoniaceae;Gordonia;Gordonia_effusa
NODE_17319_length_641_cov_0.738095_1	GH3	PF00933	Glycosyl_hydrolase_family_3_N_terminal_domain	K01207	beta-hexosaminidase_[Cutibacterium_acnes]	Bacteria;Actinobacteria;Actinobacteria;Propionibacteriales;Propionibacteriaceae;Cutibacterium;Cutibacterium_acnes
NODE_17348_length_640_cov_1.35229_2	GH76	PF03663	Glycosyl_hydrolase_family_76		hypothetical_protein_[Glutamicibacter_mysorens]	Bacteria;Actinobacteria;Actinobacteria;Micrococcales;Micrococcaceae;Glutamicibacter;Glutamicibacter_mysorens
NODE_174_length_15262_cov_2.45863_16	GT4	PF13579;PF00534	Glycosyl_transferase_4-like_domain;Glycosyl_transferases_group_1		glycosyl_transferase_[Rhizobium_hainanense]	Bacteria;Proteobacteria;Alphaproteobacteria;Rhizobiales;Rhizobiaceae;Rhizobium;Rhizobium_hainanense
NODE_174_length_15262_cov_2.45863_17	GT4	PF00534	Glycosyl_transferases_group_1	K12994	Glycos_transf_1;_partial_[uncultured_Roseiflexus_sp.]	Bacteria;Chloroflexi;Chloroflexia;Chloroflexales;Roseiflexaceae;Roseiflexus;uncultured_Roseiflexus
NODE_17457_length_638_cov_0.705341_1	CE1	PF12697	Alpha/beta_hydrolase_family		alpha/beta_hydrolase_[Sphingopyxis_sp._RIFCSPHIGHO2_12_FULL_65_19]	Bacteria;Proteobacteria;Alphaproteobacteria;Sphingomonadales;Sphingomonadaceae;Sphingopyxis;Sphingopyxis_RIFCSPHIGHO2_12_FULL_65_19
NODE_17482_length_638_cov_1.5709_1	CE1	PF12146	Serine_aminopeptidase;_S33		lysophospholipase_[Microbacterium_profundi]	Bacteria;Actinobacteria;Actinobacteria;Micrococcales;Microbacteriaceae;Microbacterium;Microbacterium_profundi
NODE_17528_length_637_cov_0.916974_1	GT26	PF00270;PF00271	DEAD/DEAH_box_helicase;Helicase_conserved_C-terminal_domain	K03723	transcription-repair_coupling_factor;_partial_[Microbacterium_sp._AR7-10]	Bacteria;Actinobacteria;Actinobacteria;Micrococcales;Microbacteriaceae;Microbacterium;Microbacterium_AR7-10
NODE_1754_length_2584_cov_2.51828_4	AA3_2	PF05199;PF00732	GMC_oxidoreductase		choline_dehydrogenase_[Sinorhizobium_sp._GL28]	Bacteria;Proteobacteria;Alphaproteobacteria;Rhizobiales;Rhizobiaceae;Sinorhizobium;Sinorhizobium_GL28
NODE_17593_length_635_cov_0.803704_1	GT51	PF00912	Transglycosylase	K05365	penicillin-binding_protein_1B_[Stenotrophomonas_humi]	Bacteria;Proteobacteria;Gammaproteobacteria;Xanthomonadales;Xanthomonadaceae;Stenotrophomonas;Stenotrophomonas_humi
NODE_1760_length_2579_cov_1.55837_2	GT2	PF00535	Glycosyl_transferase_family_2	K20534	glycosyltransferase_[Staphylococcus_fleurettii]	Bacteria;Firmicutes;Bacilli;Bacillales;Staphylococcaceae;Staphylococcus;Staphylococcus_fleurettii
NODE_1761_length_2577_cov_2.22482_4	GT2	PF00535	Glycosyl_transferase_family_2	K09809	Glycosyl_transferase_family_2_[Microbacterium_pygmaeum]	Bacteria;Actinobacteria;Actinobacteria;Micrococcales;Microbacteriaceae;Microbacterium;Microbacterium_pygmaeum	Fcan01_09414-PA	28.082	146	8.21e-14	70.9
NODE_17638_length_634_cov_0.907236_1	CE10	PF07859	alpha/beta_hydrolase_fold	K01066	MULTISPECIES:_hypothetical_protein_[Sphingopyxis]	Bacteria;Proteobacteria;Alphaproteobacteria;Sphingomonadales;Sphingomonadaceae;Sphingopyxis;
NODE_17648_length_634_cov_0.695733_1	GT5	PF00534;PF13439	Glycosyl_transferases_group_1;Glycosyltransferase_Family_4	K16148	glycosyl_transferase_family_1_[Microbacterium_profundi]	Bacteria;Actinobacteria;Actinobacteria;Micrococcales;Microbacteriaceae;Microbacterium;Microbacterium_profundi
NODE_17687_length_633_cov_0.895911_1	GH23	PF01464	Transglycosylase_SLT_domain		Transglycosylase_SLT_domain-containing_protein_[Pseudoxanthomonas_sp._CF125]	Bacteria;Proteobacteria;Gammaproteobacteria;Xanthomonadales;Xanthomonadaceae;Pseudoxanthomonas;Pseudoxanthomonas_CF125
NODE_178_length_14947_cov_3.53966_4	CE1	PF00756	Putative_esterase		esterase_[Gordonia_effusa]	Bacteria;Actinobacteria;Actinobacteria;Corynebacteriales;Gordoniaceae;Gordonia;Gordonia_effusa
NODE_178_length_14947_cov_3.53966_5	CE10	PF07859	alpha/beta_hydrolase_fold		putative_esterase_[Gordonia_araii_NBRC_100433]	Bacteria;Actinobacteria;Actinobacteria;Corynebacteriales;Gordoniaceae;Gordonia;Gordonia_araii
NODE_17844_length_630_cov_0.659813_2	GT4	PF00534	Glycosyl_transferases_group_1		Glycosyltransferase_involved_in_cell_wall_bisynthesis_[Chryseobacterium_treverense]	Bacteria;Bacteroidetes;Flavobacteriia;Flavobacteriales;Flavobacteriaceae;Chryseobacterium;Chryseobacterium_treverense
NODE_1789_length_2550_cov_1.81426_1	CE10	PF12697	Alpha/beta_hydrolase_family		alpha/beta_hydrolase_[Microbacterium_gorillae]	Bacteria;Actinobacteria;Actinobacteria;Micrococcales;Microbacteriaceae;Microbacterium;Microbacterium_gorillae
NODE_179_length_14914_cov_2.57217_6	GT28	PF03033;PF04101	Glycosyltransferase_family_28_N-terminal_domain;Glycosyltransferase_family_28_C-terminal_domain	K02563	UDP-N-acetylglucosamine--N-acetylmuramyl-(pentapeptide)_pyrophosphoryl-undecaprenol_N-acetylglucosamine_transferase_[Paracoccus_homiensis]	Bacteria;Proteobacteria;Alphaproteobacteria;Rhodobacterales;Rhodobacteraceae;Paracoccus;Paracoccus_homiensis
NODE_17914_length_629_cov_0.779026_1	GT4	PF13692	Glycosyl_transferases_group_1		glycosyl_transferase_[Paraburkholderia_fungorum]	Bacteria;Proteobacteria;Betaproteobacteria;Burkholderiales;Burkholderiaceae;Paraburkholderia;Paraburkholderia_fungorum
NODE_18_length_207460_cov_11.5977_114	GH109	PF01408;PF02894	Oxidoreductase_family;_NAD-binding_Rossmann_fold;Oxidoreductase_family;_C-terminal_alpha/beta_domain		hypothetical_protein_[Microbacterium_sp._Leaf288]	Bacteria;Actinobacteria;Actinobacteria;Micrococcales;Microbacteriaceae;Microbacterium;Microbacterium_SCN_70-200
NODE_18_length_207460_cov_11.5977_161	GH109	PF01408	Oxidoreductase_family;_NAD-binding_Rossmann_fold		oxidoreductase_[Microbacterium_sp._SCN_70-200]	Bacteria;Actinobacteria;Actinobacteria;Micrococcales;Microbacteriaceae;Microbacterium;Microbacterium_SCN_70-200
NODE_18_length_207460_cov_11.5977_197	GH13_4	PF00128	Alpha_amylase;_catalytic_domain	K05341	amylosucrase_[Microbacterium_sp._MRS-1]	Bacteria;Actinobacteria;Actinobacteria;Micrococcales;Microbacteriaceae;Microbacterium;Microbacterium_MRS-1
NODE_18_length_207460_cov_11.5977_70	GH2	PF00703	Glycosyl_hydrolases_family_2	K01192	hypothetical_protein_[Leifsonia_sp._Leaf325]	Bacteria;Actinobacteria;Actinobacteria;Micrococcales;Microbacteriaceae;Leifsonia;Leifsonia_Leaf325	Fcan01_00786-PA	28.354	723	2.43e-70	249
NODE_18_length_207460_cov_11.5977_72	GH5_41 CBM23	PF00150;PF03425	Cellulase_(glycosyl_hydrolase_family_5);Carbohydrate_binding_domain_(family_11)	K19355	hypothetical_protein_[Leifsonia_sp._Leaf325]	Bacteria;Actinobacteria;Actinobacteria;Micrococcales;Microbacteriaceae;Leifsonia;Leifsonia_SCN_70-46
NODE_18_length_207460_cov_11.5977_73	GH26	PF02156	Glycosyl_hydrolase_family_26	K01218	hypothetical_protein_[Leifsonia_sp._Leaf325]	Bacteria;Actinobacteria;Actinobacteria;Micrococcales;Microbacteriaceae;Leifsonia;Leifsonia_Leaf325
NODE_18_length_207460_cov_11.5977_76	GH26 CBM13	PF02156;PF00652	Glycosyl_hydrolase_family_26;Ricin-type_beta-trefoil_lectin_domain	K01218	glycosyl_hydrolase_[Leifsonia_sp._Leaf325]	Bacteria;Actinobacteria;Actinobacteria;Micrococcales;Microbacteriaceae;Leifsonia;Leifsonia_Leaf325	Fcan01_23616-PA	50	100	3.5e-28	113
NODE_18_length_207460_cov_11.5977_77	CE10	PF00135	Carboxylesterase_family	K03929	hypothetical_protein_[Plantibacter_sp._H53]	Bacteria;Actinobacteria;Actinobacteria;Micrococcales;Microbacteriaceae;Plantibacter;Plantibacter_flavus
NODE_18_length_207460_cov_11.5977_96	CE1	PF00561	alpha/beta_hydrolase_fold		3-oxoadipate_enol-lactonase_[Microbacterium_sp._cf046]	Bacteria;Actinobacteria;Actinobacteria;Micrococcales;Microbacteriaceae;Microbacterium;Microbacterium_cf046
NODE_180_length_14875_cov_2.53606_10	GH109	PF01408	Oxidoreductase_family;_NAD-binding_Rossmann_fold	K00010	inositol_2-dehydrogenase_[Paracoccus_yeei]	Bacteria;Proteobacteria;Alphaproteobacteria;Rhodobacterales;Rhodobacteraceae;Paracoccus;Paracoccus_yeei
NODE_180_length_14875_cov_2.53606_4	CE1	PF10503	Esterase_PHB_depolymerase		hypothetical_protein_[Paracoccus_yeei]	Bacteria;Proteobacteria;Alphaproteobacteria;Rhodobacterales;Rhodobacteraceae;Paracoccus;Paracoccus_S4493
NODE_18037_length_626_cov_0.960452_1	GT9	PF01075	Glycosyltransferase_family_9_(heptosyltransferase)		glycosyl_transferase_[Empedobacter_falsenii]	Bacteria;Bacteroidetes;Flavobacteriia;Flavobacteriales;Flavobacteriaceae;Empedobacter;Empedobacter_falsenii
NODE_18045_length_626_cov_0.751412_2	CBM50	PF01476	LysM_domain		hypothetical_protein_[Actinoplanes_missouriensis]	Bacteria;Actinobacteria;Actinobacteria;Micromonosporales;Micromonosporaceae;Actinoplanes;Actinoplanes_missouriensis
NODE_18076_length_625_cov_1.22264_1	GH109	PF01408	Oxidoreductase_family;_NAD-binding_Rossmann_fold		myo-inositol_2-dehydrogenase_[Propionibacterium_acnes_JCM_18916]	Bacteria;Actinobacteria;Actinobacteria;Propionibacteriales;Propionibacteriaceae;Cutibacterium;Cutibacterium_acnes
NODE_18097_length_625_cov_0.809434_1	GH13_15			K01176	alpha-amylase_[Microbacterium_aurum]	Bacteria;Actinobacteria;Actinobacteria;Micrococcales;Microbacteriaceae;Microbacterium;Microbacterium_aurum
NODE_18110_length_625_cov_0.433962_2	CBM66	PF06439	Domain_of_Unknown_Function_(DUF1080)		hypothetical_protein_[Niabella_aurantiaca]	Bacteria;Bacteroidetes;Chitinophagia;Chitinophagales;Chitinophagaceae;Niabella;Niabella_aurantiaca
NODE_18155_length_624_cov_1.03592_2	GT51	PF00912	Transglycosylase		penicillin-binding_protein_[Arthrobacter_sp._W1]	Bacteria;Actinobacteria;Actinobacteria;Micrococcales;Micrococcaceae;Arthrobacter;Arthrobacter_W1
NODE_1821_length_2527_cov_1.27673_2	CE10	PF07859	alpha/beta_hydrolase_fold	K01432	esterase_[Burkholderia_sp._K24]	Bacteria;Proteobacteria;Betaproteobacteria;Burkholderiales;Burkholderiaceae;Burkholderia;Burkholderia_K24
NODE_18212_length_623_cov_0.876894_1	CE4	PF01522	Polysaccharide_deacetylase		hypothetical_protein_[Fuerstia_marisgermanicae]	Bacteria;Planctomycetes;Planctomycetia;Planctomycetales;Planctomycetaceae;Fuerstia;Fuerstia_marisgermanicae
NODE_18256_length_622_cov_0.351044_1	GT2	PF00535	Glycosyl_transferase_family_2	K00721	dolichyl-phosphate_beta-D-mannosyltransferase_[Niabella_ginsenosidivorans]	Bacteria;Bacteroidetes;Chitinophagia;Chitinophagales;Chitinophagaceae;Niabella;Niabella_ginsenosidivorans
NODE_18293_length_622_cov_0.781784_1	GH3	PF00933	Glycosyl_hydrolase_family_3_N_terminal_domain	K05349	glycosyl_hydrolase_[Microbacterium_profundi]	Bacteria;Actinobacteria;Actinobacteria;Micrococcales;Microbacteriaceae;Microbacterium;Microbacterium_profundi
NODE_183_length_14820_cov_2.90628_14	CE11	PF03331	UDP-3-O-acyl_N-acetylglycosamine_deacetylase	K02535	UDP-3-O-[3-hydroxymyristoyl]_N-acetylglucosamine_deacetylase_[Paracoccus_homiensis]	Bacteria;Proteobacteria;Alphaproteobacteria;Rhodobacterales;Rhodobacteraceae;Paracoccus;Paracoccus_homiensis
NODE_18314_length_621_cov_0.519011_1	AA2	PF00141	Peroxidase	K03782	catalase-peroxidase_[Sphingobacterium_mizutaii]	Bacteria;Bacteroidetes;Sphingobacteriia;Sphingobacteriales;Sphingobacteriaceae;Sphingobacterium;Sphingobacterium_mizutaii
NODE_18369_length_620_cov_0.708571_2	CE4	PF01522	Polysaccharide_deacetylase		Peptidoglycan/xylan/chitin_deacetylase;_PgdA/CDA1_family_[Parapedobacter_koreensis]	Bacteria;Bacteroidetes;Sphingobacteriia;Sphingobacteriales;Sphingobacteriaceae;Parapedobacter;Parapedobacter_koreensis
NODE_1840_length_2506_cov_2.04479_3	CE10	PF07859	alpha/beta_hydrolase_fold		lipase_[Staphylococcus_fleurettii]	Bacteria;Firmicutes;Bacilli;Bacillales;Staphylococcaceae;Staphylococcus;Staphylococcus_fleurettii
NODE_18424_length_619_cov_0.517176_1	GH32	PF00251	Glycosyl_hydrolases_family_32_N-terminal_domain	K01193	hypothetical_protein_[Microbacterium_maritypicum]	Bacteria;Actinobacteria;Actinobacteria;Micrococcales;Microbacteriaceae;Microbacterium;Microbacterium_maritypicum
NODE_185_length_14737_cov_2.52698_2	GT4	PF00534	Glycosyl_transferases_group_1	K12989	glycosyl_transferase_family_1_[Paracoccus_sp._SM22M-07]	Bacteria;Proteobacteria;Alphaproteobacteria;Rhodobacterales;Rhodobacteraceae;Paracoccus;Paracoccus_SM22M-07
NODE_18511_length_618_cov_0.82218_1	GT2	PF00535	Glycosyl_transferase_family_2		glycosyl_transferase_[Stenotrophomonas_terrae]	Bacteria;Proteobacteria;Gammaproteobacteria;Xanthomonadales;Xanthomonadaceae;Stenotrophomonas;Stenotrophomonas_terrae
NODE_18544_length_617_cov_0.697318_1	GH136			K12183	hypothetical_protein_PAZ_c20400_[Propionibacterium_acnes_266]	Bacteria;Actinobacteria;Actinobacteria;Propionibacteriales;Propionibacteriaceae;Cutibacterium;Cutibacterium_acnes
NODE_18585_length_617_cov_0.637931_1	CE10	PF07859	alpha/beta_hydrolase_fold		peptidase_S9_[Niabella_ginsenosidivorans]	Bacteria;Bacteroidetes;Chitinophagia;Chitinophagales;Chitinophagaceae;Niabella;Niabella_ginsenosidivorans
NODE_18630_length_616_cov_0.664107_1	AA2	PF00141	Peroxidase	K03782	catalase/peroxidase_HPI_[Acinetobacter_johnsonii]	Bacteria;Proteobacteria;Gammaproteobacteria;Pseudomonadales;Moraxellaceae;Acinetobacter;Acinetobacter_johnsonii
NODE_18648_length_616_cov_0.696737_1	GH109	PF02894;PF01408	Oxidoreductase_family;_C-terminal_alpha/beta_domain;Oxidoreductase_family;_NAD-binding_Rossmann_fold		MULTISPECIES:_dehydrogenase_[Propionibacteriaceae]	Bacteria;Actinobacteria;Actinobacteria;Propionibacteriales;Propionibacteriaceae;;
NODE_18674_length_615_cov_0.592308_1	CE10	PF07859	alpha/beta_hydrolase_fold	K14731	carboxylesterase_[Gordonia_araii]	Bacteria;Actinobacteria;Actinobacteria;Corynebacteriales;Gordoniaceae;Gordonia;Gordonia_araii
NODE_187_length_14416_cov_2.72802_12	GT27	PF00535	Glycosyl_transferase_family_2		mycofactocin_system_glycosyltransferase_[Gordonia_effusa]	Bacteria;Actinobacteria;Actinobacteria;Corynebacteriales;Gordoniaceae;Gordonia;Gordonia_effusa
NODE_187_length_14416_cov_2.72802_13	AA3	PF00732;PF05199	GMC_oxidoreductase	K00108	mycofactocin_system_GMC_family_oxidoreductase_MftG_[Gordonia_effusa]	Bacteria;Actinobacteria;Actinobacteria;Corynebacteriales;Gordoniaceae;Gordonia;Gordonia_852002-10350_SCH5691597
NODE_187_length_14416_cov_2.72802_14	AA7	PF02913;PF01565	FAD_linked_oxidases;_C-terminal_domain;FAD_binding_domain	K00102;K00104	FAD-binding_oxidoreductase_[Gordonia_effusa]	Bacteria;Actinobacteria;Actinobacteria;Corynebacteriales;Gordoniaceae;Gordonia;Gordonia_effusa
NODE_1875_length_2466_cov_1.74989_2	GH73	PF01832	Mannosyl-glycoprotein_endo-beta-N-acetylglucosaminidase	K01227	autolysin_[Staphylococcus_fleurettii]	Bacteria;Firmicutes;Bacilli;Bacillales;Staphylococcaceae;Staphylococcus;Staphylococcus_fleurettii
NODE_18757_length_614_cov_0.872832_1	GH16	PF00722	Glycosyl_hydrolases_family_16		hypothetical_protein_[Microbacterium_hydrocarbonoxydans]	Bacteria;Actinobacteria;Actinobacteria;Micrococcales;Microbacteriaceae;Microbacterium;Microbacterium_hydrocarbonoxydans
NODE_1877_length_2462_cov_1.32277_2	GH19	PF01471;PF00182	Putative_peptidoglycan_binding_domain;Chitinase_class_I	K03791	Predicted_chitinase_[Lysobacter_sp._cf310]	Bacteria;Proteobacteria;Gammaproteobacteria;Xanthomonadales;Xanthomonadaceae;Lysobacter;Lysobacter_cf310
NODE_18793_length_613_cov_0.451737_1	GH1	PF00232	Glycosyl_hydrolase_family_1	K05350	beta-glucosidase_[Agrococcus_baldri]	Bacteria;Actinobacteria;Actinobacteria;Micrococcales;Microbacteriaceae;Agrococcus;Agrococcus_baldri
NODE_188_length_14341_cov_2.33216_4	GT26	PF03808	Glycosyl_transferase_WecB/TagA/CpsF_family		polymer_biosynthesis_protein;_WecB/TagA/CpsF_family_[Paracoccus_homiensis]	Bacteria;Proteobacteria;Alphaproteobacteria;Rhodobacterales;Rhodobacteraceae;Paracoccus;Paracoccus_homiensis
NODE_1882_length_2456_cov_2.19992_1	GT20	PF00982	Glycosyltransferase_family_20	K00697	trehalose-6-phosphate_synthase_[Paracoccus_sp._N5]	Bacteria;Proteobacteria;Alphaproteobacteria;Rhodobacterales;Rhodobacteraceae;Paracoccus;Paracoccus_N5
NODE_1882_length_2456_cov_2.19992_2	GH15	PF00723	Glycosyl_hydrolases_family_15		hypothetical_protein_[Paracoccus_sp._N5]	Bacteria;Proteobacteria;Alphaproteobacteria;Rhodobacterales;Rhodobacteraceae;Paracoccus;Paracoccus_N5
NODE_18824_length_613_cov_1.16216_1	GH1	PF00232	Glycosyl_hydrolase_family_1	K05350	beta-glucosidase_[Sphingopyxis_sp._LC363]	Bacteria;Proteobacteria;Alphaproteobacteria;Sphingomonadales;Sphingomonadaceae;Sphingopyxis;Sphingopyxis_LC363
NODE_1884_length_2453_cov_1.68872_1	CE5	PF01083	Cutinase		hypothetical_protein_KTR9_4865_(plasmid)_[Gordonia_sp._KTR9]	Bacteria;Actinobacteria;Actinobacteria;Corynebacteriales;Gordoniaceae;Gordonia;Gordonia_KTR9
NODE_18846_length_612_cov_1.02128_1	GH3	PF00933	Glycosyl_hydrolase_family_3_N_terminal_domain	K01207	hypothetical_protein_[Microbacterium_profundi]	Bacteria;Actinobacteria;Actinobacteria;Micrococcales;Microbacteriaceae;Microbacterium;Microbacterium_profundi
NODE_18856_length_612_cov_1.05803_1	GH73	PF01832	Mannosyl-glycoprotein_endo-beta-N-acetylglucosaminidase	K02395	flagellar_rod_assembly_protein_FlgJ_[Paraburkholderia_fungorum]	Bacteria;Proteobacteria;Betaproteobacteria;Burkholderiales;Burkholderiaceae;Paraburkholderia;Paraburkholderia_fungorum
NODE_18860_length_612_cov_1.10832_1	GH102	PF03562	MltA_specific_insert_domain	K08304	transglycosylase_[Paraburkholderia_fungorum]	Bacteria;Proteobacteria;Betaproteobacteria;Burkholderiales;Burkholderiaceae;Paraburkholderia;Paraburkholderia_fungorum
NODE_18868_length_612_cov_2.23404_1	GT4	PF00534	Glycosyl_transferases_group_1	K09809	hypothetical_protein_[Staphylococcus_fleurettii]	Bacteria;Firmicutes;Bacilli;Bacillales;Staphylococcaceae;Staphylococcus;Staphylococcus_fleurettii
NODE_18878_length_611_cov_0.598837_1	GT26	PF03808	Glycosyl_transferase_WecB/TagA/CpsF_family	K05946	glycosyltransferase;_WecB/TagA/CpsF_family_protein_[Paraburkholderia_fungorum]	Bacteria;Proteobacteria;Betaproteobacteria;Burkholderiales;Burkholderiaceae;Paraburkholderia;Paraburkholderia_fungorum
NODE_189_length_14319_cov_3.11052_5	CE10	PF12146	Serine_aminopeptidase;_S33		alpha/beta_hydrolase_[Gordonia_rhizosphera]	Bacteria;Actinobacteria;Actinobacteria;Corynebacteriales;Gordoniaceae;Gordonia;Gordonia_rhizosphera
NODE_18961_length_610_cov_0.763107_1	CE1	PF10503	Esterase_PHB_depolymerase		PHB_depolymerase_esterase_[Stenotrophomonas_terrae]	Bacteria;Proteobacteria;Gammaproteobacteria;Xanthomonadales;Xanthomonadaceae;Stenotrophomonas;Stenotrophomonas_terrae	Fcan01_07784-PA	36.567	134	1.13e-07	51.2
NODE_19_length_167303_cov_11.2483_3	GH65	PF03632;PF03636;PF03633	Glycosyl_hydrolase_family_65_central_catalytic_domain;Glycosyl_hydrolase_family_65;_N-terminal_domain;Glycosyl_hydrolase_family_65;_C-terminal_domain	K05342	kojibiose_phosphorylase_[Microbacterium_sp._TNHR37B]	Bacteria;Actinobacteria;Actinobacteria;Micrococcales;Microbacteriaceae;Microbacterium;Microbacterium_TNHR37B
NODE_19_length_167303_cov_11.2483_67	GH109	PF02894;PF01408	Oxidoreductase_family;_C-terminal_alpha/beta_domain;Oxidoreductase_family;_NAD-binding_Rossmann_fold		Predicted_dehydrogenase_[Microbacterium_pygmaeum]	Bacteria;Actinobacteria;Actinobacteria;Micrococcales;Microbacteriaceae;Microbacterium;Microbacterium_pygmaeum
NODE_19009_length_609_cov_0.542802_1	GH78	PF17389	Bacterial_alpha-L-rhamnosidase_6_hairpin_glycosidase_domain	K05989	alpha-L-rhamnosidase_[Parapedobacter_composti]	Bacteria;Bacteroidetes;Sphingobacteriia;Sphingobacteriales;Sphingobacteriaceae;Parapedobacter;Parapedobacter_composti
NODE_1905_length_2441_cov_1.92839_2	GH20	PF00728;PF02838	Glycosyl_hydrolase_family_20;_catalytic_domain;Glycosyl_hydrolase_family_20;_domain_2	K12373	hypothetical_protein_[Microbacterium_gorillae]	Bacteria;Actinobacteria;Actinobacteria;Micrococcales;Microbacteriaceae;Microbacterium;Microbacterium_gorillae
NODE_19083_length_608_cov_1.1384_1	GH18	PF00704	Glycosyl_hydrolases_family_18	K01183	MULTISPECIES:_chitinase_[Stenotrophomonas]	Bacteria;Proteobacteria;Gammaproteobacteria;Xanthomonadales;Xanthomonadaceae;Stenotrophomonas;Stenotrophomonas_terrae
NODE_19185_length_606_cov_0.837573_1	GT4	PF00534	Glycosyl_transferases_group_1	K16148	glycogen_synthase_[Propionibacterium_acnes_JCM_18918]	Bacteria;Actinobacteria;Actinobacteria;Propionibacteriales;Propionibacteriaceae;Cutibacterium;Cutibacterium_acnes
NODE_1928_length_2420_cov_1.77978_3	GH109	PF01408	Oxidoreductase_family;_NAD-binding_Rossmann_fold		oxidoreductase_[Microbacterium_sp._Root180]	Bacteria;Actinobacteria;Actinobacteria;Micrococcales;Microbacteriaceae;Microbacterium;Microbacterium_Root180
NODE_193_length_14228_cov_2.872_3	CBM48 GH13_9	PF02922;PF00128;PF02806	Carbohydrate-binding_module_48_(Isoamylase_N-terminal_domain);Alpha_amylase;_catalytic_domain;Alpha_amylase;_C-terminal_all-beta_domain	K00700	1;4-alpha-glucan_branching_enzyme_[Gordonia_effusa]	Bacteria;Actinobacteria;Actinobacteria;Corynebacteriales;Gordoniaceae;Gordonia;Gordonia_effusa
NODE_193_length_14228_cov_2.872_4	GH13_3	PF11896	Domain_of_unknown_function_(DUF3416)	K16147	alpha-1;4-glucan--maltose-1-phosphate_maltosyltransferase_[Gordonia_effusa]	Bacteria;Actinobacteria;Actinobacteria;Corynebacteriales;Gordoniaceae;Gordonia;Gordonia_effusa
NODE_19340_length_603_cov_0.966535_1	GH3	PF00933	Glycosyl_hydrolase_family_3_N_terminal_domain	K01207	glycosyl_hydrolase_family_3_[Microbacterium_sp._CH12i]	Bacteria;Actinobacteria;Actinobacteria;Micrococcales;Microbacteriaceae;Microbacterium;Microbacterium_CH12i
NODE_19350_length_603_cov_0.527559_2	CBM50	PF01476	LysM_domain		LysM_domain-containing_protein_[Pseudoxanthomonas_sp._CF125]	Bacteria;Proteobacteria;Gammaproteobacteria;Xanthomonadales;Xanthomonadaceae;Pseudoxanthomonas;Pseudoxanthomonas_CF125
NODE_19388_length_603_cov_0.958661_1	GT1	PF00201	UDP-glucoronosyl_and_UDP-glucosyl_transferase		glycosyltransferase;_MGT_family_[Agrococcus_baldri]	Bacteria;Actinobacteria;Actinobacteria;Micrococcales;Microbacteriaceae;Agrococcus;Agrococcus_baldri	Fcan01_05718-PA	37.349	83	2.04e-09	56.2
NODE_194_length_14189_cov_2.51625_12	GT51	PF00905;PF17092;PF00912	Penicillin_binding_protein_transpeptidase_domain;Penicillin-binding_protein_OB-like_domain;Transglycosylase	K05366	penicillin-binding_protein_1A_[Paracoccus_alcaliphilus]	Bacteria;Proteobacteria;Alphaproteobacteria;Rhodobacterales;Rhodobacteraceae;Paracoccus;Paracoccus_alcaliphilus
NODE_194_length_14189_cov_2.51625_6	AA3	PF05199;PF00732	GMC_oxidoreductase	K00108	choline_dehydrogenase_[Paracoccus_homiensis]	Bacteria;Proteobacteria;Alphaproteobacteria;Rhodobacterales;Rhodobacteraceae;Paracoccus;Paracoccus_homiensis
NODE_1941_length_2411_cov_1.52288_2	GT2	PF00535;PF04138	Glycosyl_transferase_family_2;GtrA-like_protein	K00721	glycosyl_transferase_family_2_[Microbacterium_sp._C448]	Bacteria;Actinobacteria;Actinobacteria;Micrococcales;Microbacteriaceae;Microbacterium;Microbacterium_luticocti
NODE_19448_length_602_cov_0.672584_1	GT4	PF00534;PF13439	Glycosyl_transferases_group_1;Glycosyltransferase_Family_4		PEP-CTERM/exosortase_A-associated_glycosyltransferase;_Daro_2409_family_[Sphingopyxis_sp._YR583]	Bacteria;Proteobacteria;Alphaproteobacteria;Sphingomonadales;Sphingomonadaceae;Sphingopyxis;Sphingopyxis_YR583
NODE_1949_length_2405_cov_1.72987_3	CBM47			K10366	class_A_sortase_SrtA_[Staphylococcus_fleurettii]	Bacteria;Firmicutes;Bacilli;Bacillales;Staphylococcaceae;Staphylococcus;Staphylococcus_fleurettii
NODE_19501_length_601_cov_0.586957_1	CBM50	PF01476	LysM_domain		hypothetical_protein_[Microbacterium_sp._CH1]	Bacteria;Actinobacteria;Actinobacteria;Micrococcales;Microbacteriaceae;Microbacterium;Microbacterium_CH1
NODE_19661_length_598_cov_0.435388_2	GH144	PF10091	Putative_glucoamylase		hypothetical_protein_[Luteimonas_mephitis]	Bacteria;Proteobacteria;Gammaproteobacteria;Xanthomonadales;Xanthomonadaceae;Luteimonas;Luteimonas_abyssi
NODE_19662_length_598_cov_1.07753_1	CE1	PF00756	Putative_esterase		esterase_[Paraburkholderia_fungorum]	Bacteria;Proteobacteria;Betaproteobacteria;Burkholderiales;Burkholderiaceae;Paraburkholderia;Paraburkholderia_fungorum
NODE_1968_length_2387_cov_1.8233_3	GH1	PF00232	Glycosyl_hydrolase_family_1	K01220	6-phospho-beta-galactosidase_[Staphylococcus_fleurettii]	Bacteria;Firmicutes;Bacilli;Bacillales;Staphylococcaceae;Staphylococcus;Staphylococcus_fleurettii
NODE_19792_length_596_cov_1.02395_1	CE10	PF07859	alpha/beta_hydrolase_fold	K01066	hypothetical_protein_[Haematomicrobium_sanguinis]	Bacteria;Actinobacteria;Actinobacteria;Micrococcales;Micrococcaceae;Haematomicrobium;Haematomicrobium_sanguinis
NODE_19822_length_595_cov_0.472_1	GT84	PF10091	Putative_glucoamylase		Cellobiose_phosphorylase_[Niabella_drilacis]	Bacteria;Bacteroidetes;Chitinophagia;Chitinophagales;Chitinophagaceae;Niabella;Niabella_drilacis
NODE_199_length_13745_cov_2.63033_13	AA12	PF07995	Glucose_/_Sorbosone_dehydrogenase		sorbosone_dehydrogenase_[Defluviimonas_alba]	Bacteria;Proteobacteria;Alphaproteobacteria;Rhodobacterales;Rhodobacteraceae;Defluviimonas;Defluviimonas_alba
NODE_19907_length_594_cov_0.769539_1	PL3				MULTISPECIES:_hypothetical_protein_[Micrococcaceae]	Bacteria;Actinobacteria;Actinobacteria;Micrococcales;Micrococcaceae;;
NODE_19925_length_594_cov_0.679359_1	GH109	PF03447	Homoserine_dehydrogenase;_NAD_binding_domain		homoserine_dehydrogenase_[Ochrobactrum_cytisi]	Bacteria;Proteobacteria;Alphaproteobacteria;Rhizobiales;Brucellaceae;Ochrobactrum;Ochrobactrum_cytisi
NODE_1999_length_2363_cov_1.78086_1	GT4	PF13579;PF13692	Glycosyl_transferase_4-like_domain;Glycosyl_transferases_group_1		glycosyl_transferase_[Microbacterium_sediminis]	Bacteria;Actinobacteria;Actinobacteria;Micrococcales;Microbacteriaceae;Microbacterium;Microbacterium_sediminis
NODE_2_length_794931_cov_12.1173_231	PL22	PF04052;PF07676	TolB_amino-terminal_domain;WD40-like_Beta_Propeller_Repeat	K03641	translocation_protein_TolB_[Pseudomonas_sp._RIT-PI-r]	Bacteria;Proteobacteria;Gammaproteobacteria;Pseudomonadales;Pseudomonadaceae;Pseudomonas;Pseudomonas_RIT-PI-r
NODE_2_length_794931_cov_12.1173_400	CE7	PF01738	Dienelactone_hydrolase_family		dienelactone_hydrolase_[Pseudomonas_sp._GM80]	Bacteria;Proteobacteria;Gammaproteobacteria;Pseudomonadales;Pseudomonadaceae;Pseudomonas;Pseudomonas_GM80
NODE_2_length_794931_cov_12.1173_411	AA6	PF03358	NADPH-dependent_FMN_reductase	K03809	NAD(P)H:quinone_oxidoreductase;_type_IV_[Pseudomonas_fluorescens]	Bacteria;Proteobacteria;Gammaproteobacteria;Pseudomonadales;Pseudomonadaceae;Pseudomonas;Pseudomonas_fluorescens
NODE_2_length_794931_cov_12.1173_575	GT2	PF13641	Glycosyltransferase_like_family_2	K12991	glycosyl_transferase_[Pseudomonas_sp._GM50]	Bacteria;Proteobacteria;Gammaproteobacteria;Pseudomonadales;Pseudomonadaceae;Pseudomonas;Pseudomonas_GM50
NODE_2_length_794931_cov_12.1173_577	GT4	PF13524	Glycosyl_transferases_group_1	K20444	hypothetical_protein_[Pseudomonas_fluorescens]	Bacteria;Proteobacteria;Gammaproteobacteria;Pseudomonadales;Pseudomonadaceae;Pseudomonas;Pseudomonas_fluorescens
NODE_2_length_794931_cov_12.1173_578	GT4			K07011	hypothetical_protein_[Methylomonas_methanica]	Bacteria;Proteobacteria;Gammaproteobacteria;Methylococcales;Methylococcaceae;Methylomonas;Methylomonas_methanica
NODE_2_length_794931_cov_12.1173_579	GT2	PF00535	Glycosyl_transferase_family_2	K12990	rhamnosyltransferase_[Candidatus_Accumulibacter_sp._BA-91]	Bacteria;Proteobacteria;Betaproteobacteria;;;Candidatus_Accumulibacter;Candidatus_Accumulibacter_BA-91
NODE_2_length_794931_cov_12.1173_611	GH23	PF00497;PF01464	Bacterial_extracellular_solute-binding_proteins;_family_3;Transglycosylase_SLT_domain		lytic_transglycosylase_F_[Pseudomonas_fluorescens]	Bacteria;Proteobacteria;Gammaproteobacteria;Pseudomonadales;Pseudomonadaceae;Pseudomonas;Pseudomonas_fluorescens
NODE_2_length_794931_cov_12.1173_617	CE3	PF13472	GDSL-like_Lipase/Acylhydrolase_family	K10804	MULTISPECIES:_arylesterase_[Pseudomonas]	Bacteria;Proteobacteria;Gammaproteobacteria;Pseudomonadales;Pseudomonadaceae;Pseudomonas;
NODE_2_length_794931_cov_12.1173_631	GT104	PF10093	Uncharacterized_protein_conserved_in_bacteria_(DUF2331)		hypothetical_protein_[Pseudomonas_sp._DR_5-09]	Bacteria;Proteobacteria;Gammaproteobacteria;Pseudomonadales;Pseudomonadaceae;Pseudomonas;Pseudomonas_DR_5-09
NODE_2_length_794931_cov_12.1173_633	CE10	PF07859	alpha/beta_hydrolase_fold		MULTISPECIES:_alpha/beta_hydrolase_[Pseudomonas]	Bacteria;Proteobacteria;Gammaproteobacteria;Pseudomonadales;Pseudomonadaceae;Pseudomonas;
NODE_2_length_794931_cov_12.1173_65	GT51	PF00912;PF00905	Transglycosylase;Penicillin_binding_protein_transpeptidase_domain		glycosyl_transferase_family_51_[Pseudomonas_fluorescens]	Bacteria;Proteobacteria;Gammaproteobacteria;Pseudomonadales;Pseudomonadaceae;Pseudomonas;Pseudomonas_fluorescens
NODE_2_length_794931_cov_12.1173_89	CE1	PF12146	Serine_aminopeptidase;_S33	K03928	alpha/beta_hydrolase_[Pseudomonas_fluorescens]	Bacteria;Proteobacteria;Gammaproteobacteria;Pseudomonadales;Pseudomonadaceae;Pseudomonas;Pseudomonas_fluorescens
NODE_20_length_160804_cov_13.7682_12	GT28			K00281	hypothetical_protein_[Pseudomonas_fluorescens]	Bacteria;Proteobacteria;Gammaproteobacteria;Pseudomonadales;Pseudomonadaceae;Pseudomonas;Pseudomonas_fluorescens
NODE_20_length_160804_cov_13.7682_50	GT83	PF13231	Dolichyl-phosphate-mannose-protein_mannosyltransferase		dolichyl-phosphate-mannose--protein_mannosyltransferase_[Pseudomonas_fluorescens]	Bacteria;Proteobacteria;Gammaproteobacteria;Pseudomonadales;Pseudomonadaceae;Pseudomonas;Pseudomonas_fluorescens
NODE_200_length_13706_cov_2.7045_2	GT35	PF00343;PF11897	Carbohydrate_phosphorylase;Protein_of_unknown_function_(DUF3417)	K00688	alpha-glucan_phosphorylase_[Gordonia_effusa]	Bacteria;Actinobacteria;Actinobacteria;Corynebacteriales;Gordoniaceae;Gordonia;Gordonia_effusa
NODE_2001_length_2361_cov_1.10282_1	GT51	PF00912	Transglycosylase	K05366	transglycosylase_[Staphylococcus_fleurettii]	Bacteria;Firmicutes;Bacilli;Bacillales;Staphylococcaceae;Staphylococcus;Staphylococcus_fleurettii
NODE_20048_length_591_cov_0.4375_1	GH73	PF01832	Mannosyl-glycoprotein_endo-beta-N-acetylglucosaminidase		hypothetical_protein_[Niabella_aurantiaca]	Bacteria;Bacteroidetes;Chitinophagia;Chitinophagales;Chitinophagaceae;Niabella;Niabella_ginsenosidivorans
NODE_2010_length_2357_cov_1.16932_2	GH23 CBM50	PF01464;PF01476	Transglycosylase_SLT_domain;LysM_domain	K08307	membrane-bound_lytic_murein_transglycosylase_D_[Pseudoxanthomonas_sp._CF125]	Bacteria;Proteobacteria;Gammaproteobacteria;Xanthomonadales;Xanthomonadaceae;Pseudoxanthomonas;Pseudoxanthomonas_CF125
NODE_20124_length_590_cov_0.656566_1	GT39			K20344	hypothetical_protein_[Ochrovirga_pacifica]	Bacteria;Bacteroidetes;Flavobacteriia;Flavobacteriales;Flavobacteriaceae;Ochrovirga;Ochrovirga_pacifica
NODE_20217_length_589_cov_0.941296_1	GT21	PF13506	Glycosyl_transferase_family_21	K00720	glucosyltransferase_[Paraburkholderia_fungorum]	Bacteria;Proteobacteria;Betaproteobacteria;Burkholderiales;Burkholderiaceae;Paraburkholderia;Paraburkholderia_fungorum
NODE_20238_length_588_cov_1.1217_1	CBM50	PF01476	LysM_domain		peptidoglycan-binding_protein_LysM_[Microbacterium_profundi]	Bacteria;Actinobacteria;Actinobacteria;Micrococcales;Microbacteriaceae;Microbacterium;Microbacterium_Cr-K29
NODE_2030_length_2339_cov_1.53298_1	GT19	PF02350	UDP-N-acetylglucosamine_2-epimerase	K01791	UDP-N-acetylglucosamine_2-epimerase_(non-hydrolyzing)_[Staphylococcus_fleurettii]	Bacteria;Firmicutes;Bacilli;Bacillales;Staphylococcaceae;Staphylococcus;Staphylococcus_fleurettii
NODE_20300_length_587_cov_0.693089_1	GT2	PF00535	Glycosyl_transferase_family_2		hypothetical_protein_BGV40_17550_[Methanosarcina_sp._Ant1]	Archaea;Euryarchaeota;Methanomicrobia;Methanosarcinales;Methanosarcinaceae;Methanosarcina;Methanosarcina_Ant1
NODE_2041_length_2330_cov_0.807606_2	AA4	PF01565;PF02913	FAD_binding_domain;FAD_linked_oxidases;_C-terminal_domain	K03777	dimethylmenaquinone_methyltransferase_[Stenotrophomonas_humi]	Bacteria;Proteobacteria;Gammaproteobacteria;Xanthomonadales;Xanthomonadaceae;Stenotrophomonas;Stenotrophomonas_humi
NODE_20433_length_585_cov_0.702041_2	GT4	PF00534	Glycosyl_transferases_group_1		glycosyl_transferase_family_1_[Gordonia_araii]	Bacteria;Actinobacteria;Actinobacteria;Corynebacteriales;Gordoniaceae;Gordonia;Gordonia_araii
NODE_20437_length_585_cov_0.769388_1	GH13_16	PF00128	Alpha_amylase;_catalytic_domain	K05343	maltose_alpha-D-glucosyltransferase/_alpha-amylase_[Agrococcus_baldri]	Bacteria;Actinobacteria;Actinobacteria;Micrococcales;Microbacteriaceae;Agrococcus;Agrococcus_baldri
NODE_20445_length_585_cov_0.808163_1	CE10	PF00326	Prolyl_oligopeptidase_family		S9_family_peptidase_[Arthrobacter_sp._W1]	Bacteria;Actinobacteria;Actinobacteria;Micrococcales;Micrococcaceae;Arthrobacter;Arthrobacter_NIO-1057
NODE_20476_length_584_cov_0.709611_2	GH23	PF01464	Transglycosylase_SLT_domain		lytic_transglycosylase_[Paraburkholderia_fungorum]	Bacteria;Proteobacteria;Betaproteobacteria;Burkholderiales;Burkholderiaceae;Paraburkholderia;Paraburkholderia_fungorum
NODE_20503_length_584_cov_1.34151_1	GH23	PF01464	Transglycosylase_SLT_domain		hypothetical_protein_[Microbacterium_profundi]	Bacteria;Actinobacteria;Actinobacteria;Micrococcales;Microbacteriaceae;Microbacterium;Microbacterium_profundi
NODE_20516_length_584_cov_0.762781_1	PL1_2	PF13229	Right_handed_beta_helix_region		hypothetical_protein_[Sphingopyxis_sp._LC363]	Bacteria;Proteobacteria;Alphaproteobacteria;Sphingomonadales;Sphingomonadaceae;Sphingopyxis;Sphingopyxis_LC363
NODE_20540_length_583_cov_1.51434_2	GH109	PF01408	Oxidoreductase_family;_NAD-binding_Rossmann_fold	K18067	4;5-dihydroxyphthalate_dehydrogenase_[Paraburkholderia_mimosarum]	Bacteria;Proteobacteria;Betaproteobacteria;Burkholderiales;Burkholderiaceae;Paraburkholderia;Paraburkholderia_mimosarum
NODE_20547_length_583_cov_0.782787_1	GT4	PF00534	Glycosyl_transferases_group_1	K13668	hypothetical_protein_[Microbacterium_hydrocarbonoxydans]	Bacteria;Actinobacteria;Actinobacteria;Micrococcales;Microbacteriaceae;Microbacterium;Microbacterium_hydrocarbonoxydans
NODE_206_length_13505_cov_2.74407_15	GT14	PF02485	Core-2/I-Branching_enzyme		Core-2/I-Branching_enzyme_[Paracoccus_alcaliphilus]	Bacteria;Proteobacteria;Alphaproteobacteria;Rhodobacterales;Rhodobacteraceae;Paracoccus;Paracoccus_alcaliphilus
NODE_2062_length_2316_cov_1.37686_2	CE10	PF04299;PF07859	Putative_FMN-binding_domain;alpha/beta_hydrolase_fold	K01066	hypothetical_protein_[Pseudoxanthomonas_mexicana]	Bacteria;Proteobacteria;Gammaproteobacteria;Xanthomonadales;Xanthomonadaceae;Pseudoxanthomonas;Pseudoxanthomonas_mexicana
NODE_20645_length_582_cov_0.829569_1	GH144	PF10091	Putative_glucoamylase		Tat_pathway_signal_protein_[Sphingopyxis_sp._LC363]	Bacteria;Proteobacteria;Alphaproteobacteria;Sphingomonadales;Sphingomonadaceae;Sphingopyxis;Sphingopyxis_LC363
NODE_20650_length_582_cov_1.14784_1	GH3	PF00933	Glycosyl_hydrolase_family_3_N_terminal_domain	K01207	hypothetical_protein_[Microbacterium_gorillae]	Bacteria;Actinobacteria;Actinobacteria;Micrococcales;Microbacteriaceae;Microbacterium;Microbacterium_gorillae
NODE_20658_length_582_cov_0.817248_1	GT9	PF01075	Glycosyltransferase_family_9_(heptosyltransferase)	K12982	heptosyltransferase_I_[Pseudoxanthomonas_sp._CF125]	Bacteria;Proteobacteria;Gammaproteobacteria;Xanthomonadales;Xanthomonadaceae;Pseudoxanthomonas;Pseudoxanthomonas_CF125
NODE_2067_length_2307_cov_2.66456_1	GT83	PF13231	Dolichyl-phosphate-mannose-protein_mannosyltransferase		glycosyl_transferase_[Gordonia_effusa]	Bacteria;Actinobacteria;Actinobacteria;Corynebacteriales;Gordoniaceae;Gordonia;Gordonia_effusa
NODE_20675_length_581_cov_0.728395_1	GT2	PF00535	Glycosyl_transferase_family_2	K09809	Glycosyl_transferase_family_2_[Agrococcus_carbonis]	Bacteria;Actinobacteria;Actinobacteria;Micrococcales;Microbacteriaceae;Agrococcus;Agrococcus_carbonis
NODE_20689_length_581_cov_1.1358_1	GH3	PF00933	Glycosyl_hydrolase_family_3_N_terminal_domain	K05349;K20836	beta-glucosidase_[Agromyces_subbeticus]	Bacteria;Actinobacteria;Actinobacteria;Micrococcales;Microbacteriaceae;Agromyces;Agromyces_subbeticus
NODE_207_length_13500_cov_3.163_10	GT4	PF00534;PF13439	Glycosyl_transferases_group_1;Glycosyltransferase_Family_4		glycosyl_transferase_[Gordonia_effusa]	Bacteria;Actinobacteria;Actinobacteria;Corynebacteriales;Gordoniaceae;Gordonia;Gordonia_effusa
NODE_207_length_13500_cov_3.163_2	GH3	PF00933	Glycosyl_hydrolase_family_3_N_terminal_domain	K01207	beta-glucosidase_[Gordonia_effusa]	Bacteria;Actinobacteria;Actinobacteria;Corynebacteriales;Gordoniaceae;Gordonia;Gordonia_effusa
NODE_207_length_13500_cov_3.163_5	CBM32	PF11847	Domain_of_unknown_function_(DUF3367)	K16648	membrane_protein_[Gordonia_effusa]	Bacteria;Actinobacteria;Actinobacteria;Corynebacteriales;Gordoniaceae;Gordonia;Gordonia_effusa
NODE_20790_length_580_cov_0.738144_1	GH65	PF03632	Glycosyl_hydrolase_family_65_central_catalytic_domain	K05342	family_65_glycosyl_hydrolase;_partial_[Propionibacterium_sp._HMSC075A12]	Bacteria;Actinobacteria;Actinobacteria;Propionibacteriales;Propionibacteriaceae;Propionibacterium;Propionibacterium_HMSC075A12
NODE_20822_length_579_cov_0.770661_1	GT39				C-terminal_four_TMM_region_of_protein-O-mannosyltransferase_[Agrococcus_baldri]	Bacteria;Actinobacteria;Actinobacteria;Micrococcales;Microbacteriaceae;Agrococcus;Agrococcus_baldri
NODE_2083_length_2296_cov_1.91867_2	GH109	PF01408;PF02894	Oxidoreductase_family;_NAD-binding_Rossmann_fold;Oxidoreductase_family;_C-terminal_alpha/beta_domain	K00010	inositol_2-dehydrogenase_[Staphylococcus_fleurettii]	Bacteria;Firmicutes;Bacilli;Bacillales;Staphylococcaceae;Staphylococcus;Staphylococcus_fleurettii	Fcan01_05591-PA	33.234	334	4.33e-59	194
NODE_20865_length_578_cov_1.05176_1	CBM50	PF01551;PF01476	Peptidase_family_M23;LysM_domain		MULTISPECIES:_peptidase_[Burkholderiaceae]	Bacteria;Proteobacteria;Betaproteobacteria;Burkholderiales;Burkholderiaceae;;
NODE_2087_length_2293_cov_1.42311_2	CBM50	PF01476	LysM_domain		LysM_domain-containing_protein_[Pseudoxanthomonas_sp._CF125]	Bacteria;Proteobacteria;Gammaproteobacteria;Xanthomonadales;Xanthomonadaceae;Pseudoxanthomonas;Pseudoxanthomonas_CF125
NODE_2088_length_2293_cov_1.55505_2	CE9	PF01979	Amidohydrolase_family	K01443	N-acetylglucosamine-6-phosphate_deacetylase_[Microbacterium_gorillae]	Bacteria;Actinobacteria;Actinobacteria;Micrococcales;Microbacteriaceae;Microbacterium;Microbacterium_ketosireducens
NODE_2095_length_2284_cov_0.887163_1	GH23	PF01464	Transglycosylase_SLT_domain	K08307	membrane-bound_lytic_murein_transglycosylase_D_[Pseudoxanthomonas_sp._CF125]	Bacteria;Proteobacteria;Gammaproteobacteria;Xanthomonadales;Xanthomonadaceae;Pseudoxanthomonas;Pseudoxanthomonas_CF125
NODE_20962_length_577_cov_1.23859_1	GT2	PF13641	Glycosyltransferase_like_family_2		glycosyl_transferase_[Stenotrophomonas_terrae]	Bacteria;Proteobacteria;Gammaproteobacteria;Xanthomonadales;Xanthomonadaceae;Stenotrophomonas;Stenotrophomonas_acidaminiphila
NODE_21_length_142965_cov_9.98704_36	CE1	PF12146	Serine_aminopeptidase;_S33		dienelactone_hydrolase_[Pseudomonas_sp._GM25]	Bacteria;Proteobacteria;Gammaproteobacteria;Pseudomonadales;Pseudomonadaceae;Pseudomonas;Pseudomonas_GM25
NODE_21_length_142965_cov_9.98704_6	GT83	PF13231	Dolichyl-phosphate-mannose-protein_mannosyltransferase		hypothetical_protein_[Pseudomonas_fluorescens]	Bacteria;Proteobacteria;Gammaproteobacteria;Pseudomonadales;Pseudomonadaceae;Pseudomonas;Pseudomonas_fluorescens
NODE_21_length_142965_cov_9.98704_69	CE1	PF00561	alpha/beta_hydrolase_fold		alpha/beta_hydrolase_[Pseudomonas_fluorescens]	Bacteria;Proteobacteria;Gammaproteobacteria;Pseudomonadales;Pseudomonadaceae;Pseudomonas;Pseudomonas_fluorescens
NODE_2101_length_2280_cov_2.68238_3	CE5	PF08237	PE-PPE_domain		hypothetical_protein_[Gordonia_effusa]	Bacteria;Actinobacteria;Actinobacteria;Corynebacteriales;Gordoniaceae;Gordonia;Gordonia_effusa
NODE_21037_length_576_cov_2.02703_1	CBM50	PF01476	LysM_domain	K03791	LysM_domain/M23/M37_peptidase_domain_protein_[Janibacter_sp._HTCC2649]	Bacteria;Actinobacteria;Actinobacteria;Micrococcales;Intrasporangiaceae;Janibacter;Janibacter_HTCC2649
NODE_2110_length_2271_cov_1.64752_2	GH3	PF00933	Glycosyl_hydrolase_family_3_N_terminal_domain	K05349	beta-glucosidase_[Stenotrophomonas_maltophilia]	Bacteria;Proteobacteria;Gammaproteobacteria;Xanthomonadales;Xanthomonadaceae;Stenotrophomonas;Stenotrophomonas_maltophilia
NODE_2120_length_2266_cov_2.25426_2	CE4	PF09349;PF01522	OHCU_decarboxylase;Polysaccharide_deacetylase	K01452	chitin_deacetylase_[Paracoccus_alcaliphilus]	Bacteria;Proteobacteria;Alphaproteobacteria;Rhodobacterales;Rhodobacteraceae;Paracoccus;Paracoccus_alcaliphilus	Fcan01_08528-PA	30.097	206	1.48e-27	110
NODE_2121_length_2263_cov_1.52445_1	CE3	PF13472	GDSL-like_Lipase/Acylhydrolase_family		SGNH_hydrolase_[Microbacterium_sediminis]	Bacteria;Actinobacteria;Actinobacteria;Micrococcales;Microbacteriaceae;Microbacterium;Microbacterium_sediminis
NODE_2126_length_2260_cov_1.71501_1	GH109	PF01408;PF02894	Oxidoreductase_family;_NAD-binding_Rossmann_fold;Oxidoreductase_family;_C-terminal_alpha/beta_domain		dehydrogenase_[Staphylococcus_fleurettii]	Bacteria;Firmicutes;Bacilli;Bacillales;Staphylococcaceae;Staphylococcus;Staphylococcus_fleurettii
NODE_21290_length_571_cov_0.768908_1	AA3_2	PF05199	GMC_oxidoreductase	K00108	choline_dehydrogenase_[Paraburkholderia_fungorum]	Bacteria;Proteobacteria;Betaproteobacteria;Burkholderiales;Burkholderiaceae;Paraburkholderia;Paraburkholderia_fungorum
NODE_21293_length_571_cov_0.516807_1	GT2	PF00535	Glycosyl_transferase_family_2	K20534	glycosyl_transferase_family_2_[Azoarcus_tolulyticus]	Bacteria;Proteobacteria;Betaproteobacteria;Rhodocyclales;Zoogloeaceae;Azoarcus;Azoarcus_tolulyticus
NODE_21339_length_571_cov_0.661765_1	CE1	PF00756	Putative_esterase	K01070	S-formylglutathione_hydrolase_[Sphingopyxis_sp._RIFCSPHIGHO2_12_FULL_65_19]	Bacteria;Proteobacteria;Alphaproteobacteria;Sphingomonadales;Sphingomonadaceae;Sphingopyxis;Sphingopyxis_RIFCSPHIGHO2_12_FULL_65_19
NODE_21353_length_571_cov_1.02941_1	CBM48	PF02922	Carbohydrate-binding_module_48_(Isoamylase_N-terminal_domain)	K00700	1;4-alpha-glucan_branching_enzyme_[Microbacterium_sp._Root61]	Bacteria;Actinobacteria;Actinobacteria;Micrococcales;Microbacteriaceae;Microbacterium;Microbacterium_Root61
NODE_2137_length_2253_cov_1.43744_3	GT4	PF00534	Glycosyl_transferases_group_1		glycosyl_transferase_[Staphylococcus_fleurettii]	Bacteria;Firmicutes;Bacilli;Bacillales;Staphylococcaceae;Staphylococcus;Staphylococcus_fleurettii
NODE_21447_length_569_cov_1.0865_1	CE4	PF01522	Polysaccharide_deacetylase	K01452	allantoinase_[Paraburkholderia_fungorum]	Bacteria;Proteobacteria;Betaproteobacteria;Burkholderiales;Burkholderiaceae;Paraburkholderia;Paraburkholderia_fungorum
NODE_215_length_13084_cov_2.86281_13	CE10	PF00326	Prolyl_oligopeptidase_family		alpha/beta_hydrolase_[Gordonia_effusa]	Bacteria;Actinobacteria;Actinobacteria;Corynebacteriales;Gordoniaceae;Gordonia;Gordonia_effusa	Fcan01_23246-PA	26.203	187	1.48e-10	60.1
NODE_21510_length_568_cov_0.589852_1	GT2	PF00535	Glycosyl_transferase_family_2		hypothetical_protein_[Flaviramulus_ichthyoenteri]	Bacteria;Bacteroidetes;Flavobacteriia;Flavobacteriales;Flavobacteriaceae;Flaviramulus;Flaviramulus_ichthyoenteri
NODE_21510_length_568_cov_0.589852_2	GT4	PF00534	Glycosyl_transferases_group_1		hypothetical_protein_[Pedobacter_sp._PACM_27299]	Bacteria;Bacteroidetes;Sphingobacteriia;Sphingobacteriales;Sphingobacteriaceae;Pedobacter;Pedobacter_PACM_27299
NODE_2152_length_2243_cov_1.22439_2	GT21	PF13632	Glycosyl_transferase_family_group_2		glycosyl_transferase_[Burkholderia_sp._K24]	Bacteria;Proteobacteria;Betaproteobacteria;Burkholderiales;Burkholderiaceae;Burkholderia;Burkholderia_K24	Fcan01_13049-PA	26.829	164	5.04e-09	57.4
NODE_2154_length_2241_cov_1.71435_1	CBM50	PF01476	LysM_domain	K19224	hypothetical_protein_[Staphylococcus_fleurettii]	Bacteria;Firmicutes;Bacilli;Bacillales;Staphylococcaceae;Staphylococcus;Staphylococcus_fleurettii
NODE_21589_length_567_cov_0.847458_1	GH103	PF13406	Transglycosylase_SLT_domain		hypothetical_protein_[Acinetobacter_johnsonii]	Bacteria;Proteobacteria;Gammaproteobacteria;Pseudomonadales;Moraxellaceae;Acinetobacter;Acinetobacter_johnsonii
NODE_216_length_13076_cov_88.5626_13	GT8			K13676	Glucoside_xylosyltransferase_1_[Orchesella_cincta]	Eukaryota;Arthropoda;Collembola;;Entomobryidae;Orchesella;Orchesella_cincta
NODE_2161_length_2236_cov_1.34236_3	GT83	PF13231	Dolichyl-phosphate-mannose-protein_mannosyltransferase		4-amino-4-deoxy-L-arabinose_transferase_[Pseudoxanthomonas_sp._CF125]	Bacteria;Proteobacteria;Gammaproteobacteria;Xanthomonadales;Xanthomonadaceae;Pseudoxanthomonas;Pseudoxanthomonas_CF125
NODE_21624_length_566_cov_0.651805_1	AA3_2	PF00732	GMC_oxidoreductase	K00108	choline_dehydrogenase_[Aeromicrobium_choanae]	Bacteria;Actinobacteria;Actinobacteria;Propionibacteriales;Nocardioidaceae;Aeromicrobium;Aeromicrobium_choanae
NODE_21667_length_566_cov_1.67728_1	GH109	PF01408	Oxidoreductase_family;_NAD-binding_Rossmann_fold	K00010	myo-inositol_2-dehydrogenase_[Pseudoxanthomonas_sp._CF125]	Bacteria;Proteobacteria;Gammaproteobacteria;Xanthomonadales;Xanthomonadaceae;Pseudoxanthomonas;Pseudoxanthomonas_CF125
NODE_2170_length_2231_cov_1.8118_3	GT39	PF02366;PF16192	Dolichyl-phosphate-mannose-protein_mannosyltransferase;C-terminal_four_TMM_region_of_protein-O-mannosyltransferase		dolichyl-phosphate-mannose--protein_mannosyltransferase_[Microbacterium_hydrocarbonoxydans]	Bacteria;Actinobacteria;Actinobacteria;Micrococcales;Microbacteriaceae;Microbacterium;Microbacterium_Leaf161	Fcan01_04555-PA	29.268	164	7.75e-10	61.2
NODE_21714_length_565_cov_1.2_1	GH103	PF13406	Transglycosylase_SLT_domain		lytic_murein_transglycosylase_[Pseudoxanthomonas_sp._CF125]	Bacteria;Proteobacteria;Gammaproteobacteria;Xanthomonadales;Xanthomonadaceae;Pseudoxanthomonas;Pseudoxanthomonas_CF125
NODE_218_length_12914_cov_2.50441_3	GH23	PF01464	Transglycosylase_SLT_domain	K08309	soluble_lytic_murein_transglycosylase_[Paracoccus_saliphilus]	Bacteria;Proteobacteria;Alphaproteobacteria;Rhodobacterales;Rhodobacteraceae;Paracoccus;Paracoccus_saliphilus
NODE_218_length_12914_cov_2.50441_8	CE1	PF02230	Phospholipase/Carboxylesterase	K06999	phospholipase/carboxylesterase_[Paracoccus_homiensis]	Bacteria;Proteobacteria;Alphaproteobacteria;Rhodobacterales;Rhodobacteraceae;Paracoccus;Paracoccus_homiensis
NODE_21831_length_564_cov_0.965885_1	GH43_12	PF04616	Glycosyl_hydrolases_family_43	K01198;K01209	xylan_1;4-beta-xylosidase_[Stenotrophomonas_maltophilia]	Bacteria;Proteobacteria;Gammaproteobacteria;Xanthomonadales;Xanthomonadaceae;Stenotrophomonas;Stenotrophomonas_maltophilia
NODE_2186_length_2218_cov_1.42299_3	CE10	PF07859	alpha/beta_hydrolase_fold	K01066	hypothetical_protein_[Propionicicella_superfundia]	Bacteria;Actinobacteria;Actinobacteria;Propionibacteriales;Nocardioidaceae;Propionicicella;Propionicicella_superfundia
NODE_21875_length_563_cov_0.912393_1	CE1	PF12697	Alpha/beta_hydrolase_family	K16050	3-oxoacyl-ACP_reductase_[Sphingomonas_sp._66-10]	Bacteria;Proteobacteria;Alphaproteobacteria;Sphingomonadales;Sphingomonadaceae;Sphingomonas;Sphingomonas_66-10
NODE_2192_length_2212_cov_1.64006_2	GT2 GT4	PF00534;PF00535	Glycosyl_transferases_group_1;Glycosyl_transferase_family_2		hypothetical_protein_[Mesorhizobium_ciceri]	Bacteria;Proteobacteria;Alphaproteobacteria;Rhizobiales;Phyllobacteriaceae;Mesorhizobium;Mesorhizobium_ciceri
NODE_21937_length_562_cov_0.922912_1	CE3	PF13472	GDSL-like_Lipase/Acylhydrolase_family		lipase_[Arthrobacter_sp._W1]	Bacteria;Actinobacteria;Actinobacteria;Micrococcales;Micrococcaceae;Arthrobacter;Arthrobacter_W1
NODE_21978_length_561_cov_0.98927_1	GT2	PF00535	Glycosyl_transferase_family_2		glycosyl_transferase_[Paraburkholderia_fungorum]	Bacteria;Proteobacteria;Betaproteobacteria;Burkholderiales;Burkholderiaceae;Paraburkholderia;Paraburkholderia_fungorum
NODE_22_length_116526_cov_10.8804_109	GT51	PF03793;PF00905;PF00912	PASTA_domain;Penicillin_binding_protein_transpeptidase_domain;Transglycosylase		glycosyl_transferase_family_51_[Microbacterium_sp._MRS-1]	Bacteria;Actinobacteria;Actinobacteria;Micrococcales;Microbacteriaceae;Microbacterium;Microbacterium_MRS-1
NODE_22_length_116526_cov_10.8804_8	GH114	PF03537	Glycoside-hydrolase_family_GH114		hypothetical_protein_[Microbacterium_sp._11MF]	Bacteria;Actinobacteria;Actinobacteria;Micrococcales;Microbacteriaceae;Microbacterium;Microbacterium_11MF	Fcan01_04805-PA	32.338	201	5.83e-16	75.9
NODE_220_length_12882_cov_2.92954_2	AA4	PF01565;PF02913	FAD_binding_domain;FAD_linked_oxidases;_C-terminal_domain		FAD-binding_oxidoreductase_[Gordonia_effusa]	Bacteria;Actinobacteria;Actinobacteria;Corynebacteriales;Gordoniaceae;Gordonia;Gordonia_effusa
NODE_2200_length_2207_cov_1.85606_1	CBM50	PF05257;PF01476	CHAP_domain;LysM_domain		N-acetylmuramoyl-L-alanine_amidase_[Staphylococcus_fleurettii]	Bacteria;Firmicutes;Bacilli;Bacillales;Staphylococcaceae;Staphylococcus;Staphylococcus_fleurettii
NODE_22047_length_561_cov_1.87339_1	PL9_1	PF13229	Right_handed_beta_helix_region		hypothetical_protein_[Pseudoxanthomonas_dokdonensis]	Bacteria;Proteobacteria;Gammaproteobacteria;Xanthomonadales;Xanthomonadaceae;Pseudoxanthomonas;Pseudoxanthomonas_CF125
NODE_22082_length_560_cov_0.619355_1	GT4	PF00534	Glycosyl_transferases_group_1		Glycosyltransferase_involved_in_cell_wall_bisynthesis_[Pseudosphingobacterium_domesticum]	Bacteria;Bacteroidetes;Sphingobacteriia;Sphingobacteriales;Sphingobacteriaceae;Pseudosphingobacterium;Pseudosphingobacterium_domesticum
NODE_222_length_12843_cov_2.5073_8	GT2	PF13641;PF05157	Glycosyltransferase_like_family_2;Type_II_secretion_system_(T2SS);_protein_E;_N-terminal_domain		Glycosyltransferase;_catalytic_subunit_of_cellulose_synthase_and_poly-beta-1;6-N-acetylglucosamine_synthase_[Paracoccus_alcaliphilus]	Bacteria;Proteobacteria;Alphaproteobacteria;Rhodobacterales;Rhodobacteraceae;Paracoccus;Paracoccus_alcaliphilus
NODE_22226_length_558_cov_0.799136_1	GT2	PF00535	Glycosyl_transferase_family_2		glycosyl_transferase_family_2_[Empedobacter_falsenii]	Bacteria;Bacteroidetes;Flavobacteriia;Flavobacteriales;Flavobacteriaceae;Empedobacter;Empedobacter_falsenii
NODE_22235_length_558_cov_1.02808_1	GH65	PF03632	Glycosyl_hydrolase_family_65_central_catalytic_domain	K05342	glycosyl_hydrolase_family_65_[Arthrobacter_sp._W1]	Bacteria;Actinobacteria;Actinobacteria;Micrococcales;Micrococcaceae;Arthrobacter;Arthrobacter_W1
NODE_22246_length_558_cov_0.656587_1	CE10	PF07859	alpha/beta_hydrolase_fold		arylesterase_[Sphingopyxis_sp._C-1]	Bacteria;Proteobacteria;Alphaproteobacteria;Sphingomonadales;Sphingomonadaceae;Sphingopyxis;Sphingopyxis_C-1
NODE_22267_length_558_cov_0.816415_1	AA12	PF07995	Glucose_/_Sorbosone_dehydrogenase		sorbosone_dehydrogenase_[Sphingopyxis_sp._H115]	Bacteria;Proteobacteria;Alphaproteobacteria;Sphingomonadales;Sphingomonadaceae;Sphingopyxis;Sphingopyxis_H115
NODE_22269_length_558_cov_0.518359_1	GH3	PF00933	Glycosyl_hydrolase_family_3_N_terminal_domain	K05349	beta-glucosidase_[Sphingobacterium_mizutaii]	Bacteria;Bacteroidetes;Sphingobacteriia;Sphingobacteriales;Sphingobacteriaceae;Sphingobacterium;Sphingobacterium_mizutaii
NODE_22285_length_558_cov_1_1	GT51	PF00912	Transglycosylase	K05367	penicillin-binding_protein_1C_[Sphingopyxis_sp._LC363]	Bacteria;Proteobacteria;Alphaproteobacteria;Sphingomonadales;Sphingomonadaceae;Sphingopyxis;Sphingopyxis_LC363
NODE_22323_length_557_cov_1.23593_1	GH109	PF02894;PF01408	Oxidoreductase_family;_C-terminal_alpha/beta_domain;Oxidoreductase_family;_NAD-binding_Rossmann_fold		hypothetical_protein_[Microbacterium_profundi]	Bacteria;Actinobacteria;Actinobacteria;Micrococcales;Microbacteriaceae;Microbacterium;Microbacterium_profundi
NODE_224_length_12601_cov_2.68495_1	CE3	PF13472	GDSL-like_Lipase/Acylhydrolase_family	K10804	arylesterase_[Paracoccus_zeaxanthinifaciens]	Bacteria;Proteobacteria;Alphaproteobacteria;Rhodobacterales;Rhodobacteraceae;Paracoccus;Paracoccus_zeaxanthinifaciens
NODE_22410_length_556_cov_0.624729_1	GH1	PF00232	Glycosyl_hydrolase_family_1	K01223	hypothetical_protein_HMPREF1303_01182_[Propionibacterium_sp._KPL2009]	Bacteria;Actinobacteria;Actinobacteria;Propionibacteriales;Propionibacteriaceae;Propionibacterium;Propionibacterium_KPL2009
NODE_22432_length_555_cov_0.858696_1	GT4	PF00534	Glycosyl_transferases_group_1		colanic_acid_biosynthesis_glycosyltransferase_WcaL_[Mizugakiibacter_sediminis]	Bacteria;Proteobacteria;Gammaproteobacteria;Xanthomonadales;Rhodanobacteraceae;Mizugakiibacter;Mizugakiibacter_sediminis
NODE_2251_length_2163_cov_1.04691_2	CE10	PF00326	Prolyl_oligopeptidase_family		Dipeptidyl_aminopeptidase/acylaminoacyl_peptidase_[Pseudoxanthomonas_indica]	Bacteria;Proteobacteria;Gammaproteobacteria;Xanthomonadales;Xanthomonadaceae;Pseudoxanthomonas;Pseudoxanthomonas_indica
NODE_2252_length_2162_cov_0.778423_1	CE10	PF00326	Prolyl_oligopeptidase_family		S9_family_peptidase_[Stenotrophomonas_humi]	Bacteria;Proteobacteria;Gammaproteobacteria;Xanthomonadales;Xanthomonadaceae;Stenotrophomonas;Stenotrophomonas_humi
NODE_22537_length_554_cov_0.694989_1	GH32	PF00251	Glycosyl_hydrolases_family_32_N-terminal_domain	K01193	glycosyl_hydrolase_family_protein_[Halothermothrix_orenii]	Bacteria;Firmicutes;Clostridia;Halanaerobiales;Halanaerobiaceae;Halothermothrix;Halothermothrix_orenii
NODE_22660_length_552_cov_0.483589_1	GT5	PF08323	Starch_synthase_catalytic_domain	K00703	starch_synthase_[Algoriella_xinjiangensis]	Bacteria;Bacteroidetes;Flavobacteriia;Flavobacteriales;Flavobacteriaceae;Algoriella;Algoriella_xinjiangensis
NODE_22661_length_552_cov_1.27571_1	AA12	PF07995	Glucose_/_Sorbosone_dehydrogenase		sorbosone_dehydrogenase_[Paraburkholderia_fungorum]	Bacteria;Proteobacteria;Betaproteobacteria;Burkholderiales;Burkholderiaceae;Paraburkholderia;Paraburkholderia_fungorum
NODE_22715_length_551_cov_0.655702_1	GT81			K13693	glucosyl-3-phosphoglycerate_synthase_[Aeromicrobium_choanae]	Bacteria;Actinobacteria;Actinobacteria;Propionibacteriales;Nocardioidaceae;Aeromicrobium;Aeromicrobium_choanae
NODE_22732_length_551_cov_0.809211_1	GT28	PF04101	Glycosyltransferase_family_28_C-terminal_domain	K02563	undecaprenyldiphospho-muramoylpentapeptide_beta-N-_acetylglucosaminyltransferase_[Microbacterium_profundi]	Bacteria;Actinobacteria;Actinobacteria;Micrococcales;Microbacteriaceae;Microbacterium;Microbacterium_profundi
NODE_2274_length_2154_cov_1.68868_2	CE10	PF02897;PF00326	Prolyl_oligopeptidase;_N-terminal_beta-propeller_domain;Prolyl_oligopeptidase_family	K01322	S9_family_peptidase_[Intrasporangium_chromatireducens]	Bacteria;Actinobacteria;Actinobacteria;Micrococcales;Intrasporangiaceae;Intrasporangium;Intrasporangium_chromatireducens
NODE_22803_length_550_cov_0.527473_1	CBM61	PF07532	Bacterial_Ig-like_domain_(group_4)	K01224	hypothetical_protein_[Microbacterium_profundi]	Bacteria;Actinobacteria;Actinobacteria;Micrococcales;Microbacteriaceae;Microbacterium;Microbacterium_profundi
NODE_2285_length_2147_cov_1.38548_3	CE11	PF03331	UDP-3-O-acyl_N-acetylglycosamine_deacetylase	K02535	MULTISPECIES:_UDP-3-O-[3-hydroxymyristoyl]_N-acetylglucosamine_deacetylase_[Burkholderiaceae]	Bacteria;Proteobacteria;Betaproteobacteria;Burkholderiales;Burkholderiaceae;;
NODE_22861_length_549_cov_0.517621_2	CE4	PF01522	Polysaccharide_deacetylase	K01179	Peptidoglycan/xylan/chitin_deacetylase;_PgdA/CDA1_family_[Sphingobacterium_mizutaii]	Bacteria;Bacteroidetes;Sphingobacteriia;Sphingobacteriales;Sphingobacteriaceae;Sphingobacterium;Sphingobacterium_mizutaii
NODE_22867_length_549_cov_0.797357_1	CE1	PF00326	Prolyl_oligopeptidase_family		peptidase_S9_[Stenotrophomonas_maltophilia]	Bacteria;Proteobacteria;Gammaproteobacteria;Xanthomonadales;Xanthomonadaceae;Stenotrophomonas;Stenotrophomonas_maltophilia
NODE_22880_length_549_cov_0.988987_1	CE10	PF07859	alpha/beta_hydrolase_fold	K01066	alpha/beta_hydrolase_[Paraburkholderia_fungorum]	Bacteria;Proteobacteria;Betaproteobacteria;Burkholderiales;Burkholderiaceae;Paraburkholderia;Paraburkholderia_fungorum
NODE_22943_length_548_cov_0.953642_1	GH74	PF02012	BNR/Asp-box_repeat		Por_secretion_system_C-terminal_sorting_domain-containing_protein_[Flavobacterium_noncentrifugens]	Bacteria;Bacteroidetes;Flavobacteriia;Flavobacteriales;Flavobacteriaceae;Flavobacterium;Flavobacterium_noncentrifugens
NODE_22949_length_548_cov_0.746137_1	CBM32				beta-galactosidase_[Rufibacter_sp._DG31D]	Bacteria;Bacteroidetes;Cytophagia;Cytophagales;Hymenobacteraceae;Rufibacter;Rufibacter_DG31D
NODE_22965_length_548_cov_1.01325_1	GH43_9	PF04616	Glycosyl_hydrolases_family_43		beta-xylosidase_[Sphingopyxis_sp._C-1]	Bacteria;Proteobacteria;Alphaproteobacteria;Sphingomonadales;Sphingomonadaceae;Sphingopyxis;Sphingopyxis_C-1
NODE_23_length_71555_cov_11.5421_34	CE10	PF12146	Serine_aminopeptidase;_S33	K06889	alpha/beta_hydrolase_[Pseudomonas_fluorescens]	Bacteria;Proteobacteria;Gammaproteobacteria;Pseudomonadales;Pseudomonadaceae;Pseudomonas;Pseudomonas_fluorescens
NODE_23_length_71555_cov_11.5421_48	CE4	PF01522	Polysaccharide_deacetylase	K01452	chitin_deacetylase_[Pseudomonas_sp._GM25]	Bacteria;Proteobacteria;Gammaproteobacteria;Pseudomonadales;Pseudomonadaceae;Pseudomonas;
NODE_2302_length_2137_cov_2.25857_1	GH39				hypothetical_protein_A2X48_21635_[Lentisphaerae_bacterium_GWF2_49_21]	Bacteria;Lentisphaerae;;;;;Lentisphaerae_bacterium_GWF2_49_21
NODE_2303_length_2137_cov_0.782566_2	GH112	PF09508	Lacto-N-biose_phosphorylase_N-terminal_TIM_barrel_domain	K15533	hypothetical_protein_[Cutibacterium_acnes]	Bacteria;Actinobacteria;Actinobacteria;Propionibacteriales;Propionibacteriaceae;Cutibacterium;Cutibacterium_acnes
NODE_23110_length_546_cov_0.749446_1	CBM48	PF02922	Carbohydrate-binding_module_48_(Isoamylase_N-terminal_domain)	K01214	glycogen_debranching_enzyme_GlgX_[Burkholderia_sp._GAS332]	Bacteria;Proteobacteria;Betaproteobacteria;Burkholderiales;Burkholderiaceae;Burkholderia;Burkholderia_GAS332
NODE_23119_length_546_cov_0.791574_1	GT76				hypothetical_protein_[Microbacterium_profundi]	Bacteria;Actinobacteria;Actinobacteria;Micrococcales;Microbacteriaceae;Microbacterium;Microbacterium_profundi
NODE_232_length_12377_cov_2.64908_4	GH23	PF05036;PF01464	Sporulation_related_domain;Transglycosylase_SLT_domain		lytic_transglycosylase_[Paracoccus_saliphilus]	Bacteria;Proteobacteria;Alphaproteobacteria;Rhodobacterales;Rhodobacteraceae;Paracoccus;Paracoccus_saliphilus
NODE_23208_length_545_cov_1.56444_1	GT28	PF03713	Domain_of_unknown_function_(DUF305)		DUF305_domain-containing_protein_[Xanthomonas_perforans]	Bacteria;Proteobacteria;Gammaproteobacteria;Xanthomonadales;Xanthomonadaceae;Xanthomonas;Xanthomonas_perforans
NODE_23273_length_544_cov_0.737194_1	GH13_10	PF00128	Alpha_amylase;_catalytic_domain	K01236	malto-oligosyltrehalose_trehalohydrolase_[Agrococcus_sp._Marseille-P2731]	Bacteria;Actinobacteria;Actinobacteria;Micrococcales;Microbacteriaceae;Agrococcus;Agrococcus_Marseille-P2731
NODE_23364_length_543_cov_0.888393_1	GT4	PF00534	Glycosyl_transferases_group_1	K00712	glycosyl_transferase_[Microbacterium_profundi]	Bacteria;Actinobacteria;Actinobacteria;Micrococcales;Microbacteriaceae;Microbacterium;Microbacterium_oxydans
NODE_23399_length_542_cov_0.548098_1	GH31	PF01055	Glycosyl_hydrolases_family_31	K01811	alpha-xylosidase_[Microbacterium_sp._Root180]	Bacteria;Actinobacteria;Actinobacteria;Micrococcales;Microbacteriaceae;Microbacterium;Microbacterium_Root180	Fcan01_00869-PA	35.714	154	1.64e-20	87.8
NODE_23408_length_542_cov_0.514541_1	GH53	PF07745	Glycosyl_hydrolase_family_53	K01224	hypothetical_protein_[Microbacterium_profundi]	Bacteria;Actinobacteria;Actinobacteria;Micrococcales;Microbacteriaceae;Microbacterium;Microbacterium_profundi
NODE_23421_length_542_cov_0.324385_1	GH43	PF04616	Glycosyl_hydrolases_family_43		MULTISPECIES:_arabinan_endo-1;5-alpha-L-arabinosidase_[Sphingopyxis]	Bacteria;Proteobacteria;Alphaproteobacteria;Sphingomonadales;Sphingomonadaceae;Sphingopyxis;	Fcan01_04134-PA	62.222	180	1.13e-75	229
NODE_2345_length_2109_cov_1.19116_3	PL1_2				pectate_lyase_[Lysobacter_sp._URHA0019]	Bacteria;Proteobacteria;Gammaproteobacteria;Xanthomonadales;Xanthomonadaceae;Lysobacter;Lysobacter_URHA0019
NODE_2353_length_2105_cov_1.77114_1	GH13_29	PF00128	Alpha_amylase;_catalytic_domain	K01226	alpha;alpha-phosphotrehalase_[Staphylococcus_fleurettii]	Bacteria;Firmicutes;Bacilli;Bacillales;Staphylococcaceae;Staphylococcus;Staphylococcus_fleurettii
NODE_23558_length_540_cov_0.811236_1	GT83	PF13231	Dolichyl-phosphate-mannose-protein_mannosyltransferase		hypothetical_protein_[Flavobacteriaceae_bacterium_UJ101]	Bacteria;Bacteroidetes;Flavobacteriia;Flavobacteriales;Flavobacteriaceae;Salinimicrobium;Salinimicrobium_xinjiangense
NODE_23587_length_540_cov_1.13483_1	GH23	PF01464	Transglycosylase_SLT_domain		lytic_transglycosylase_[Paraburkholderia_fungorum]	Bacteria;Proteobacteria;Betaproteobacteria;Burkholderiales;Burkholderiaceae;Paraburkholderia;Paraburkholderia_fungorum
NODE_23621_length_539_cov_0.695946_1	GH144	PF11329	Protein_of_unknown_function_(DUF3131)		hypothetical_protein_SAMN05192578_1011003_[Sphingobacterium_mizutaii]	Bacteria;Bacteroidetes;Sphingobacteriia;Sphingobacteriales;Sphingobacteriaceae;Sphingobacterium;Sphingobacterium_mizutaii
NODE_2363_length_2098_cov_1.01198_1	CBM44 GH18 CBM5	PF00704	Glycosyl_hydrolases_family_18	K01183	chitinase_[Pseudoxanthomonas_sp._CF125]	Bacteria;Proteobacteria;Gammaproteobacteria;Xanthomonadales;Xanthomonadaceae;Pseudoxanthomonas;Pseudoxanthomonas_CF125
NODE_23669_length_539_cov_1.42793_1	GH15	PF00723	Glycosyl_hydrolases_family_15		glucoamylase_[Paraburkholderia_fungorum]	Bacteria;Proteobacteria;Betaproteobacteria;Burkholderiales;Burkholderiaceae;Paraburkholderia;Paraburkholderia_fungorum
NODE_2368_length_2096_cov_1.35382_1	PL12	PF07940	Heparinase_II/III-like_protein		hypothetical_protein_ABS62_07095_[Microbacterium_sp._SCN_70-200]	Bacteria;Actinobacteria;Actinobacteria;Micrococcales;Microbacteriaceae;Microbacterium;Microbacterium_SCN_70-200
NODE_2369_length_2096_cov_1.74513_2	GT2	PF00535	Glycosyl_transferase_family_2		glycosyl_transferase_[Microbacterium_sp._Leaf159]	Bacteria;Actinobacteria;Actinobacteria;Micrococcales;Microbacteriaceae;Microbacterium;Microbacterium_Leaf159
NODE_23693_length_538_cov_0.860045_1	GH8	PF01270	Glycosyl_hydrolases_family_8		licheninase_[Paraburkholderia_fungorum]	Bacteria;Proteobacteria;Betaproteobacteria;Burkholderiales;Burkholderiaceae;Paraburkholderia;Paraburkholderia_aspalathi
NODE_23707_length_538_cov_0.557562_1	GT2	PF00535	Glycosyl_transferase_family_2		Glycosyltransferase_involved_in_cell_wall_bisynthesis_[Sphingobacterium_mizutaii]	Bacteria;Bacteroidetes;Sphingobacteriia;Sphingobacteriales;Sphingobacteriaceae;Sphingobacterium;Sphingobacterium_mizutaii
NODE_2374_length_2092_cov_1.53981_1	GH4	PF11975;PF02056	Family_4_glycosyl_hydrolase_C-terminal_domain;Family_4_glycosyl_hydrolase	K01232	6-phospho-alpha-glucosidase_[Staphylococcus_fleurettii]	Bacteria;Firmicutes;Bacilli;Bacillales;Staphylococcaceae;Staphylococcus;Staphylococcus_fleurettii
NODE_23754_length_537_cov_1.46606_1	CE1	PF00561	alpha/beta_hydrolase_fold		alpha/beta_hydrolase_[Budvicia_aquatica]	Bacteria;Proteobacteria;Gammaproteobacteria;Enterobacterales;Budviciaceae;Budvicia;Budvicia_aquatica
NODE_23792_length_537_cov_0.624434_1	CBM66			K01193	glycosyl_hydrolase_family_32_[Sphingobacteriales_bacterium_40-81]	Bacteria;Bacteroidetes;Sphingobacteriia;Sphingobacteriales;;;Sphingobacteriales_bacterium_40-81
NODE_238_length_11872_cov_3.27358_11	CE1	PF00756	Putative_esterase		esterase_[Rhodococcus_opacus]	Bacteria;Actinobacteria;Actinobacteria;Corynebacteriales;Nocardiaceae;Rhodococcus;Rhodococcus_opacus
NODE_238_length_11872_cov_3.27358_9	GH125	PF06824	Metal-independent_alpha-mannosidase_(GH125)	K09704	hypothetical_protein_[Gordonia_araii]	Bacteria;Actinobacteria;Actinobacteria;Corynebacteriales;Gordoniaceae;Gordonia;Gordonia_araii	Fcan01_06444-PA	34.468	470	4.62e-76	244
NODE_2382_length_2086_cov_1.55902_2	CBM50	PF05257;PF01476	CHAP_domain;LysM_domain		peptidase_M23_[Staphylococcus_fleurettii]	Bacteria;Firmicutes;Bacilli;Bacillales;Staphylococcaceae;Staphylococcus;Staphylococcus_fleurettii
NODE_2386_length_2080_cov_1.62065_1	AA6	PF02525	Flavodoxin-like_fold		flavodoxin_[Staphylococcus_fleurettii]	Bacteria;Firmicutes;Bacilli;Bacillales;Staphylococcaceae;Staphylococcus;Staphylococcus_fleurettii
NODE_2389_length_2079_cov_1.47026_2	GH13_29	PF00128	Alpha_amylase;_catalytic_domain	K01226	alpha;alpha-phosphotrehalase_[Staphylococcus_fleurettii]	Bacteria;Firmicutes;Bacilli;Bacillales;Staphylococcaceae;Staphylococcus;Staphylococcus_fleurettii
NODE_24_length_64873_cov_5.67302_22	GT4	PF00534	Glycosyl_transferases_group_1	K12994	hypothetical_protein_[Lentzea_guizhouensis]	Bacteria;Actinobacteria;Actinobacteria;Pseudonocardiales;Pseudonocardiaceae;Lentzea;Lentzea_waywayandensis
NODE_24_length_64873_cov_5.67302_25	CE5	PF01083	Cutinase		hypothetical_protein_[Nocardia_sp._348MFTsu5.1]	Bacteria;Actinobacteria;Actinobacteria;Corynebacteriales;Nocardiaceae;Nocardia;Nocardia_harenae
NODE_24_length_64873_cov_5.67302_38	GH23	PF06737;PF13406;PF01551	Transglycosylase-like_domain;Transglycosylase_SLT_domain;Peptidase_family_M23		hypothetical_protein_[Gordonia_sihwensis]	Bacteria;Actinobacteria;Actinobacteria;Corynebacteriales;Gordoniaceae;Gordonia;Gordonia_sihwensis
NODE_24028_length_534_cov_1.37813_1	CBM50	PF01476	LysM_domain	K01448	LysM_domain_protein_[Propionibacterium_sp._434-HC2]	Bacteria;Actinobacteria;Actinobacteria;Propionibacteriales;Propionibacteriaceae;Propionibacterium;Propionibacterium_434-HC2
NODE_24086_length_533_cov_1.07991_2	GT4	PF00534	Glycosyl_transferases_group_1	K02840	No_hits_found
NODE_241_length_11809_cov_3.14598_5	CE1	PF00756	Putative_esterase		esterase_[Gordonia_effusa]	Bacteria;Actinobacteria;Actinobacteria;Corynebacteriales;Gordoniaceae;Gordonia;Gordonia_effusa
NODE_241_length_11809_cov_3.14598_9	CE1	PF00756	Putative_esterase		putative_mycolyltransferase_[Gordonia_effusa_NBRC_100432]	Bacteria;Actinobacteria;Actinobacteria;Corynebacteriales;Gordoniaceae;Gordonia;Gordonia_effusa
NODE_24102_length_533_cov_0.93379_1	GH13_10	PF00128	Alpha_amylase;_catalytic_domain	K01214;K01236	malto-oligosyltrehalose_trehalohydrolase_[Paraburkholderia_fungorum]	Bacteria;Proteobacteria;Betaproteobacteria;Burkholderiales;Burkholderiaceae;Paraburkholderia;Paraburkholderia_fungorum
NODE_24190_length_532_cov_1.11899_1	GT4	PF13692	Glycosyl_transferases_group_1		glycosyl_transferase_family_1_[Cutibacterium_acnes]	Bacteria;Actinobacteria;Actinobacteria;Propionibacteriales;Propionibacteriaceae;Cutibacterium;Cutibacterium_acnes
NODE_24199_length_532_cov_0.768879_1	CE1	PF00561	alpha/beta_hydrolase_fold		alpha/beta_hydrolase_[Paraburkholderia_fungorum]	Bacteria;Proteobacteria;Betaproteobacteria;Burkholderiales;Burkholderiaceae;Paraburkholderia;Paraburkholderia_fungorum
NODE_24295_length_531_cov_0.915138_1	GH109	PF01408	Oxidoreductase_family;_NAD-binding_Rossmann_fold		oxidoreductase_[Actinotalea_ferrariae]	Bacteria;Actinobacteria;Actinobacteria;Micrococcales;Cellulomonadaceae;Actinotalea;Actinotalea_ferrariae
NODE_2432_length_2061_cov_1.61292_3	GT4	PF00534	Glycosyl_transferases_group_1		N-acetyl-alpha-D-glucosaminyl_L-malate_synthase_BshA_[Staphylococcus_fleurettii]	Bacteria;Firmicutes;Bacilli;Bacillales;Staphylococcaceae;Staphylococcus;Staphylococcus_fleurettii
NODE_2436_length_2057_cov_2.01529_1	GH109	PF01408	Oxidoreductase_family;_NAD-binding_Rossmann_fold		oxidoreductase_[Microbacterium_resistens]	Bacteria;Actinobacteria;Actinobacteria;Micrococcales;Microbacteriaceae;Microbacterium;Microbacterium_resistens
NODE_24370_length_530_cov_0.767816_1	GH20	PF00728	Glycosyl_hydrolase_family_20;_catalytic_domain	K12373	hypothetical_protein_[Stenotrophomonas_humi]	Bacteria;Proteobacteria;Gammaproteobacteria;Xanthomonadales;Xanthomonadaceae;Stenotrophomonas;Stenotrophomonas_nitritireducens
NODE_24381_length_530_cov_0.993103_1	GH13_30	PF00128	Alpha_amylase;_catalytic_domain	K01187	alpha-amylase_[Glutamicibacter_mysorens]	Bacteria;Actinobacteria;Actinobacteria;Micrococcales;Micrococcaceae;Glutamicibacter;Glutamicibacter_0426
NODE_244_length_11763_cov_3.15238_10	CE1	PF00756	Putative_esterase		antigen_85_protein_precursor_[Rhodococcus_rhodnii]	Bacteria;Actinobacteria;Actinobacteria;Corynebacteriales;Nocardiaceae;Rhodococcus;Rhodococcus_rhodnii
NODE_24437_length_529_cov_0.83871_1	GH3	PF00933	Glycosyl_hydrolase_family_3_N_terminal_domain	K05349	MULTISPECIES:_1;4-beta-D-glucan_glucohydrolase_[Stenotrophomonas]	Bacteria;Proteobacteria;Gammaproteobacteria;Xanthomonadales;Xanthomonadaceae;Stenotrophomonas;
NODE_24513_length_528_cov_0.720554_1	GT9			K02843	hypothetical_protein_[Apibacter_mensalis]	Bacteria;Bacteroidetes;Flavobacteriia;Flavobacteriales;Flavobacteriaceae;Apibacter;Apibacter_mensalis
NODE_24655_length_526_cov_1.05568_1	GT4	PF00534	Glycosyl_transferases_group_1		Glycosyltransferase_involved_in_cell_wall_bisynthesis_[Algoriella_xinjiangensis]	Bacteria;Bacteroidetes;Flavobacteriia;Flavobacteriales;Flavobacteriaceae;Algoriella;Algoriella_xinjiangensis
NODE_24680_length_526_cov_0.786543_1	GT20	PF00982	Glycosyltransferase_family_20	K00697	alpha;alpha-trehalose-phosphate_synthase_(UDP-forming)_[Stenotrophomonas_humi]	Bacteria;Proteobacteria;Gammaproteobacteria;Xanthomonadales;Xanthomonadaceae;Stenotrophomonas;Stenotrophomonas_humi
NODE_24698_length_526_cov_0.709977_1	GH13_9			K00700	1;4-alpha-glucan_branching_enzyme_[Agrococcus_baldri]	Bacteria;Actinobacteria;Actinobacteria;Micrococcales;Microbacteriaceae;Agrococcus;Agrococcus_baldri
NODE_24715_length_526_cov_1.77958_1	GH13_23	PF00128	Alpha_amylase;_catalytic_domain	K01187	alpha-glucosidase_[Pseudoxanthomonas_dokdonensis]	Bacteria;Proteobacteria;Gammaproteobacteria;Xanthomonadales;Xanthomonadaceae;Pseudoxanthomonas;Pseudoxanthomonas_dokdonensis
NODE_2476_length_2031_cov_1.65754_1	CE10	PF00326	Prolyl_oligopeptidase_family		S9_family_peptidase_[Microbacterium_sp._AR7-10]	Bacteria;Actinobacteria;Actinobacteria;Micrococcales;Microbacteriaceae;Microbacterium;Microbacterium_AR7-10
NODE_2484_length_2024_cov_1.28097_1	GH23	PF01464	Transglycosylase_SLT_domain		hypothetical_protein_[Achromobacter_spanius]	Bacteria;Proteobacteria;Betaproteobacteria;Burkholderiales;Alcaligenaceae;Achromobacter;Achromobacter_spanius
NODE_2486_length_2023_cov_1.00571_2	AA7	PF04030;PF01565	D-arabinono-1;4-lactone_oxidase;FAD_binding_domain	K00594	hypothetical_protein_[Microbacterium_profundi]	Bacteria;Actinobacteria;Actinobacteria;Micrococcales;Microbacteriaceae;Microbacterium;Microbacterium_profundi
NODE_2493_length_2020_cov_1.48156_1	GT4	PF00534	Glycosyl_transferases_group_1	K00712	hypothetical_protein_[Microbacterium_gorillae]	Bacteria;Actinobacteria;Actinobacteria;Micrococcales;Microbacteriaceae;Microbacterium;Microbacterium_gorillae
NODE_24967_length_523_cov_1.7757_1	CBM50	PF01476	LysM_domain	K08307	lytic_transglycosylase_[Stenotrophomonas_humi]	Bacteria;Proteobacteria;Gammaproteobacteria;Xanthomonadales;Xanthomonadaceae;Stenotrophomonas;Stenotrophomonas_humi
NODE_24989_length_522_cov_1.08431_1	CE1	PF03403	Platelet-activating_factor_acetylhydrolase;_isoform_II		peptidase_[Paraburkholderia_fungorum]	Bacteria;Proteobacteria;Betaproteobacteria;Burkholderiales;Burkholderiaceae;Paraburkholderia;Paraburkholderia_fungorum
NODE_25_length_61428_cov_6.25388_36	GH23	PF13406;PF13354;PF01551;PF00877	Transglycosylase_SLT_domain;Beta-lactamase_enzyme_family;Peptidase_family_M23;NlpC/P60_family	K21472	MULTISPECIES:_peptidase_[Rhodococcus]	Bacteria;Actinobacteria;Actinobacteria;Corynebacteriales;Nocardiaceae;Rhodococcus;
NODE_25_length_61428_cov_6.25388_37	CE5	PF01083	Cutinase		hypothetical_protein_[Williamsia_muralis]	Bacteria;Actinobacteria;Actinobacteria;Corynebacteriales;Williamsiaceae;Williamsia;Williamsia_herbipolensis
NODE_25018_length_522_cov_0.943794_1	GT51	PF00912	Transglycosylase		thioredoxin_[Microbacterium_profundi]	Bacteria;Actinobacteria;Actinobacteria;Micrococcales;Microbacteriaceae;Microbacterium;Microbacterium_profundi
NODE_25035_length_522_cov_0.590164_1	CBM50	PF04773	FecR_protein		peptidase_M23B_[Paraburkholderia_fungorum]	Bacteria;Proteobacteria;Betaproteobacteria;Burkholderiales;Burkholderiaceae;Paraburkholderia;Paraburkholderia_fungorum
NODE_2506_length_2015_cov_1.28385_3	GT2	PF00535	Glycosyl_transferase_family_2		LPS_biosynthesis_protein_[Pseudoxanthomonas_suwonensis]	Bacteria;Proteobacteria;Gammaproteobacteria;Xanthomonadales;Xanthomonadaceae;Pseudoxanthomonas;Pseudoxanthomonas_suwonensis
NODE_25081_length_521_cov_1.44366_1	CE1	PF00326	Prolyl_oligopeptidase_family		Dipeptidyl_aminopeptidase/acylaminoacyl_peptidase_[Pseudoxanthomonas_sp._CF125]	Bacteria;Proteobacteria;Gammaproteobacteria;Xanthomonadales;Xanthomonadaceae;Pseudoxanthomonas;Pseudoxanthomonas_CF125
NODE_251_length_11509_cov_2.59558_10	CBM50	PF01476	LysM_domain		LysM_domain-containing_protein_[Paracoccus_homiensis]	Bacteria;Proteobacteria;Alphaproteobacteria;Rhodobacterales;Rhodobacteraceae;Paracoccus;Paracoccus_homiensis
NODE_2525_length_2001_cov_1.34942_1	GH99	PF14307	Glycosyltransferase_WbsX		rhamnan_synthesis_F_family_protein_[Leclercia_adecarboxylata]	Bacteria;Proteobacteria;Gammaproteobacteria;Enterobacterales;Enterobacteriaceae;Leclercia;Leclercia_adecarboxylata
NODE_25455_length_517_cov_0.476303_1	GT51	PF00912	Transglycosylase		penicillin-binding_protein_[Gordonia_araii]	Bacteria;Actinobacteria;Actinobacteria;Corynebacteriales;Gordoniaceae;Gordonia;Gordonia_araii
NODE_25498_length_516_cov_0.686461_1	CBM57	PF11721	Di-glucose_binding_within_endoplasmic_reticulum	K01179	hypothetical_protein_[Tetrasphaera_sp._Soil756]	Bacteria;Actinobacteria;Actinobacteria;Micrococcales;Intrasporangiaceae;Tetrasphaera;Tetrasphaera_japonica
NODE_25540_length_516_cov_0.707838_1	CE3	PF13472	GDSL-like_Lipase/Acylhydrolase_family		GDSL_family_lipase_[Microbacterium_profundi]	Bacteria;Actinobacteria;Actinobacteria;Micrococcales;Microbacteriaceae;Microbacterium;Microbacterium_profundi
NODE_25544_length_516_cov_0.679335_1	GH38	PF01074	Glycosyl_hydrolases_family_38_N-terminal_domain	K01191	alpha-mannosidase_[Propionibacterium_acnes_JCM_18909]	Bacteria;Actinobacteria;Actinobacteria;Propionibacteriales;Propionibacteriaceae;Cutibacterium;Cutibacterium_acnes
NODE_25610_length_515_cov_0.438095_1	CE7	PF01738	Dienelactone_hydrolase_family		uncharacterized_protein_LOC109794782;_partial_[Cajanus_cajan]	Eukaryota;Streptophyta;;Fabales;Fabaceae;Cajanus;Cajanus_cajan
NODE_25647_length_515_cov_1.53571_1	GH1	PF00232	Glycosyl_hydrolase_family_1	K05350	beta-glucosidase_[Tessaracoccus_sp._NSG39]	Bacteria;Actinobacteria;Actinobacteria;Propionibacteriales;Propionibacteriaceae;Tessaracoccus;Tessaracoccus_NSG39
NODE_25651_length_515_cov_0.695238_1	CE10	PF00326	Prolyl_oligopeptidase_family		S9_family_peptidase_[Stenotrophomonas_terrae]	Bacteria;Proteobacteria;Gammaproteobacteria;Xanthomonadales;Xanthomonadaceae;Stenotrophomonas;Stenotrophomonas_terrae
NODE_2569_length_1981_cov_1.60817_1	GT2	PF00535	Glycosyl_transferase_family_2		Glycosyltransferase_involved_in_cell_wall_bisynthesis_[Pseudoxanthomonas_sp._CF125]	Bacteria;Proteobacteria;Gammaproteobacteria;Xanthomonadales;Xanthomonadaceae;Pseudoxanthomonas;Pseudoxanthomonas_CF125
NODE_25716_length_514_cov_1.821_1	GT4	PF00534	Glycosyl_transferases_group_1		transferase_[Paraburkholderia_fungorum]	Bacteria;Proteobacteria;Betaproteobacteria;Burkholderiales;Burkholderiaceae;Paraburkholderia;Paraburkholderia_fungorum
NODE_25774_length_514_cov_1.87112_1	GT2	PF00535	Glycosyl_transferase_family_2		glycosyl_transferase_[Xanthomonadales_bacterium_63-13]	Bacteria;Proteobacteria;Gammaproteobacteria;Xanthomonadales;;;Xanthomonadales_bacterium_63-13
NODE_25811_length_513_cov_0.815789_2	GH24			K14638	hypothetical_protein_F946_01042_[Acinetobacter_johnsonii_ANC_3681]	Bacteria;Proteobacteria;Gammaproteobacteria;Pseudomonadales;Moraxellaceae;Acinetobacter;Acinetobacter_johnsonii
NODE_2584_length_1974_cov_1.65035_2	GH109	PF02894;PF01408	Oxidoreductase_family;_C-terminal_alpha/beta_domain;Oxidoreductase_family;_NAD-binding_Rossmann_fold	K00010	inositol_2-dehydrogenase_[Staphylococcus_fleurettii]	Bacteria;Firmicutes;Bacilli;Bacillales;Staphylococcaceae;Staphylococcus;Staphylococcus_fleurettii
NODE_25885_length_512_cov_1.40767_1	CE3	PF13472	GDSL-like_Lipase/Acylhydrolase_family		MULTISPECIES:_SGNH_hydrolase_[Micrococcaceae]	Bacteria;Actinobacteria;Actinobacteria;Micrococcales;Micrococcaceae;;
NODE_2591_length_1972_cov_1.72403_1	CE1	PF00756	Putative_esterase	K01070	S-formylglutathione_hydrolase_[Pseudoxanthomonas_sp._CF125]	Bacteria;Proteobacteria;Gammaproteobacteria;Xanthomonadales;Xanthomonadaceae;Pseudoxanthomonas;Pseudoxanthomonas_CF125
NODE_25968_length_512_cov_1.23261_1	GH1	PF00232	Glycosyl_hydrolase_family_1	K05350	beta-glucosidase_[Pseudoxanthomonas_sp._CF125]	Bacteria;Proteobacteria;Gammaproteobacteria;Xanthomonadales;Xanthomonadaceae;Pseudoxanthomonas;Pseudoxanthomonas_CF125
NODE_26_length_61229_cov_19.6279_59	CBM50	PF01476;PF03704	LysM_domain;Bacterial_transcriptional_activator_domain		hypothetical_protein_[Microbacterium_laevaniformans]	Bacteria;Actinobacteria;Actinobacteria;Micrococcales;Microbacteriaceae;Microbacterium;Microbacterium_laevaniformans
NODE_26003_length_511_cov_0.891827_1	GH25	PF01183	Glycosyl_hydrolases_family_25		hypothetical_protein_[Glutamicibacter_mysorens]	Bacteria;Actinobacteria;Actinobacteria;Micrococcales;Micrococcaceae;Glutamicibacter;Glutamicibacter_arilaitensis
NODE_2602_length_1968_cov_1.79178_1	GT4	PF13692	Glycosyl_transferases_group_1	K01457	glycosyl_transferase_family_2_[Microbacterium_gorillae]	Bacteria;Actinobacteria;Actinobacteria;Micrococcales;Microbacteriaceae;Microbacterium;Microbacterium_gorillae
NODE_26071_length_510_cov_1.33735_1	CE10	PF07859	alpha/beta_hydrolase_fold		Acetyl_esterase/lipase_[Rhizobiales_bacterium_GAS191]	Bacteria;Proteobacteria;Alphaproteobacteria;Rhizobiales;;;Rhizobiales_bacterium_GAS191
NODE_26107_length_510_cov_0.853012_1	CE10	PF07859	alpha/beta_hydrolase_fold		alpha/beta_hydrolase_[Paraburkholderia_fungorum]	Bacteria;Proteobacteria;Betaproteobacteria;Burkholderiales;Burkholderiaceae;Paraburkholderia;Paraburkholderia_fungorum
NODE_26330_length_508_cov_1.11864_1	GH1	PF00232	Glycosyl_hydrolase_family_1	K05350	beta-glucosidase_[Paraburkholderia_fungorum]	Bacteria;Proteobacteria;Betaproteobacteria;Burkholderiales;Burkholderiaceae;Paraburkholderia;Paraburkholderia_fungorum
NODE_26367_length_507_cov_0.449029_1	CBM61	PF00106	short_chain_dehydrogenase	K00059	hypothetical_protein_[Pseudonocardia_sp._CNS-004]	Bacteria;Actinobacteria;Actinobacteria;Pseudonocardiales;Pseudonocardiaceae;Pseudonocardia;Pseudonocardia_CNS-004
NODE_26384_length_507_cov_1_1	GT2	PF00535	Glycosyl_transferase_family_2		hypothetical_protein_[Paraburkholderia_fungorum]	Bacteria;Proteobacteria;Betaproteobacteria;Burkholderiales;Burkholderiaceae;Paraburkholderia;Paraburkholderia_fungorum
NODE_26410_length_507_cov_1.00243_1	CE10	PF00326	Prolyl_oligopeptidase_family		Dipeptidyl_aminopeptidase/acylaminoacyl_peptidase_[Pseudoxanthomonas_sp._CF125]	Bacteria;Proteobacteria;Gammaproteobacteria;Xanthomonadales;Xanthomonadaceae;Pseudoxanthomonas;Pseudoxanthomonas_CF125
NODE_2645_length_1952_cov_2.20463_2	GH109	PF01408	Oxidoreductase_family;_NAD-binding_Rossmann_fold		MULTISPECIES:_oxidoreductase_[Microbacterium]	Bacteria;Actinobacteria;Actinobacteria;Micrococcales;Microbacteriaceae;Microbacterium;
NODE_2653_length_1950_cov_1.40701_2	GT51	PF00912	Transglycosylase		glycosyltransferase_[Staphylococcus_fleurettii]	Bacteria;Firmicutes;Bacilli;Bacillales;Staphylococcaceae;Staphylococcus;Staphylococcus_fleurettii
NODE_266_length_11117_cov_2.88677_1	GT87	PF09594	Glycosyltransferase_family_87	K16647	membrane_protein_[Gordonia_effusa]	Bacteria;Actinobacteria;Actinobacteria;Corynebacteriales;Gordoniaceae;Gordonia;Gordonia_effusa
NODE_266_length_11117_cov_2.88677_7	GT87	PF09594	Glycosyltransferase_family_87	K13671	glycosyl_transferase_[Gordonia_effusa]	Bacteria;Actinobacteria;Actinobacteria;Corynebacteriales;Gordoniaceae;Gordonia;Gordonia_soli
NODE_26617_length_504_cov_0.806846_1	GH16	PF00722	Glycosyl_hydrolases_family_16		glycoside_hydrolase_[Sediminibacterium_ginsengisoli]	Bacteria;Bacteroidetes;Chitinophagia;Chitinophagales;Chitinophagaceae;Sediminibacterium;Sediminibacterium_ginsengisoli
NODE_2662_length_1944_cov_1.88913_2	GH4	PF02056;PF11975	Family_4_glycosyl_hydrolase;Family_4_glycosyl_hydrolase_C-terminal_domain	K01222	6-phospho-beta-glucosidase_[Staphylococcus_fleurettii]	Bacteria;Firmicutes;Bacilli;Bacillales;Staphylococcaceae;Staphylococcus;Staphylococcus_fleurettii
NODE_26652_length_504_cov_1.49878_2	CBM50	PF01476	LysM_domain	K21687	resuscitation-promoting_factor_[Arthrobacter_sp._W1]	Bacteria;Actinobacteria;Actinobacteria;Micrococcales;Micrococcaceae;Arthrobacter;Arthrobacter_W1
NODE_26662_length_504_cov_0.882641_1	GH31	PF01055	Glycosyl_hydrolases_family_31	K01811	alpha-xylosidase_[Microbacterium_profundi]	Bacteria;Actinobacteria;Actinobacteria;Micrococcales;Microbacteriaceae;Microbacterium;Microbacterium_profundi
NODE_26769_length_503_cov_0.737745_1	GT4	PF13692	Glycosyl_transferases_group_1		MULTISPECIES:_glycosyl_transferase_family_1_[Sphingopyxis]	Bacteria;Proteobacteria;Alphaproteobacteria;Sphingomonadales;Sphingomonadaceae;Sphingopyxis;
NODE_26774_length_503_cov_0.884804_1	CBM50	PF01476	LysM_domain		peptidoglycan-binding_protein_[Achromobacter_denitrificans]	Bacteria;Proteobacteria;Betaproteobacteria;Burkholderiales;Alcaligenaceae;Achromobacter;
NODE_26811_length_503_cov_0.732843_1	GT87	PF09594	Glycosyltransferase_family_87		ABC_transporter_ATP-binding_protein_[Paraburkholderia_fungorum]	Bacteria;Proteobacteria;Betaproteobacteria;Burkholderiales;Burkholderiaceae;Paraburkholderia;Paraburkholderia_fungorum
NODE_26841_length_502_cov_2.31695_1	CBM50				hypothetical_protein_[Microbacterium_sp._No._7]	Bacteria;Actinobacteria;Actinobacteria;Micrococcales;Microbacteriaceae;Microbacterium;Microbacterium_laevaniformans
NODE_26842_length_502_cov_0.756757_1	GT51	PF00912	Transglycosylase	K05366	hypothetical_protein_BGO17_01390_[Candidatus_Saccharibacteria_bacterium_49-20]	Bacteria;Candidatus_Saccharibacteria;;;;;Candidatus_Saccharibacteria_bacterium_49-20
NODE_26861_length_502_cov_1.13268_1	CE1	PF00756	Putative_esterase		esterase_[Flavihumibacter_solisilvae]	Bacteria;Bacteroidetes;Chitinophagia;Chitinophagales;Chitinophagaceae;Flavihumibacter;Flavihumibacter_solisilvae
NODE_26907_length_502_cov_0.714988_1	CE1	PF00561	alpha/beta_hydrolase_fold	K05714	2-hydroxy-6-oxo-6-phenylhexa-2;4-dienoate_hydrolase_[Burkholderia_sp._Ch1-1]	Bacteria;Proteobacteria;Betaproteobacteria;Burkholderiales;Burkholderiaceae;Burkholderia;Burkholderia_Ch1-1
NODE_26915_length_502_cov_1.04423_1	CE4			K21478	poly-beta-1;6-N-acetyl-D-glucosamine_N-deacetylase_[Staphylococcus_aureus_S123]	Bacteria;Firmicutes;Bacilli;Bacillales;Staphylococcaceae;Staphylococcus;Staphylococcus_aureus
NODE_27_length_57757_cov_11.2666_11	GH3	PF01915;PF14310;PF00933	Glycosyl_hydrolase_family_3_C-terminal_domain;Fibronectin_type_III-like_domain;Glycosyl_hydrolase_family_3_N_terminal_domain	K05349	glycosyl_hydrolase_[Microbacterium_sp._67-17]	Bacteria;Actinobacteria;Actinobacteria;Micrococcales;Microbacteriaceae;Microbacterium;Microbacterium_67-17
NODE_27_length_57757_cov_11.2666_17	GH35	PF01301	Glycosyl_hydrolases_family_35	K12308	beta-galactosidase_[Microbacterium_sp._SCN_70-200]	Bacteria;Actinobacteria;Actinobacteria;Micrococcales;Microbacteriaceae;Microbacterium;Microbacterium_SCN_70-200	Fcan01_03347-PA	35.783	626	5.9e-108	338
NODE_27_length_57757_cov_11.2666_18	CE10	PF07859	alpha/beta_hydrolase_fold	K01066	alpha/beta_hydrolase_[Microbacterium_sp._SCN_71-17]	Bacteria;Actinobacteria;Actinobacteria;Micrococcales;Microbacteriaceae;Microbacterium;Microbacterium_SCN_71-17
NODE_27_length_57757_cov_11.2666_19	GH35	PF01301	Glycosyl_hydrolases_family_35		beta-galactosidase_[Microbacterium_ketosireducens]	Bacteria;Actinobacteria;Actinobacteria;Micrococcales;Microbacteriaceae;Microbacterium;Microbacterium_ketosireducens
NODE_27_length_57757_cov_11.2666_27	GH109	PF01408;PF02894	Oxidoreductase_family;_NAD-binding_Rossmann_fold;Oxidoreductase_family;_C-terminal_alpha/beta_domain		dehydrogenase_[Microbacterium_sp._SCN_70-200]	Bacteria;Actinobacteria;Actinobacteria;Micrococcales;Microbacteriaceae;Microbacterium;Microbacterium_SCN_70-200
NODE_27_length_57757_cov_11.2666_32	GH51	PF06964	Alpha-L-arabinofuranosidase_C-terminal_domain	K01209	alpha-L-arabinofuranosidase_[Microbacterium_sp._Root166]	Bacteria;Actinobacteria;Actinobacteria;Micrococcales;Microbacteriaceae;Microbacterium;Microbacterium_Root166
NODE_27_length_57757_cov_11.2666_39	GH5	PF12876	Sugar-binding_cellulase-like		hypothetical_protein_[Microbacteriaceae_bacterium]	Bacteria;Actinobacteria;Actinobacteria;Micrococcales;Microbacteriaceae;;Microbacteriaceae_bacterium
NODE_27_length_57757_cov_11.2666_9	CE10	PF00135	Carboxylesterase_family	K03929	hypothetical_protein_[Leucobacter_salsicius]	Bacteria;Actinobacteria;Actinobacteria;Micrococcales;Microbacteriaceae;Leucobacter;Leucobacter_salsicius
NODE_2700_length_1922_cov_1.15928_1	GH144	PF10091	Putative_glucoamylase		hypothetical_protein_SAMN05216569_0429_[Pseudoxanthomonas_sp._CF125]	Bacteria;Proteobacteria;Gammaproteobacteria;Xanthomonadales;Xanthomonadaceae;Pseudoxanthomonas;Pseudoxanthomonas_CF125	Fcan01_06876-PA	35.424	271	4.45e-48	167
NODE_2702_length_1920_cov_1.38959_1	GT51	PF00905;PF00912	Penicillin_binding_protein_transpeptidase_domain;Transglycosylase	K03693	hypothetical_protein_[Staphylococcus_fleurettii]	Bacteria;Firmicutes;Bacilli;Bacillales;Staphylococcaceae;Staphylococcus;Staphylococcus_fleurettii
NODE_27069_length_500_cov_0.703704_2	GH24			K01185	hypothetical_protein_[Paraburkholderia_caribensis]	Bacteria;Proteobacteria;Betaproteobacteria;Burkholderiales;Burkholderiaceae;Paraburkholderia;Paraburkholderia_caribensis
NODE_271_length_11046_cov_2.5773_6	AA2	PF00141	Peroxidase	K03782	catalase/peroxidase_HPI_[Ochrobactrum_sp._P6BS-III]	Bacteria;Proteobacteria;Alphaproteobacteria;Rhizobiales;Brucellaceae;Ochrobactrum;Ochrobactrum_P6BS-III
NODE_27130_length_499_cov_0.534653_1	GH77	PF02446	4-alpha-glucanotransferase	K00705	4-alpha-glucanotransferase/malto-oligosyltrehalose_synthase;TIGR02401_[Pseudosphingobacterium_domesticum]	Bacteria;Bacteroidetes;Sphingobacteriia;Sphingobacteriales;Sphingobacteriaceae;Pseudosphingobacterium;Pseudosphingobacterium_domesticum
NODE_27170_length_499_cov_0.693069_1	CE1	PF00561	alpha/beta_hydrolase_fold	K10216	MULTISPECIES:_2-hydroxy-6-oxo-6-phenylhexa-2;4-dienoate_hydrolase_[Sphingopyxis]	Bacteria;Proteobacteria;Alphaproteobacteria;Sphingomonadales;Sphingomonadaceae;Sphingopyxis;
NODE_272_length_11042_cov_2.00877_5	GT20	PF00982	Glycosyltransferase_family_20	K00697	trehalose_6-phosphate_synthase_[Microbacterium_sp._cl140]	Bacteria;Actinobacteria;Actinobacteria;Micrococcales;Microbacteriaceae;Microbacterium;Microbacterium_cl140	Fcan01_07706-PA	33.654	520	7.81e-86	282
NODE_27210_length_499_cov_1.75248_1	CE4	PF01522	Polysaccharide_deacetylase	K21478	intercellular_adhesin_biosynthesis_polysaccharide_N-deacetylase_[Staphylococcus_fleurettii]	Bacteria;Firmicutes;Bacilli;Bacillales;Staphylococcaceae;Staphylococcus;Staphylococcus_fleurettii
NODE_27227_length_498_cov_1.07196_1	GH33			K01186	sialidase_[Propionibacterium_acnes_JCM_18909]	Bacteria;Actinobacteria;Actinobacteria;Propionibacteriales;Propionibacteriaceae;Cutibacterium;Cutibacterium_acnes
NODE_2726_length_1909_cov_0.977398_2	GT4	PF13692;PF13579	Glycosyl_transferases_group_1;Glycosyl_transferase_4-like_domain	K14335	MULTISPECIES:_glycosyl_transferase_[Propionibacteriaceae]	Bacteria;Actinobacteria;Actinobacteria;Propionibacteriales;Propionibacteriaceae;;
NODE_2736_length_1906_cov_1.37714_2	GT4	PF13439;PF00534	Glycosyltransferase_Family_4;Glycosyl_transferases_group_1		capsular_biosynthesis_protein_[Staphylococcus_fleurettii]	Bacteria;Firmicutes;Bacilli;Bacillales;Staphylococcaceae;Staphylococcus;Staphylococcus_fleurettii
NODE_27394_length_497_cov_0.995025_1	CE10	PF07859	alpha/beta_hydrolase_fold	K01066	acetyl_esterase_[Pseudoxanthomonas_sp._CF125]	Bacteria;Proteobacteria;Gammaproteobacteria;Xanthomonadales;Xanthomonadaceae;Pseudoxanthomonas;Pseudoxanthomonas_CF125
NODE_27410_length_497_cov_0.830846_1	GT21	PF13506	Glycosyl_transferase_family_21	K00720	glucosyltransferase_[Paraburkholderia_fungorum]	Bacteria;Proteobacteria;Betaproteobacteria;Burkholderiales;Burkholderiaceae;Paraburkholderia;Paraburkholderia_fungorum
NODE_27416_length_497_cov_1.35572_1	CE10	PF07859	alpha/beta_hydrolase_fold	K01066	thioesterase_[Paraburkholderia_fungorum]	Bacteria;Proteobacteria;Betaproteobacteria;Burkholderiales;Burkholderiaceae;Paraburkholderia;Paraburkholderia_fungorum
NODE_27439_length_496_cov_0.84788_1	GH1	PF00232	Glycosyl_hydrolase_family_1	K01223	6-phospho-beta-glucosidase_[Staphylococcus_sp._MB371]	Bacteria;Firmicutes;Bacilli;Bacillales;Staphylococcaceae;Staphylococcus;Staphylococcus_MB371
NODE_2748_length_1901_cov_0.900886_2	AA3	PF05199;PF00732	GMC_oxidoreductase	K03333	cholesterol_oxidase_[Microbacterium_profundi]	Bacteria;Actinobacteria;Actinobacteria;Micrococcales;Microbacteriaceae;Microbacterium;Microbacterium_profundi
NODE_2749_length_1901_cov_1.63344_1	CE10	PF00135	Carboxylesterase_family	K03929	Carboxylesterase_[Microbacterium_trichothecenolyticum]	Bacteria;Actinobacteria;Actinobacteria;Micrococcales;Microbacteriaceae;Microbacterium;Microbacterium_trichothecenolyticum
NODE_27525_length_495_cov_0.8475_1	GT39	PF13231	Dolichyl-phosphate-mannose-protein_mannosyltransferase		hypothetical_protein_[Glutamicibacter_mysorens]	Bacteria;Actinobacteria;Actinobacteria;Micrococcales;Micrococcaceae;Glutamicibacter;Glutamicibacter_mysorens
NODE_2765_length_1893_cov_1.60122_2	CE3	PF13472	GDSL-like_Lipase/Acylhydrolase_family		Lysophospholipase_L1_[Pseudoxanthomonas_sp._CF125]	Bacteria;Proteobacteria;Gammaproteobacteria;Xanthomonadales;Xanthomonadaceae;Pseudoxanthomonas;Pseudoxanthomonas_CF125
NODE_2768_length_1892_cov_1.44908_2	AA3_2	PF05199;PF00732	GMC_oxidoreductase		choline_dehydrogenase_[Pseudoxanthomonas_sp._CF125]	Bacteria;Proteobacteria;Gammaproteobacteria;Xanthomonadales;Xanthomonadaceae;Pseudoxanthomonas;Pseudoxanthomonas_CF125
NODE_278_length_10965_cov_2.63413_6	GT2	PF00535	Glycosyl_transferase_family_2		hypothetical_protein_[Thioclava_dalianensis]	Bacteria;Proteobacteria;Alphaproteobacteria;Rhodobacterales;Rhodobacteraceae;Thioclava;Thioclava_dalianensis
NODE_278_length_10965_cov_2.63413_7	GT2	PF00535	Glycosyl_transferase_family_2		Glycosyl_transferase_family_2_[Loktanella_fryxellensis]	Bacteria;Proteobacteria;Alphaproteobacteria;Rhodobacterales;Rhodobacteraceae;Loktanella;Loktanella_fryxellensis
NODE_278_length_10965_cov_2.63413_8	GT2	PF00535	Glycosyl_transferase_family_2		hypothetical_protein_[Thioclava_dalianensis]	Bacteria;Proteobacteria;Alphaproteobacteria;Rhodobacterales;Rhodobacteraceae;Thioclava;Thioclava_dalianensis
NODE_2781_length_1884_cov_1.70542_1	GT4	PF00534	Glycosyl_transferases_group_1		hypothetical_protein_[Microbacterium_oxydans]	Bacteria;Actinobacteria;Actinobacteria;Micrococcales;Microbacteriaceae;Microbacterium;Microbacterium_oxydans
NODE_279_length_10951_cov_3.07268_1	GT53	PF14896;PF04602	EmbC_C-terminal_domain;Mycobacterial_cell_wall_arabinan_synthesis_protein	K11385	putative_arabinosyltransferase_[Gordonia_effusa_NBRC_100432]	Bacteria;Actinobacteria;Actinobacteria;Corynebacteriales;Gordoniaceae;Gordonia;Gordonia_effusa
NODE_279_length_10951_cov_3.07268_2	GT53	PF04602;PF14896	Mycobacterial_cell_wall_arabinan_synthesis_protein;EmbC_C-terminal_domain	K11387	putative_arabinosyltransferase_[Gordonia_effusa]	Bacteria;Actinobacteria;Actinobacteria;Corynebacteriales;Gordoniaceae;Gordonia;Gordonia_effusa
NODE_279_length_10951_cov_3.07268_5	GT85	PF12250;PF12249	Arabinofuranosyltransferase_N_terminal;Arabinofuranosyltransferase_A_C_terminal	K13686	membrane_protein_[Gordonia_effusa]	Bacteria;Actinobacteria;Actinobacteria;Corynebacteriales;Gordoniaceae;Gordonia;Gordonia_effusa
NODE_2795_length_1878_cov_1.10544_2	CE1	PF00756	Putative_esterase		esterase_[Paraburkholderia_fungorum]	Bacteria;Proteobacteria;Betaproteobacteria;Burkholderiales;Burkholderiaceae;Paraburkholderia;Paraburkholderia_fungorum
NODE_27982_length_491_cov_0.44697_1	GT51	PF00912	Transglycosylase		hypothetical_protein_BGO17_04460_[Candidatus_Saccharibacteria_bacterium_49-20]	Bacteria;Candidatus_Saccharibacteria;;;;;Candidatus_Saccharibacteria_bacterium_49-20
NODE_28_length_54170_cov_2.85766_16	GH13_26	PF00128	Alpha_amylase;_catalytic_domain	K06044	malto-oligosyltrehalose_synthase_[Gordonia_effusa]	Bacteria;Actinobacteria;Actinobacteria;Corynebacteriales;Gordoniaceae;Gordonia;Gordonia_effusa
NODE_28_length_54170_cov_2.85766_17	CBM48 GH13_11	PF02922;PF00128	Carbohydrate-binding_module_48_(Isoamylase_N-terminal_domain);Alpha_amylase;_catalytic_domain	K01214	glycogen_debranching_enzyme_[Gordonia_effusa]	Bacteria;Actinobacteria;Actinobacteria;Corynebacteriales;Gordoniaceae;Gordonia;Gordonia_effusa
NODE_2802_length_1873_cov_1.18841_1	CE4	PF01522	Polysaccharide_deacetylase		polysaccharide_deacetylase_[Pseudoxanthomonas_dokdonensis]	Bacteria;Proteobacteria;Gammaproteobacteria;Xanthomonadales;Xanthomonadaceae;Pseudoxanthomonas;Pseudoxanthomonas_dokdonensis
NODE_28036_length_491_cov_1.23232_1	GH23	PF01464	Transglycosylase_SLT_domain		LysM_domain-containing_protein_[Glutamicibacter_arilaitensis]	Bacteria;Actinobacteria;Actinobacteria;Micrococcales;Micrococcaceae;Glutamicibacter;Glutamicibacter_arilaitensis
NODE_2818_length_1865_cov_1.62147_1	AA6	PF03358	NADPH-dependent_FMN_reductase		putative_reductase_[Agrococcus_casei_LMG_22410]	Bacteria;Actinobacteria;Actinobacteria;Micrococcales;Microbacteriaceae;Agrococcus;Agrococcus_casei
NODE_28189_length_489_cov_0.708122_1	GT2	PF00535	Glycosyl_transferase_family_2		Glycosyltransferase;_catalytic_subunit_of_cellulose_synthase_and_poly-beta-1;6-N-acetylglucosamine_synthase_[Sphingobacterium_mizutaii]	Bacteria;Bacteroidetes;Sphingobacteriia;Sphingobacteriales;Sphingobacteriaceae;Sphingobacterium;Sphingobacterium_mizutaii
NODE_28258_length_488_cov_0.625954_1	CBM48			K00700	glycogen-branching_enzyme_[Microbacterium_hydrocarbonoxydans]	Bacteria;Actinobacteria;Actinobacteria;Micrococcales;Microbacteriaceae;Microbacterium;Microbacterium_hydrocarbonoxydans
NODE_28286_length_488_cov_0.552163_1	CBM6				RHS_repeat-associated_core_domain-containing_protein_[Arthrobacter_sp._YC-RL1]	Bacteria;Actinobacteria;Actinobacteria;Micrococcales;Micrococcaceae;Arthrobacter;Arthrobacter_YC-RL1
NODE_2833_length_1854_cov_1.77203_1	GT26	PF03808	Glycosyl_transferase_WecB/TagA/CpsF_family	K05946	N-acetylmannosaminyltransferase_[Staphylococcus_fleurettii]	Bacteria;Firmicutes;Bacilli;Bacillales;Staphylococcaceae;Staphylococcus;Staphylococcus_fleurettii
NODE_28346_length_488_cov_1.15776_1	CE9			K01443	N-acetylglucosamine-6-phosphate_deacetylase_[Microbacterium_profundi]	Bacteria;Actinobacteria;Actinobacteria;Micrococcales;Microbacteriaceae;Microbacterium;Microbacterium_profundi
NODE_28373_length_487_cov_0.80102_1	CE10	PF07859	alpha/beta_hydrolase_fold		lipase_[Pseudonocardia_autotrophica]	Bacteria;Actinobacteria;Actinobacteria;Pseudonocardiales;Pseudonocardiaceae;Pseudonocardia;Pseudonocardia_SCN_72-51
NODE_284_length_10766_cov_2.09446_12	GH3	PF14310;PF01915;PF00933	Fibronectin_type_III-like_domain;Glycosyl_hydrolase_family_3_C-terminal_domain;Glycosyl_hydrolase_family_3_N_terminal_domain	K05349	glycosyl_hydrolase_[Microbacterium_sp._67-17]	Bacteria;Actinobacteria;Actinobacteria;Micrococcales;Microbacteriaceae;Microbacterium;Microbacterium_67-17
NODE_2841_length_1849_cov_1.40422_2	CE5	PF08237	PE-PPE_domain	K06889	PE-PPE_domain-containing_protein_[Gordonia_polyisoprenivorans]	Bacteria;Actinobacteria;Actinobacteria;Corynebacteriales;Gordoniaceae;Gordonia;
NODE_28426_length_487_cov_0.471939_1	GH3	PF00933	Glycosyl_hydrolase_family_3_N_terminal_domain		beta-glucosidase_[Sphingobacterium_mizutaii]	Bacteria;Bacteroidetes;Sphingobacteriia;Sphingobacteriales;Sphingobacteriaceae;Sphingobacterium;Sphingobacterium_mizutaii
NODE_28434_length_487_cov_0.410714_1	GH23	PF01464	Transglycosylase_SLT_domain	K08309	soluble_lytic_murein_transglycosylase_[Sphingopyxis_sp._YR583]	Bacteria;Proteobacteria;Alphaproteobacteria;Sphingomonadales;Sphingomonadaceae;Sphingopyxis;Sphingopyxis_YR583
NODE_2846_length_1847_cov_1.16781_1	GT20	PF00982	Glycosyltransferase_family_20	K00697	trehalose-6-phosphate_synthase_[Microbacterium_chocolatum]	Bacteria;Actinobacteria;Actinobacteria;Micrococcales;Microbacteriaceae;Microbacterium;Microbacterium_chocolatum
NODE_28544_length_486_cov_1.24297_1	GH1	PF00232	Glycosyl_hydrolase_family_1	K01223	6-phospho-beta-glucosidase_[Propionibacterium_acnes_JCM_18916]	Bacteria;Actinobacteria;Actinobacteria;Propionibacteriales;Propionibacteriaceae;Cutibacterium;Cutibacterium_acnes
NODE_2869_length_1836_cov_1.40724_1	CBM9				hypothetical_protein_SAMN05216569_1403_[Pseudoxanthomonas_sp._CF125]	Bacteria;Proteobacteria;Gammaproteobacteria;Xanthomonadales;Xanthomonadaceae;Pseudoxanthomonas;Pseudoxanthomonas_CF125
NODE_28725_length_484_cov_0.876607_1	CE3	PF13472	GDSL-like_Lipase/Acylhydrolase_family		lysophospholipase_[Stenotrophomonas_humi]	Bacteria;Proteobacteria;Gammaproteobacteria;Xanthomonadales;Xanthomonadaceae;Stenotrophomonas;Stenotrophomonas_humi
NODE_28755_length_484_cov_0.771208_1	CE3	PF13472	GDSL-like_Lipase/Acylhydrolase_family	K10804	acyl-CoA_thioesterase-1_[Sphingopyxis_sp._YR583]	Bacteria;Proteobacteria;Alphaproteobacteria;Sphingomonadales;Sphingomonadaceae;Sphingopyxis;Sphingopyxis_YR583
NODE_28779_length_483_cov_0.724227_1	GT2	PF13641	Glycosyltransferase_like_family_2		MULTISPECIES:_glycosyl_transferase_[Microbacterium]	Bacteria;Actinobacteria;Actinobacteria;Micrococcales;Microbacteriaceae;Microbacterium;
NODE_28789_length_483_cov_1.26804_1	GT4	PF13692	Glycosyl_transferases_group_1		glycosyl_transferase_family_1_[Paraburkholderia_fungorum]	Bacteria;Proteobacteria;Betaproteobacteria;Burkholderiales;Burkholderiaceae;Paraburkholderia;Paraburkholderia_fungorum
NODE_28801_length_483_cov_0.989691_1	PL22_1	PF07676	WD40-like_Beta_Propeller_Repeat		Dipeptidyl_aminopeptidase/acylaminoacyl_peptidase_[Pseudoxanthomonas_sp._CF125]	Bacteria;Proteobacteria;Gammaproteobacteria;Xanthomonadales;Xanthomonadaceae;Pseudoxanthomonas;Pseudoxanthomonas_CF125
NODE_29_length_53855_cov_2.89228_38	CBM50	PF01476	LysM_domain	K08307	hypothetical_protein_GOEFS_042_00400_[Gordonia_effusa_NBRC_100432]	Bacteria;Actinobacteria;Actinobacteria;Corynebacteriales;Gordoniaceae;Gordonia;Gordonia_effusa
NODE_29065_length_481_cov_0.901554_1	GH5_18				hypothetical_protein_SAMN06295973_3253_[Plantibacter_cousiniae]	Bacteria;Actinobacteria;Actinobacteria;Micrococcales;Microbacteriaceae;Plantibacter;Plantibacter_cousiniae
NODE_2917_length_1815_cov_1.28547_3	GH43_25	PF00764	Arginosuccinate_synthase	K01940	argininosuccinate_synthase;_partial_[Xanthomonas_vesicatoria]	Bacteria;Proteobacteria;Gammaproteobacteria;Xanthomonadales;Xanthomonadaceae;Xanthomonas;Xanthomonas_vesicatoria
NODE_29235_length_479_cov_0.807292_1	GH74	PF15902	Sortilin;_neurotensin_receptor_3;		T9SS_C-terminal_target_domain-containing_protein_[Chryseobacterium_sp._FH1]	Bacteria;Bacteroidetes;Flavobacteriia;Flavobacteriales;Flavobacteriaceae;Chryseobacterium;Chryseobacterium_FH1
NODE_29388_length_478_cov_0.639687_1	CBM67	PF03446	NAD_binding_domain_of_6-phosphogluconate_dehydrogenase	K00020	hypothetical_protein_[Microbacterium_hydrocarbonoxydans]	Bacteria;Actinobacteria;Actinobacteria;Micrococcales;Microbacteriaceae;Microbacterium;Microbacterium_hydrocarbonoxydans
NODE_294_length_10557_cov_2.28245_1	GT5	PF08323	Starch_synthase_catalytic_domain	K00703	starch_synthase_[Paracoccus_zeaxanthinifaciens]	Bacteria;Proteobacteria;Alphaproteobacteria;Rhodobacterales;Rhodobacteraceae;Paracoccus;Paracoccus_saliphilus
NODE_294_length_10557_cov_2.28245_3	GH13_9 CBM48	PF02922;PF02806;PF00128	Carbohydrate-binding_module_48_(Isoamylase_N-terminal_domain);Alpha_amylase;_C-terminal_all-beta_domain;Alpha_amylase;_catalytic_domain	K00700	1;4-alpha-glucan_branching_enzyme_[Paracoccus_homiensis]	Bacteria;Proteobacteria;Alphaproteobacteria;Rhodobacterales;Rhodobacteraceae;Paracoccus;Paracoccus_homiensis
NODE_294_length_10557_cov_2.28245_4	GH13_23	PF16657;PF00128	Maltogenic_Amylase;_C-terminal_domain;Alpha_amylase;_catalytic_domain	K01187	alpha-glucosidase_[Paracoccus_homiensis]	Bacteria;Proteobacteria;Alphaproteobacteria;Rhodobacterales;Rhodobacteraceae;Paracoccus;Paracoccus_homiensis	Fcan01_09231-PA	37.5	528	3.35e-98	315
NODE_294_length_10557_cov_2.28245_7	GT30	PF04413	3-Deoxy-D-manno-octulosonic-acid_transferase_(kdotransferase)	K02527	hypothetical_protein_[Paracoccus_saliphilus]	Bacteria;Proteobacteria;Alphaproteobacteria;Rhodobacterales;Rhodobacteraceae;Paracoccus;Paracoccus_saliphilus
NODE_29521_length_477_cov_0.82199_1	CBM32	PF00754	F5/8_type_C_domain		F5/8_type_C_domain-containing_protein_[Pseudoxanthomonas_sp._CF125]	Bacteria;Proteobacteria;Gammaproteobacteria;Xanthomonadales;Xanthomonadaceae;Pseudoxanthomonas;Pseudoxanthomonas_CF125
NODE_29522_length_476_cov_0.582677_1	GH31	PF01055	Glycosyl_hydrolases_family_31		glycosyl_hydrolase_[Stenotrophomonas_humi]	Bacteria;Proteobacteria;Gammaproteobacteria;Xanthomonadales;Xanthomonadaceae;Stenotrophomonas;Stenotrophomonas_humi
NODE_29560_length_476_cov_0.485564_1	GH88	PF07470	Glycosyl_Hydrolase_Family_88		Glycosyl_Hydrolase_Family_88_[Pseudosphingobacterium_domesticum]	Bacteria;Bacteroidetes;Sphingobacteriia;Sphingobacteriales;Sphingobacteriaceae;Pseudosphingobacterium;Pseudosphingobacterium_domesticum	Fcan01_09310-PA	44.444	144	1.01e-31	116
NODE_29661_length_475_cov_0.976316_1	CBM32			K10955	minor_tail_protein_[Gordonia_phage_CaptainKirk2]	Viruses;;;Caudovirales;Siphoviridae;;Gordonia_phage_CaptainKirk2
NODE_29670_length_475_cov_0.481579_1	CBM50	PF01476	LysM_domain	K03791	Spore_germination_protein_YaaH_[Acinetobacter_johnsonii]	Bacteria;Proteobacteria;Gammaproteobacteria;Pseudomonadales;Moraxellaceae;Acinetobacter;Acinetobacter_johnsonii
NODE_297_length_10416_cov_2.03604_11	CE1	PF00561	alpha/beta_hydrolase_fold		hypothetical_protein_[Tessaracoccus_bendigoensis]	Bacteria;Actinobacteria;Actinobacteria;Propionibacteriales;Propionibacteriaceae;Tessaracoccus;Tessaracoccus_bendigoensis
NODE_29704_length_475_cov_0.513158_1	CBM44			K01183	hypothetical_protein_[Arthrobacter_sp._NIO-1057]	Bacteria;Actinobacteria;Actinobacteria;Micrococcales;Micrococcaceae;Arthrobacter;Arthrobacter_49Tsu3;1M3
NODE_29811_length_474_cov_0.562005_1	GT2	PF00535	Glycosyl_transferase_family_2	K12991	rhamnosyltransferase_[Agrococcus_carbonis]	Bacteria;Actinobacteria;Actinobacteria;Micrococcales;Microbacteriaceae;Agrococcus;Agrococcus_carbonis
NODE_29824_length_474_cov_1.37731_1	GH33	PF13088	BNR_repeat-like_domain	K01186	hypothetical_protein_[Arthrobacter_sp._PAO19]	Bacteria;Actinobacteria;Actinobacteria;Micrococcales;Micrococcaceae;Arthrobacter;Arthrobacter_PAO19
NODE_29874_length_473_cov_0.645503_1	GT19	PF02684	Lipid-A-disaccharide_synthetase	K00748	lipid-A-disaccharide_synthase_[Algoriella_xinjiangensis]	Bacteria;Bacteroidetes;Flavobacteriia;Flavobacteriales;Flavobacteriaceae;Algoriella;Algoriella_xinjiangensis
NODE_29904_length_473_cov_1.7963_1	CE1	PF00756	Putative_esterase	K01070	S-formylglutathione_hydrolase_[Paraburkholderia_fungorum]	Bacteria;Proteobacteria;Betaproteobacteria;Burkholderiales;Burkholderiaceae;Paraburkholderia;Paraburkholderia_fungorum
NODE_2997_length_1781_cov_1.35943_1	GT4	PF00534	Glycosyl_transferases_group_1		glycoside_hydrolase_[Staphylococcus_fleurettii]	Bacteria;Firmicutes;Bacilli;Bacillales;Staphylococcaceae;Staphylococcus;Staphylococcus_fleurettii
NODE_3_length_777441_cov_11.6151_198	CE1	PF00561	alpha/beta_hydrolase_fold	K00641	homoserine_O-acetyltransferase_[Microbacterium_sp._MRS-1]	Bacteria;Actinobacteria;Actinobacteria;Micrococcales;Microbacteriaceae;Microbacterium;Microbacterium_MRS-1
NODE_3_length_777441_cov_11.6151_243	GT2	PF00535	Glycosyl_transferase_family_2	K07011	MULTISPECIES:_glycosyl_transferase_[Microbacterium]	Bacteria;Bacteroidetes;Cytophagia;Cytophagales;Hymenobacteraceae;Hymenobacter;Hymenobacter_unc380mfsha3;1
NODE_3_length_777441_cov_11.6151_248	GT2	PF00535	Glycosyl_transferase_family_2		Glycosyltransferase_involved_in_cell_wall_bisynthesis_[Hymenobacter_sp._unc380mfsha3.1]	Bacteria;Bacteroidetes;Cytophagia;Cytophagales;Hymenobacteraceae;Hymenobacter;Hymenobacter_unc380mfsha3;1
NODE_3_length_777441_cov_11.6151_250	GT2	PF00535	Glycosyl_transferase_family_2		Glycosyltransferase_involved_in_cell_wall_bisynthesis_[Hymenobacter_sp._unc380mfsha3.1]	Bacteria;Bacteroidetes;Cytophagia;Cytophagales;Hymenobacteraceae;Hymenobacter;Hymenobacter_unc380mfsha3;1
NODE_3_length_777441_cov_11.6151_262	GT4	PF13692;PF13579	Glycosyl_transferases_group_1;Glycosyl_transferase_4-like_domain		MULTISPECIES:_glycosyl_transferase_[Microbacterium]	Bacteria;Actinobacteria;Actinobacteria;Micrococcales;Microbacteriaceae;Microbacterium;
NODE_3_length_777441_cov_11.6151_336	GH20	PF02838;PF00728	Glycosyl_hydrolase_family_20;_domain_2;Glycosyl_hydrolase_family_20;_catalytic_domain	K12373	beta-N-acetylhexosaminidase_[Microbacterium_sp._RU33B]	Bacteria;Actinobacteria;Actinobacteria;Micrococcales;Microbacteriaceae;Microbacterium;Microbacterium_RU33B
NODE_3_length_777441_cov_11.6151_337	CE9	PF01979	Amidohydrolase_family	K01443	N-acetylglucosamine-6-phosphate_deacetylase_[Microbacterium_sp._SCN_70-27]	Bacteria;Actinobacteria;Actinobacteria;Micrococcales;Microbacteriaceae;Microbacterium;Microbacterium_SCN_70-27
NODE_3_length_777441_cov_11.6151_339	AA7	PF01565;PF02913	FAD_binding_domain;FAD_linked_oxidases;_C-terminal_domain	K00104	FAD-linked_oxidase_[Microbacterium_sp._SCN_70-200]	Bacteria;Actinobacteria;Actinobacteria;Micrococcales;Microbacteriaceae;Microbacterium;Microbacterium_SCN_70-200
NODE_3_length_777441_cov_11.6151_348	GH13_31	PF00128;PF11941	Alpha_amylase;_catalytic_domain;Domain_of_unknown_function_(DUF3459)	K01182	hypothetical_protein_ABS63_09925_[Microbacterium_sp._SCN_70-27]	Bacteria;Actinobacteria;Actinobacteria;Micrococcales;Microbacteriaceae;Microbacterium;Microbacterium_SCN_70-27
NODE_3_length_777441_cov_11.6151_350	GH36	PF16875;PF02065	Glycosyl_hydrolase_family_36_N-terminal_domain;Melibiase	K07407	alpha-galactosidase_[Lactobacillus_perolens]	Bacteria;Firmicutes;Bacilli;Lactobacillales;Lactobacillaceae;Lactobacillus;Lactobacillus_perolens
NODE_3_length_777441_cov_11.6151_43	CBM50	PF01476	LysM_domain		hypothetical_protein_ABS62_12425_[Microbacterium_sp._SCN_70-200]	Bacteria;Actinobacteria;Actinobacteria;Micrococcales;Microbacteriaceae;Microbacterium;Microbacterium_SCN_70-200
NODE_3_length_777441_cov_11.6151_432	GT4	PF13692;PF13439	Glycosyl_transferases_group_1;Glycosyltransferase_Family_4		hypothetical_protein_[Microbacterium_sp._Leaf179]	Bacteria;Actinobacteria;Actinobacteria;Micrococcales;Microbacteriaceae;Microbacterium;Microbacterium_Leaf179
NODE_3_length_777441_cov_11.6151_433	GT2	PF00535;PF13506	Glycosyl_transferase_family_2;Glycosyl_transferase_family_21	K07011	hypothetical_protein_B0T42_12285_[Rathayibacter_sp._VKM_Ac-2630]	Bacteria;Actinobacteria;Actinobacteria;Micrococcales;Microbacteriaceae;Rathayibacter;Rathayibacter_VKM_Ac-2630
NODE_3_length_777441_cov_11.6151_45	CE10	PF00326	Prolyl_oligopeptidase_family		S9_family_peptidase_[Microbacterium_sp._No._7]	Bacteria;Actinobacteria;Actinobacteria;Micrococcales;Microbacteriaceae;Microbacterium;Microbacterium_No;_7
NODE_3_length_777441_cov_11.6151_510	GH3	PF01915;PF14310;PF00933	Glycosyl_hydrolase_family_3_C-terminal_domain;Fibronectin_type_III-like_domain;Glycosyl_hydrolase_family_3_N_terminal_domain	K05349	beta-glucosidase_[Microbacterium_sp._TNHR37B]	Bacteria;Actinobacteria;Actinobacteria;Micrococcales;Microbacteriaceae;Microbacterium;Microbacterium_TNHR37B
NODE_3_length_777441_cov_11.6151_523	CE1	PF02230	Phospholipase/Carboxylesterase	K06999	esterase_[Microbacterium_sp._SCN_70-200]	Bacteria;Actinobacteria;Actinobacteria;Micrococcales;Microbacteriaceae;Microbacterium;Microbacterium_SCN_70-200
NODE_3_length_777441_cov_11.6151_537	GH13_10 CBM48	PF00128;PF11941	Alpha_amylase;_catalytic_domain;Domain_of_unknown_function_(DUF3459)	K01236	malto-oligosyltrehalose_trehalohydrolase_[Microbacterium_sp._TNHR37B]	Bacteria;Actinobacteria;Actinobacteria;Micrococcales;Microbacteriaceae;Microbacterium;Microbacterium_TNHR37B
NODE_3_length_777441_cov_11.6151_547	GH13_26	PF00128	Alpha_amylase;_catalytic_domain	K06044	malto-oligosyltrehalose_synthase_[Microbacterium_sp._69-7]	Bacteria;Actinobacteria;Actinobacteria;Micrococcales;Microbacteriaceae;Microbacterium;Microbacterium_69-7
NODE_3_length_777441_cov_11.6151_548	CBM48 GH13_11	PF00128;PF02922	Alpha_amylase;_catalytic_domain;Carbohydrate-binding_module_48_(Isoamylase_N-terminal_domain)	K01214	glycogen_debranching_enzyme_GlgX_[Microbacterium_sp._SCN_70-200]	Bacteria;Actinobacteria;Actinobacteria;Micrococcales;Microbacteriaceae;Microbacterium;Microbacterium_SCN_70-200
NODE_3_length_777441_cov_11.6151_566	GH20	PF00728	Glycosyl_hydrolase_family_20;_catalytic_domain		hypothetical_protein_[Arthrobacter_castelli]	Bacteria;Actinobacteria;Actinobacteria;Micrococcales;Micrococcaceae;Arthrobacter;Arthrobacter_castelli
NODE_3_length_777441_cov_11.6151_567	GH20	PF02838;PF00728	Glycosyl_hydrolase_family_20;_domain_2;Glycosyl_hydrolase_family_20;_catalytic_domain	K12373	hypothetical_protein_[Fimbriimonas_ginsengisoli]	Bacteria;Armatimonadetes;Fimbriimonadia;Fimbriimonadales;Fimbriimonadaceae;Fimbriimonas;Fimbriimonas_ginsengisoli	Fcan01_09536-PA	26.897	435	2.18e-45	167
NODE_3_length_777441_cov_11.6151_576	GH38	PF07748;PF09261;PF01074	Glycosyl_hydrolases_family_38_C-terminal_domain;Alpha_mannosidase_middle_domain;Glycosyl_hydrolases_family_38_N-terminal_domain	K01191	alpha-mannosidase_[Terracoccus_sp._273MFTsu3.1]	Bacteria;Actinobacteria;Actinobacteria;Micrococcales;Intrasporangiaceae;Terracoccus;Terracoccus_273MFTsu3;1
NODE_3_length_777441_cov_11.6151_579	GH1	PF00232	Glycosyl_hydrolase_family_1	K01223	6-phospho-beta-glucosidase_[Microbacterium_oleivorans]	Bacteria;Actinobacteria;Actinobacteria;Micrococcales;Microbacteriaceae;Microbacterium;Microbacterium_oleivorans
NODE_3_length_777441_cov_11.6151_581	GH2	PF00703;PF02836;PF16353;PF02837;PF02929	Glycosyl_hydrolases_family_2;Glycosyl_hydrolases_family_2;_TIM_barrel_domain;Domain_of_unknown_function(DUF4981);Glycosyl_hydrolases_family_2;_sugar_binding_domain;Beta_galactosidase_small_chain	K01190	beta-galactosidase_[Microbacterium_trichothecenolyticum]	Bacteria;Actinobacteria;Actinobacteria;Micrococcales;Microbacteriaceae;Microbacterium;Microbacterium_trichothecenolyticum
NODE_3_length_777441_cov_11.6151_631	CE1	PF03583;PF03729	Secretory_lipase;Short_repeat_of_unknown_function_(DUF308)		hypothetical_protein_[Microbacterium_aurum]	Bacteria;Actinobacteria;Actinobacteria;Micrococcales;Microbacteriaceae;Microbacterium;Microbacterium_aurum
NODE_3_length_777441_cov_11.6151_664	GT4	PF13692;PF13579	Glycosyl_transferases_group_1;Glycosyl_transferase_4-like_domain		mannosyltransferase_[Microbacterium_aurum]	Bacteria;Actinobacteria;Actinobacteria;Micrococcales;Microbacteriaceae;Microbacterium;Microbacterium_aurum
NODE_3_length_777441_cov_11.6151_665	GT4	PF00534;PF13439	Glycosyl_transferases_group_1;Glycosyltransferase_Family_4		glucosyl_transferase_[Microbacterium_sp._SCN_70-27]	Bacteria;Actinobacteria;Actinobacteria;Micrococcales;Microbacteriaceae;Microbacterium;Microbacterium_SCN_70-27
NODE_3_length_777441_cov_11.6151_676	GH36	PF16875;PF16874;PF02065	Glycosyl_hydrolase_family_36_N-terminal_domain;Glycosyl_hydrolase_family_36_C-terminal_domain;Melibiase	K07407	alpha-galactosidase_[Microbacterium_sp._cf332]	Bacteria;Actinobacteria;Actinobacteria;Micrococcales;Microbacteriaceae;Microbacterium;Microbacterium_cf332
NODE_3_length_777441_cov_11.6151_695	CE3	PF13472	GDSL-like_Lipase/Acylhydrolase_family		G-D-S-L_family_lipolytic_protein_[Microbacterium_sp._RU33B]	Bacteria;Actinobacteria;Actinobacteria;Micrococcales;Microbacteriaceae;Microbacterium;Microbacterium_RU33B
NODE_3_length_777441_cov_11.6151_702	GH109	PF01408	Oxidoreductase_family;_NAD-binding_Rossmann_fold		oxidoreductase_[Microbacterium_profundi]	Bacteria;Actinobacteria;Actinobacteria;Micrococcales;Microbacteriaceae;Microbacterium;Microbacterium_profundi
NODE_3_length_777441_cov_11.6151_705	GH42	PF08532;PF02449	Beta-galactosidase_trimerisation_domain;Beta-galactosidase	K12308	beta-galactosidase_[Microbacterium_sp._No._7]	Bacteria;Actinobacteria;Actinobacteria;Micrococcales;Microbacteriaceae;Microbacterium;Microbacterium_No;_7
NODE_3_length_777441_cov_11.6151_77	GH15	PF00723	Glycosyl_hydrolases_family_15		glucoamylase_[Microbacterium_sp._SCN_70-200]	Bacteria;Actinobacteria;Actinobacteria;Micrococcales;Microbacteriaceae;Microbacterium;Microbacterium_SCN_70-200
NODE_30_length_53361_cov_2.88944_5	GT4	PF13439;PF13692	Glycosyltransferase_Family_4;Glycosyl_transferases_group_1	K08256	GDP-mannose-dependent_alpha-(1-2)-phosphatidylinositol_mannosyltransferase_[Gordonia_effusa]	Bacteria;Actinobacteria;Actinobacteria;Corynebacteriales;Gordoniaceae;Gordonia;Gordonia_effusa
NODE_300_length_10380_cov_2.43238_11	GT4	PF00534;PF13439	Glycosyl_transferases_group_1;Glycosyltransferase_Family_4		glycosyl_transferase_family_1_[Paracoccus_versutus]	Bacteria;Proteobacteria;Alphaproteobacteria;Rhodobacterales;Rhodobacteraceae;Paracoccus;Paracoccus_versutus
NODE_30035_length_472_cov_0.644562_1	GH103	PF13406	Transglycosylase_SLT_domain		hypothetical_protein_[Azoarcus_toluclasticus]	Bacteria;Proteobacteria;Betaproteobacteria;Rhodocyclales;Zoogloeaceae;Azoarcus;Azoarcus_toluclasticus
NODE_30050_length_472_cov_0.827586_1	CE1	PF02230	Phospholipase/Carboxylesterase	K06999	esterase_[Microbacterium_profundi]	Bacteria;Actinobacteria;Actinobacteria;Micrococcales;Microbacteriaceae;Microbacterium;Microbacterium_profundi
NODE_30073_length_472_cov_0.732095_1	PL1_2				pectate_lyase_[Sphingopyxis_sp._RIFCSPHIGHO2_12_FULL_65_19]	Bacteria;Proteobacteria;Alphaproteobacteria;Sphingomonadales;Sphingomonadaceae;Sphingopyxis;Sphingopyxis_RIFCSPHIGHO2_12_FULL_65_19
NODE_30105_length_471_cov_0.989362_1	CBM2			K20276	hypothetical_protein_[Staphylococcus_sciuri]	Bacteria;Firmicutes;Bacilli;Bacillales;Staphylococcaceae;Staphylococcus;Staphylococcus_sciuri
NODE_3013_length_1775_cov_1.31667_1	GT2	PF00535	Glycosyl_transferase_family_2	K20534	family_2_glycosyl_transferase_[Agromyces_sp._Root1464]	Bacteria;Actinobacteria;Actinobacteria;Micrococcales;Microbacteriaceae;Agromyces;Agromyces_Root1464
NODE_30146_length_471_cov_0.62766_1	CBM25	PF03423	Carbohydrate_binding_domain_(family_25)	K01176	alpha-amylase_[Microbacterium_aurum]	Bacteria;Actinobacteria;Actinobacteria;Micrococcales;Microbacteriaceae;Microbacterium;Microbacterium_aurum
NODE_3016_length_1774_cov_1.16677_3	CE10	PF07859	alpha/beta_hydrolase_fold		hypothetical_protein_[Staphylococcus_fleurettii]	Bacteria;Firmicutes;Bacilli;Bacillales;Staphylococcaceae;Staphylococcus;Staphylococcus_fleurettii
NODE_302_length_10361_cov_2.0036_11	AA6	PF03358	NADPH-dependent_FMN_reductase	K03206	FMN-dependent_NADH-azoreductase_[Staphylococcus_fleurettii]	Bacteria;Firmicutes;Bacilli;Bacillales;Staphylococcaceae;Staphylococcus;Staphylococcus_fleurettii
NODE_30208_length_470_cov_0.538667_1	GH3	PF00933	Glycosyl_hydrolase_family_3_N_terminal_domain	K05349	beta-glucosidase_[Sphingopyxis_macrogoltabida]	Bacteria;Proteobacteria;Alphaproteobacteria;Sphingomonadales;Sphingomonadaceae;Sphingopyxis;Sphingopyxis_macrogoltabida
NODE_30262_length_470_cov_0.984_1	GH78	PF17389	Bacterial_alpha-L-rhamnosidase_6_hairpin_glycosidase_domain	K05989	alpha-rhamnosidase_[Sphingobacterium_faecium_PCAi_F2.5]	Bacteria;Bacteroidetes;Sphingobacteriia;Sphingobacteriales;Sphingobacteriaceae;Sphingobacterium;Sphingobacterium_faecium
NODE_3030_length_1771_cov_1.05609_2	CBM13	PF02585	GlcNAc-PI_de-N-acetylase		hypothetical_protein_[Burkholderia_sp._K24]	Bacteria;Proteobacteria;Betaproteobacteria;Burkholderiales;Burkholderiaceae;Burkholderia;Burkholderia_K24
NODE_30318_length_469_cov_0.826203_1	GT4	PF00534	Glycosyl_transferases_group_1		glycosyltransferase_[Chryseobacterium_sp._FF12]	Bacteria;Bacteroidetes;Flavobacteriia;Flavobacteriales;Flavobacteriaceae;Chryseobacterium;Chryseobacterium_FF12
NODE_3035_length_1769_cov_1.61708_2	GH3	PF00933	Glycosyl_hydrolase_family_3_N_terminal_domain	K05349	glycosyl_hydrolase_[Staphylococcus_fleurettii]	Bacteria;Firmicutes;Bacilli;Bacillales;Staphylococcaceae;Staphylococcus;Staphylococcus_fleurettii
NODE_3041_length_1766_cov_0.850389_1	GT20	PF00982	Glycosyltransferase_family_20	K00697	trehalose-6-phosphate_synthase_[Paraburkholderia_fungorum]	Bacteria;Proteobacteria;Betaproteobacteria;Burkholderiales;Burkholderiaceae;Paraburkholderia;Paraburkholderia_fungorum
NODE_30419_length_468_cov_0.745308_1	GH13_31	PF00128	Alpha_amylase;_catalytic_domain	K01187	alpha-glucosidase_[Staphylococcus_sciuri]	Bacteria;Firmicutes;Bacilli;Bacillales;Staphylococcaceae;Staphylococcus;Staphylococcus_sciuri
NODE_30435_length_468_cov_0.581769_1	CE1	PF02230	Phospholipase/Carboxylesterase	K06999	phospholipase/carboxylesterase_[Chryseobacterium_wanjuense]	Bacteria;Bacteroidetes;Flavobacteriia;Flavobacteriales;Flavobacteriaceae;Chryseobacterium;Chryseobacterium_wanjuense
NODE_3047_length_1764_cov_1.28999_1	GH94	PF17167;PF06165	Glycosyl_hydrolase_36_superfamily;_catalytic_domain;Glycosyltransferase_family_36		Cellobiose_phosphorylase_[Pseudoxanthomonas_sp._CF125]	Bacteria;Proteobacteria;Gammaproteobacteria;Xanthomonadales;Xanthomonadaceae;Pseudoxanthomonas;Pseudoxanthomonas_CF125
NODE_30520_length_467_cov_0.739247_1	CBM69				Pullulanase_precursor_[Microbacterium_laevaniformans]	Bacteria;Actinobacteria;Actinobacteria;Micrococcales;Microbacteriaceae;Microbacterium;Microbacterium_laevaniformans
NODE_3054_length_1761_cov_1.76951_1	GH1	PF00232	Glycosyl_hydrolase_family_1	K01223	6-phospho-beta-glucosidase_[Staphylococcus_fleurettii]	Bacteria;Firmicutes;Bacilli;Bacillales;Staphylococcaceae;Staphylococcus;Staphylococcus_fleurettii
NODE_30578_length_467_cov_1.14247_1	GH74			K09607	hypothetical_protein_[Chishuiella_changwenlii]	Bacteria;Bacteroidetes;Flavobacteriia;Flavobacteriales;Flavobacteriaceae;Chishuiella;Chishuiella_changwenlii
NODE_30599_length_467_cov_1.73925_1	CBM50	PF01476	LysM_domain	K06194	lipoprotein_NlpD_[Pseudoxanthomonas_indica]	Bacteria;Proteobacteria;Gammaproteobacteria;Xanthomonadales;Xanthomonadaceae;Pseudoxanthomonas;Pseudoxanthomonas_indica
NODE_30631_length_467_cov_1.03495_1	GH23	PF01464	Transglycosylase_SLT_domain	K01415	transglycosylase_[Acinetobacter_sp._MF4642]	Bacteria;Proteobacteria;Gammaproteobacteria;Pseudomonadales;Moraxellaceae;Acinetobacter;Acinetobacter_MF4642
NODE_3068_length_1750_cov_1.23686_2	GH23	PF01464	Transglycosylase_SLT_domain		hypothetical_protein_[Paracoccus_halophilus]	Bacteria;Proteobacteria;Alphaproteobacteria;Rhodobacterales;Rhodobacteraceae;Paracoccus;Paracoccus_halophilus
NODE_30699_length_466_cov_0.938005_1	GH3	PF02801;PF00109	Beta-ketoacyl_synthase;_C-terminal_domain;Beta-ketoacyl_synthase;_N-terminal_domain	K09458	3-oxoacyl-[acyl-carrier-protein]_synthase_II_[Agrococcus_baldri]	Bacteria;Actinobacteria;Actinobacteria;Micrococcales;Microbacteriaceae;Agrococcus;Agrococcus_baldri
NODE_3071_length_1750_cov_1.41631_1	GT28	PF04101	Glycosyltransferase_family_28_C-terminal_domain	K02563	UDP-N-acetylglucosamine-N-acetylmuramylpentapeptide_N-acetylglucosamine_transferase_[Pseudoxanthomonas_sp._CF125]	Bacteria;Proteobacteria;Gammaproteobacteria;Xanthomonadales;Xanthomonadaceae;Pseudoxanthomonas;Pseudoxanthomonas_CF125
NODE_30751_length_466_cov_0.576819_1	GH127	PF07944	Beta-L-arabinofuranosidase;_GH127	K09955	MULTISPECIES:_hypothetical_protein_[Stenotrophomonas]	Bacteria;Proteobacteria;Gammaproteobacteria;Xanthomonadales;Xanthomonadaceae;Stenotrophomonas;
NODE_308_length_10171_cov_3.35222_4	GT2	PF00535	Glycosyl_transferase_family_2		glycosyl_transferase_[Gordonia_effusa]	Bacteria;Actinobacteria;Actinobacteria;Corynebacteriales;Gordoniaceae;Gordonia;Gordonia_effusa
NODE_308_length_10171_cov_3.35222_5	GT2	PF00535	Glycosyl_transferase_family_2		glycosyl_transferase_family_2_[Gordonia_effusa]	Bacteria;Actinobacteria;Actinobacteria;Corynebacteriales;Gordoniaceae;Gordonia;Gordonia_effusa
NODE_3081_length_1745_cov_1.59576_2	PL1	PF12708	Pectate_lyase_superfamily_protein		pectate_lyase_[Staphylococcus_fleurettii]	Bacteria;Firmicutes;Bacilli;Bacillales;Staphylococcaceae;Staphylococcus;Staphylococcus_fleurettii
NODE_3085_length_1743_cov_1.38532_2	GH23	PF01464	Transglycosylase_SLT_domain	K18377	MULTISPECIES:_BapC_protein_[Burkholderiaceae]	Bacteria;Proteobacteria;Betaproteobacteria;Burkholderiales;Burkholderiaceae;;
NODE_30938_length_464_cov_0.571816_1	GH103	PF13406	Transglycosylase_SLT_domain		lytic_transglycosylase_[Sphingopyxis_sp._C-1]	Bacteria;Proteobacteria;Alphaproteobacteria;Sphingomonadales;Sphingomonadaceae;Sphingopyxis;Sphingopyxis_C-1
NODE_3097_length_1735_cov_1.06646_1	GH39				hypothetical_protein_[Paraburkholderia_fungorum]	Bacteria;Proteobacteria;Betaproteobacteria;Burkholderiales;Burkholderiaceae;Paraburkholderia;Paraburkholderia_fungorum
NODE_30984_length_464_cov_0.615176_1	CBM6	PF16640	Bacterial_Ig-like_domain_(group_3)	K02470	alpha-1;6-glucosidase_[Microbacterium_sp._MRS-1]	Bacteria;Actinobacteria;Actinobacteria;Micrococcales;Microbacteriaceae;Microbacterium;Microbacterium_MRS-1
NODE_31045_length_463_cov_1.13315_1	GH13_2	PF00128	Alpha_amylase;_catalytic_domain	K00701	cyclomaltodextrin_glucanotransferase_[Stenotrophomonas_terrae]	Bacteria;Proteobacteria;Gammaproteobacteria;Xanthomonadales;Xanthomonadaceae;Stenotrophomonas;Stenotrophomonas_terrae
NODE_311_length_10133_cov_2.45686_5	GH113	PF13550;PF13547	Putative_phage_tail_protein;GTA_TIM-barrel-like_domain		Putative_phage_tail_protein_[Paracoccus_homiensis]	Bacteria;Proteobacteria;Alphaproteobacteria;Rhodobacterales;Rhodobacteraceae;Paracoccus;Paracoccus_homiensis
NODE_31148_length_462_cov_0.683924_1	GT2	PF00535	Glycosyl_transferase_family_2		MULTISPECIES:_glycosyl_transferase_[Microbacterium]	Bacteria;Actinobacteria;Actinobacteria;Micrococcales;Microbacteriaceae;Microbacterium;
NODE_3115_length_1729_cov_1.25398_2	GH3	PF00933	Glycosyl_hydrolase_family_3_N_terminal_domain	K05349	beta-glucosidase_[Microbacterium_profundi]	Bacteria;Actinobacteria;Actinobacteria;Micrococcales;Microbacteriaceae;Microbacterium;Microbacterium_profundi
NODE_31200_length_462_cov_0.940054_1	GT51	PF00912	Transglycosylase	K05367	penicillin-binding_protein_1C_[Pseudoxanthomonas_sp._CF125]	Bacteria;Proteobacteria;Gammaproteobacteria;Xanthomonadales;Xanthomonadaceae;Pseudoxanthomonas;Pseudoxanthomonas_CF125
NODE_3123_length_1725_cov_1.60613_1	GH1	PF00232	Glycosyl_hydrolase_family_1	K01223	6-phospho-beta-glucosidase_[Staphylococcus_fleurettii]	Bacteria;Firmicutes;Bacilli;Bacillales;Staphylococcaceae;Staphylococcus;Staphylococcus_fleurettii
NODE_31247_length_461_cov_1.26776_1	CBM61	PF17451	Glycosyl_hydrolase_101_beta_sandwich_domain	K17624	hypothetical_protein_[Staphylococcus_sciuri]	Bacteria;Firmicutes;Bacilli;Bacillales;Staphylococcaceae;Staphylococcus;Staphylococcus_MB371
NODE_31274_length_461_cov_0.92623_1	GT20	PF00982	Glycosyltransferase_family_20	K00697	trehalose-6-phosphate_synthase_[Sphingopyxis_sp._LC363]	Bacteria;Proteobacteria;Alphaproteobacteria;Sphingomonadales;Sphingomonadaceae;Sphingopyxis;Sphingopyxis_LC363
NODE_3131_length_1723_cov_1.78931_2	CE10	PF07859	alpha/beta_hydrolase_fold		esterase_[Staphylococcus_fleurettii]	Bacteria;Firmicutes;Bacilli;Bacillales;Staphylococcaceae;Staphylococcus;Staphylococcus_fleurettii
NODE_31352_length_461_cov_1.11202_1	CE1	PF00756	Putative_esterase	K07017	hypothetical_protein_A2885_22795_[Sphingopyxis_sp._RIFCSPHIGHO2_01_FULL_65_24]	Bacteria;Proteobacteria;Alphaproteobacteria;Sphingomonadales;Sphingomonadaceae;Sphingopyxis;Sphingopyxis_RIFCSPHIGHO2_01_FULL_65_24
NODE_31384_length_460_cov_0.621918_1	GH1	PF00232	Glycosyl_hydrolase_family_1	K05350	beta-glucosidase_[Microbacterium_sp._CH12i]	Bacteria;Actinobacteria;Actinobacteria;Micrococcales;Microbacteriaceae;Microbacterium;Microbacterium_CH12i
NODE_31483_length_459_cov_0.675824_1	GH10	PF00331	Glycosyl_hydrolase_family_10		hypothetical_protein_[Sphingobacterium_thalpophilum]	Bacteria;Bacteroidetes;Sphingobacteriia;Sphingobacteriales;Sphingobacteriaceae;Sphingobacterium;
NODE_31492_length_459_cov_1.35165_1	GT4				hypothetical_protein_[Arthrobacter_sp._NIO-1057]	Bacteria;Actinobacteria;Actinobacteria;Micrococcales;Micrococcaceae;Arthrobacter;Arthrobacter_NIO-1057
NODE_31497_length_459_cov_1.73626_1	GH15	PF00723	Glycosyl_hydrolases_family_15		hypothetical_protein_[Paraburkholderia_fungorum]	Bacteria;Proteobacteria;Betaproteobacteria;Burkholderiales;Burkholderiaceae;Paraburkholderia;Paraburkholderia_acidipaludis
NODE_31502_length_459_cov_0.92033_1	GH109	PF01408	Oxidoreductase_family;_NAD-binding_Rossmann_fold	K00010	inositol_2-dehydrogenase_[Arthrobacter_halophytocola]	Bacteria;Actinobacteria;Actinobacteria;Micrococcales;Micrococcaceae;Glutamicibacter;Glutamicibacter_halophytocola
NODE_31529_length_459_cov_0.769231_1	GH16			K14307	hypothetical_protein_[Paracoccus_sp._S4493]	Bacteria;Proteobacteria;Alphaproteobacteria;Rhodobacterales;Rhodobacteraceae;Paracoccus;Paracoccus_S4493
NODE_31531_length_459_cov_1.01374_1	GH39	PF01229	Glycosyl_hydrolases_family_39	K01198	xylan_1;4-beta-xylosidase_[Chitinophaga_sp._CF118]	Bacteria;Bacteroidetes;Chitinophagia;Chitinophagales;Chitinophagaceae;Chitinophaga;Chitinophaga_CF118
NODE_31532_length_459_cov_0.659341_1	GT4	PF13692	Glycosyl_transferases_group_1		hypothetical_protein_[Gulosibacter_molinativorax]	Bacteria;Actinobacteria;Actinobacteria;Micrococcales;Microbacteriaceae;Gulosibacter;Gulosibacter_10
NODE_31666_length_458_cov_0.644628_1	GT4	PF00534	Glycosyl_transferases_group_1	K12583	GDP-mannose-dependent_alpha-mannosyltransferase_[Gordonia_araii]	Bacteria;Actinobacteria;Actinobacteria;Corynebacteriales;Gordoniaceae;Gordonia;Gordonia_araii
NODE_317_length_9946_cov_2.52797_5	CE5	PF01083	Cutinase		hypothetical_protein_[Gordonia_bronchialis]	Bacteria;Actinobacteria;Actinobacteria;Corynebacteriales;Gordoniaceae;Gordonia;Gordonia_bronchialis
NODE_31729_length_457_cov_1.0221_1	CBM50				hypothetical_protein_SAMN04487783_0097_[Agrococcus_baldri]	Bacteria;Actinobacteria;Actinobacteria;Micrococcales;Microbacteriaceae;Agrococcus;Agrococcus_baldri
NODE_31845_length_457_cov_0.842541_2	GT2	PF00535	Glycosyl_transferase_family_2		hypothetical_protein_[Flavihumibacter_solisilvae]	Bacteria;Bacteroidetes;Chitinophagia;Chitinophagales;Chitinophagaceae;Flavihumibacter;Flavihumibacter_solisilvae
NODE_31874_length_456_cov_1.46814_1	GT2	PF00535	Glycosyl_transferase_family_2		glycosyl_transferase;_partial_[Stenotrophomonas_maltophilia]	Bacteria;Proteobacteria;Gammaproteobacteria;Xanthomonadales;Xanthomonadaceae;Stenotrophomonas;Stenotrophomonas_maltophilia
NODE_31907_length_456_cov_0.609418_1	GT94	PF00534	Glycosyl_transferases_group_1	K02844	Glycosyl_transferases_group_1_[Arthrobacter_sp._ok362]	Bacteria;Actinobacteria;Actinobacteria;Micrococcales;Micrococcaceae;Arthrobacter;Arthrobacter_ok362
NODE_31981_length_456_cov_1.34349_1	CE4	PF01522	Polysaccharide_deacetylase	K01551	xylanase_[Microbacterium_sp._CH12i]	Bacteria;Actinobacteria;Actinobacteria;Micrococcales;Microbacteriaceae;Microbacterium;Microbacterium_CH12i
NODE_32_length_51664_cov_3.08651_50	CE1	PF12697	Alpha/beta_hydrolase_family		alpha/beta_hydrolase_[Gordonia_effusa]	Bacteria;Actinobacteria;Actinobacteria;Corynebacteriales;Gordoniaceae;Gordonia;Gordonia_amarae
NODE_32_length_51664_cov_3.08651_8	CE1	PF00756	Putative_esterase		putative_mycolyltransferase_[Gordonia_effusa_NBRC_100432]	Bacteria;Actinobacteria;Actinobacteria;Corynebacteriales;Gordoniaceae;Gordonia;Gordonia_effusa
NODE_3200_length_1697_cov_1.50874_2	GH73	PF13457;PF01832	SH3-like_domain;Mannosyl-glycoprotein_endo-beta-N-acetylglucosaminidase	K01227	hypothetical_protein_[Staphylococcus_fleurettii]	Bacteria;Firmicutes;Bacilli;Bacillales;Staphylococcaceae;Staphylococcus;Staphylococcus_fleurettii
NODE_32031_length_455_cov_1.24722_1	GH15	PF00723	Glycosyl_hydrolases_family_15	K01178	glucoamylase_[Paraburkholderia_fungorum]	Bacteria;Proteobacteria;Betaproteobacteria;Burkholderiales;Burkholderiaceae;Paraburkholderia;Paraburkholderia_fungorum
NODE_32093_length_455_cov_0.786111_1	GH114	PF03537	Glycoside-hydrolase_family_GH114		hypothetical_protein_[Microbacterium_sp._TS-1]	Bacteria;Actinobacteria;Actinobacteria;Micrococcales;Microbacteriaceae;Microbacterium;Microbacterium_TS-1
NODE_32181_length_454_cov_0.481894_1	GH29	PF01120	Alpha-L-fucosidase	K01206	alpha-L-fucosidase_[Sphingobacterium_mizutaii]	Bacteria;Bacteroidetes;Sphingobacteriia;Sphingobacteriales;Sphingobacteriaceae;Sphingobacterium;Sphingobacterium_mizutaii
NODE_3219_length_1690_cov_2.15549_4	CE3	PF13472	GDSL-like_Lipase/Acylhydrolase_family	K10804	arylesterase_[Paracoccus_sp._228]	Bacteria;Proteobacteria;Alphaproteobacteria;Rhodobacterales;Rhodobacteraceae;Paracoccus;Paracoccus_228
NODE_3227_length_1686_cov_1.28473_2	CE1	PF00756	Putative_esterase	K07017	hypothetical_protein_[Pseudoxanthomonas_mexicana]	Bacteria;Proteobacteria;Gammaproteobacteria;Xanthomonadales;Xanthomonadaceae;Pseudoxanthomonas;Pseudoxanthomonas_GM95
NODE_32343_length_453_cov_0.701117_1	GT2	PF00535	Glycosyl_transferase_family_2	K03669	glucan_biosynthesis_glucosyltransferase_H_[Stenotrophomonas_humi]	Bacteria;Proteobacteria;Gammaproteobacteria;Xanthomonadales;Xanthomonadaceae;Stenotrophomonas;Stenotrophomonas_humi
NODE_32344_length_453_cov_0.441341_1	GH25	PF01183	Glycosyl_hydrolases_family_25	K07273	glycoside_hydrolase_[Sphingopyxis_sp._H115]	Bacteria;Proteobacteria;Alphaproteobacteria;Sphingomonadales;Sphingomonadaceae;Sphingopyxis;Sphingopyxis_H115
NODE_32357_length_453_cov_1.76816_2	CBM6	PF03422	Carbohydrate_binding_module_(family_6)		glycoside_hydrolase_family_16_[Lysobacter_capsici]	Bacteria;Proteobacteria;Gammaproteobacteria;Xanthomonadales;Xanthomonadaceae;Lysobacter;Lysobacter_capsici
NODE_32394_length_452_cov_0.605042_1	GH127	PF07944	Beta-L-arabinofuranosidase;_GH127	K09955	hypothetical_protein_[Stenotrophomonas_humi]	Bacteria;Proteobacteria;Gammaproteobacteria;Xanthomonadales;Xanthomonadaceae;Stenotrophomonas;
NODE_32401_length_452_cov_0.859944_1	GH13_11			K01214;K02438	glycogen_operon_protein_[Agrococcus_baldri]	Bacteria;Actinobacteria;Actinobacteria;Micrococcales;Microbacteriaceae;Agrococcus;Agrococcus_baldri
NODE_32424_length_452_cov_1.31373_1	GH13_2	PF00128	Alpha_amylase;_catalytic_domain	K00701	cyclomaltodextrin_glucanotransferase_[Pseudoxanthomonas_sp._YR558]	Bacteria;Proteobacteria;Gammaproteobacteria;Xanthomonadales;Xanthomonadaceae;Pseudoxanthomonas;Pseudoxanthomonas_YR558
NODE_32435_length_452_cov_0.893557_1	GH13	PF00128	Alpha_amylase;_catalytic_domain		Pullulanase_precursor_[Microbacterium_laevaniformans]	Bacteria;Actinobacteria;Actinobacteria;Micrococcales;Microbacteriaceae;Microbacterium;Microbacterium_laevaniformans
NODE_3246_length_1679_cov_1.51831_2	CE1	PF12146	Serine_aminopeptidase;_S33	K08680	2-succinyl-6-hydroxy-2;4-cyclohexadiene-1-carboxylate_synthase_[Staphylococcus_fleurettii]	Bacteria;Firmicutes;Bacilli;Bacillales;Staphylococcaceae;Staphylococcus;Staphylococcus_fleurettii
NODE_32502_length_451_cov_1.20787_1	GH109	PF01408	Oxidoreductase_family;_NAD-binding_Rossmann_fold		oxidoreductase;_NAD-binding_domain_protein_[Propionibacterium_acnes_HL053PA2]	Bacteria;Actinobacteria;Actinobacteria;Propionibacteriales;Propionibacteriaceae;Cutibacterium;Cutibacterium_acnes
NODE_32506_length_451_cov_0.514045_1	GH18	PF00704	Glycosyl_hydrolases_family_18	K01183	glycoside_hydrolase_[Cnuella_takakiae]	Bacteria;Bacteroidetes;Chitinophagia;Chitinophagales;Chitinophagaceae;Cnuella;Cnuella_takakiae
NODE_32651_length_450_cov_0.439437_1	CBM66	PF06439	Domain_of_Unknown_Function_(DUF1080)		protein_of_unknown_function_[Pseudosphingobacterium_domesticum]	Bacteria;Bacteroidetes;Sphingobacteriia;Sphingobacteriales;Sphingobacteriaceae;Pseudosphingobacterium;Pseudosphingobacterium_domesticum
NODE_32731_length_450_cov_1.0338_1	GH108	PF05838	Glycosyl_hydrolase_108		Predicted_Peptidoglycan_domain-containing_protein_[Sphingopyxis_sp._YR583]	Bacteria;Proteobacteria;Alphaproteobacteria;Sphingomonadales;Sphingomonadaceae;Sphingopyxis;Sphingopyxis_YR583
NODE_32754_length_449_cov_0.872881_1	GH108	PF05838;PF09374	Glycosyl_hydrolase_108;Predicted_Peptidoglycan_domain		hypothetical_protein_[Paraburkholderia_phenoliruptrix]	Bacteria;Proteobacteria;Betaproteobacteria;Burkholderiales;Burkholderiaceae;Paraburkholderia;Paraburkholderia_phenoliruptrix
NODE_32798_length_449_cov_0.861582_1	GH5_18				hypothetical_protein_SAMN06295973_3253_[Plantibacter_cousiniae]	Bacteria;Actinobacteria;Actinobacteria;Micrococcales;Microbacteriaceae;Plantibacter;Plantibacter_cousiniae
NODE_328_length_9772_cov_2.97634_3	CE1	PF12697	Alpha/beta_hydrolase_family		alpha/beta_hydrolase_[Gordonia_effusa]	Bacteria;Actinobacteria;Actinobacteria;Corynebacteriales;Gordoniaceae;Gordonia;Gordonia_effusa
NODE_329_length_9758_cov_1.82542_8	CE1	PF00561	alpha/beta_hydrolase_fold		alpha/beta_hydrolase_[Microbacterium_sp._No._7]	Bacteria;Actinobacteria;Actinobacteria;Micrococcales;Microbacteriaceae;Microbacterium;Microbacterium_No;_7
NODE_3290_length_1664_cov_0.836201_1	CE9	PF01979	Amidohydrolase_family		amidohydrolase_[Burkholderia_sp._K24]	Bacteria;Proteobacteria;Betaproteobacteria;Burkholderiales;Burkholderiaceae;Burkholderia;Burkholderia_K24
NODE_33_length_51456_cov_2.98226_24	CE7	PF03403	Platelet-activating_factor_acetylhydrolase;_isoform_II		esterase_[Gordonia_effusa]	Bacteria;Actinobacteria;Actinobacteria;Corynebacteriales;Gordoniaceae;Gordonia;Gordonia_effusa
NODE_33_length_51456_cov_2.98226_47	CE10	PF07859	alpha/beta_hydrolase_fold	K14731	esterase_[Mycobacterium_abscessus]	Bacteria;Actinobacteria;Actinobacteria;Corynebacteriales;Mycobacteriaceae;Mycobacterium;Mycobacterium_abscessus
NODE_3308_length_1659_cov_1.1413_2	GT4	PF00534	Glycosyl_transferases_group_1		glycosyl_transferase_family_1_[Paraburkholderia_fungorum]	Bacteria;Proteobacteria;Betaproteobacteria;Burkholderiales;Burkholderiaceae;Paraburkholderia;Paraburkholderia_fungorum
NODE_33085_length_447_cov_1.0483_1	CBM48	PF02922	Carbohydrate-binding_module_48_(Isoamylase_N-terminal_domain)		alpha-amylase_[Empedobacter_falsenii]	Bacteria;Bacteroidetes;Flavobacteriia;Flavobacteriales;Flavobacteriaceae;Empedobacter;Empedobacter_falsenii
NODE_33109_length_447_cov_1.39489_1	GT51	PF00912	Transglycosylase	K05366	penicillin-binding_protein_[Burkholderia_sp._K24]	Bacteria;Proteobacteria;Betaproteobacteria;Burkholderiales;Burkholderiaceae;Burkholderia;Burkholderia_K24
NODE_33145_length_447_cov_0.897727_1	GT4	PF00534	Glycosyl_transferases_group_1		MULTISPECIES:_glycosyl_transferase_[Burkholderiaceae]	Bacteria;Proteobacteria;Betaproteobacteria;Burkholderiales;Burkholderiaceae;;
NODE_33165_length_447_cov_1.01989_1	GH76	PF03663	Glycosyl_hydrolase_family_76		hypothetical_protein_[Microbacterium_foliorum]	Bacteria;Actinobacteria;Actinobacteria;Micrococcales;Microbacteriaceae;Microbacterium;Microbacterium_foliorum	Fcan01_04620-PA	33.065	124	1.49e-09	55.1
NODE_3318_length_1656_cov_1.66304_2	GH3	PF00933	Glycosyl_hydrolase_family_3_N_terminal_domain	K01207	beta-N-acetylhexosaminidase_[Microbacterium_sp._CF335]	Bacteria;Actinobacteria;Actinobacteria;Micrococcales;Microbacteriaceae;Microbacterium;Microbacterium_CF335
NODE_33288_length_446_cov_0.296296_1	GH1	PF00232	Glycosyl_hydrolase_family_1	K05350	beta-glucosidase_[Sphingopyxis_sp._LC81]	Bacteria;Proteobacteria;Alphaproteobacteria;Sphingomonadales;Sphingomonadaceae;Sphingopyxis;Sphingopyxis_LC81
NODE_33297_length_446_cov_1.02279_1	GT21	PF02518	Histidine_kinase-;_DNA_gyrase_B-;_and_HSP90-like_ATPase		two-component_sensor_histidine_kinase_[Paraburkholderia_fungorum]	Bacteria;Proteobacteria;Betaproteobacteria;Burkholderiales;Burkholderiaceae;Paraburkholderia;Paraburkholderia_fungorum
NODE_333_length_9642_cov_3.08463_1	GT2	PF00535	Glycosyl_transferase_family_2		glycosyltransferase_[Gordonia_sp._852002-51296_SCH5728562-b]	Bacteria;Actinobacteria;Actinobacteria;Corynebacteriales;Gordoniaceae;Gordonia;Gordonia_852002-51296_SCH5728562-b
NODE_33322_length_445_cov_1.22857_1	CBM50	PF01476	LysM_domain	K11751	hypothetical_protein_[Microbacterium_sp._CSI-V]	Bacteria;Actinobacteria;Actinobacteria;Micrococcales;Microbacteriaceae;Microbacterium;Microbacterium_CSI-V
NODE_3336_length_1650_cov_3.02444_1	GH76	PF03663	Glycosyl_hydrolase_family_76		fructose-bisphosphate_aldolase_[Gordonia_effusa]	Bacteria;Actinobacteria;Actinobacteria;Corynebacteriales;Gordoniaceae;Gordonia;Gordonia_effusa
NODE_334_length_9638_cov_2.88945_5	AA3	PF00732;PF05199	GMC_oxidoreductase	K03333	putative_oxidoreductase_[Gordonia_soli_NBRC_108243]	Bacteria;Actinobacteria;Actinobacteria;Corynebacteriales;Gordoniaceae;Gordonia;Gordonia_soli
NODE_33422_length_445_cov_0.591429_1	GH3	PF00933	Glycosyl_hydrolase_family_3_N_terminal_domain	K01207	beta-glucosidase_[Gordonia_araii]	Bacteria;Actinobacteria;Actinobacteria;Corynebacteriales;Gordoniaceae;Gordonia;Gordonia_araii
NODE_33451_length_445_cov_0.905714_1	GH33	PF13088	BNR_repeat-like_domain	K01186	MULTISPECIES:_sialidase_[Propionibacteriaceae]	Bacteria;Actinobacteria;Actinobacteria;Propionibacteriales;Propionibacteriaceae;;
NODE_33471_length_444_cov_0.876791_1	CE10	PF07859	alpha/beta_hydrolase_fold	K01066	alpha/beta_hydrolase_[Acaryochloris_marina]	Bacteria;Cyanobacteria;;Synechococcales;Acaryochloridaceae;Acaryochloris;Acaryochloris_marina
NODE_33489_length_444_cov_0.799427_1	GT2	PF00535	Glycosyl_transferase_family_2		hypothetical_protein_A2W77_00765_[Nitrospinae_bacterium_RIFCSPLOWO2_12_39_16]	Bacteria;Nitrospinae;;;;;Nitrospinae_bacterium_RIFCSPLOWO2_12_39_16
NODE_33532_length_444_cov_0.928367_1	GT4	PF00534	Glycosyl_transferases_group_1		glycosyl_transferase_family_1_[Paraburkholderia_fungorum]	Bacteria;Proteobacteria;Betaproteobacteria;Burkholderiales;Burkholderiaceae;Paraburkholderia;Paraburkholderia_fungorum
NODE_33600_length_443_cov_1.06897_1	GH15				hypothetical_protein_BGO17_01810_[Candidatus_Saccharibacteria_bacterium_49-20]	Bacteria;Candidatus_Saccharibacteria;;;;;Candidatus_Saccharibacteria_bacterium_49-20
NODE_33624_length_443_cov_0.62069_1	GH117			K01206	hypothetical_protein_NIASO_05790_[Niabella_soli_DSM_19437]	Bacteria;Bacteroidetes;Chitinophagia;Chitinophagales;Chitinophagaceae;Niabella;Niabella_soli
NODE_33662_length_443_cov_0.606322_1	CE4	PF01522	Polysaccharide_deacetylase		hypothetical_protein_[Chryseobacterium_indologenes]	Bacteria;Bacteroidetes;Flavobacteriia;Flavobacteriales;Flavobacteriaceae;Chryseobacterium;Chryseobacterium_indologenes
NODE_33679_length_443_cov_0.62931_1	CBM48	PF02922	Carbohydrate-binding_module_48_(Isoamylase_N-terminal_domain)	K00700	CAZy_families_CBM48|GH13_protein;_partial_[uncultured_Bacteroides_sp.]	Bacteria;Bacteroidetes;Bacteroidia;Bacteroidales;Bacteroidaceae;Bacteroides;uncultured_Bacteroides
NODE_3369_length_1638_cov_1.38561_2	GH1	PF00232	Glycosyl_hydrolase_family_1	K01223	6-phospho-beta-glucosidase_[Staphylococcus_fleurettii]	Bacteria;Firmicutes;Bacilli;Bacillales;Staphylococcaceae;Staphylococcus;Staphylococcus_fleurettii
NODE_337_length_9499_cov_2.31827_8	GH108	PF09374;PF05838	Predicted_Peptidoglycan_domain;Glycosyl_hydrolase_108		peptidoglycan-binding_protein_[Paracoccus_sp._PAMC_22219]	Bacteria;Proteobacteria;Alphaproteobacteria;Rhodobacterales;Rhodobacteraceae;Paracoccus;Paracoccus_PAMC_22219
NODE_33708_length_443_cov_1.03161_1	GH13_11			K01214	glycogen_debranching_enzyme_[Paraburkholderia_fungorum]	Bacteria;Proteobacteria;Betaproteobacteria;Burkholderiales;Burkholderiaceae;Paraburkholderia;Paraburkholderia_fungorum
NODE_33821_length_442_cov_1.20173_1	GH38	PF01074	Glycosyl_hydrolases_family_38_N-terminal_domain	K01191	glycosyl_hydrolase_[Cutibacterium_acnes]	Bacteria;Actinobacteria;Actinobacteria;Propionibacteriales;Propionibacteriaceae;Cutibacterium;Cutibacterium_acnes
NODE_33852_length_442_cov_1.09222_1	CE9			K01443	N-acetylglucosamine-6-phosphate_deacetylase_[Glutamicibacter_arilaitensis]	Bacteria;Actinobacteria;Actinobacteria;Micrococcales;Micrococcaceae;Glutamicibacter;Glutamicibacter_arilaitensis
NODE_33925_length_441_cov_0.976879_1	GT4	PF00534	Glycosyl_transferases_group_1	K12583	glycosyl_transferase_[Microbacterium_profundi]	Bacteria;Actinobacteria;Actinobacteria;Micrococcales;Microbacteriaceae;Microbacterium;Microbacterium_profundi
NODE_33988_length_441_cov_0.710983_1	CE4	PF11959	Domain_of_unknown_function_(DUF3473)		polysaccharide_deacetylase_[Sphingopyxis_fribergensis]	Bacteria;Proteobacteria;Alphaproteobacteria;Sphingomonadales;Sphingomonadaceae;Sphingopyxis;Sphingopyxis_fribergensis
NODE_34_length_50107_cov_2.98032_3	CE1	PF00561	alpha/beta_hydrolase_fold		alpha/beta_hydrolase_[Gordonia_effusa]	Bacteria;Actinobacteria;Actinobacteria;Corynebacteriales;Gordoniaceae;Gordonia;Gordonia_effusa
NODE_340_length_9460_cov_3.61687_5	CE1	PF12697	Alpha/beta_hydrolase_family	K05714	alpha/beta_hydrolase_[Gordonia_effusa]	Bacteria;Actinobacteria;Actinobacteria;Corynebacteriales;Gordoniaceae;Gordonia;Gordonia_effusa
NODE_3400_length_1627_cov_1.2389_2	GH30_1	PF02055	Glycosyl_hydrolase_family_30_TIM-barrel_domain	K01201	glucosylceramidase_[Pseudoxanthomonas_sp._CF125]	Bacteria;Proteobacteria;Gammaproteobacteria;Xanthomonadales;Xanthomonadaceae;Pseudoxanthomonas;Pseudoxanthomonas_CF125
NODE_3411_length_1624_cov_1.3656_2	GH23	PF01464	Transglycosylase_SLT_domain		MULTISPECIES:_lytic_transglycosylase_[Burkholderiaceae]	Bacteria;Proteobacteria;Betaproteobacteria;Burkholderiales;Burkholderiaceae;;
NODE_34158_length_439_cov_0.715116_2	GT4	PF00534	Glycosyl_transferases_group_1		glycosyl_transferase_family_1_[Candidatus_Saccharibacteria_bacterium_49-20]	Bacteria;Candidatus_Saccharibacteria;;;;;Candidatus_Saccharibacteria_bacterium_49-20
NODE_34181_length_439_cov_0.686047_1	CBM48			K00700	glycogen-branching_enzyme_[Gordonia_araii]	Bacteria;Actinobacteria;Actinobacteria;Corynebacteriales;Gordoniaceae;Gordonia;Gordonia_araii
NODE_3426_length_1619_cov_1.7815_2	GT28	PF03033;PF04101	Glycosyltransferase_family_28_N-terminal_domain;Glycosyltransferase_family_28_C-terminal_domain	K02563	undecaprenyldiphospho-muramoylpentapeptide_beta-N-acetylglucosaminyltransferase_[Staphylococcus_fleurettii]	Bacteria;Firmicutes;Bacilli;Bacillales;Staphylococcaceae;Staphylococcus;Staphylococcus_fleurettii
NODE_34267_length_439_cov_0.97093_1	CE10	PF00326	Prolyl_oligopeptidase_family		acyl-peptide_hydrolase_[Sphingopyxis_sp._RIFCSPHIGHO2_12_FULL_65_19]	Bacteria;Proteobacteria;Alphaproteobacteria;Sphingomonadales;Sphingomonadaceae;Sphingopyxis;Sphingopyxis_RIFCSPHIGHO2_12_FULL_65_19
NODE_34281_length_439_cov_0.790698_1	CE1	PF00561	alpha/beta_hydrolase_fold		Pimeloyl-ACP_methyl_ester_carboxylesterase_[Sphingopyxis_sp._YR583]	Bacteria;Proteobacteria;Alphaproteobacteria;Sphingomonadales;Sphingomonadaceae;Sphingopyxis;Sphingopyxis_YR583
NODE_34305_length_438_cov_0.536443_1	GT51	PF00912	Transglycosylase	K05366	hypothetical_protein_A3F05_02715_[Candidatus_Saccharibacteria_bacterium_RIFCSPHIGHO2_12_FULL_47_17]	Bacteria;Candidatus_Saccharibacteria;;;;;Candidatus_Saccharibacteria_bacterium_RIFCSPHIGHO2_12_FULL_47_17
NODE_34328_length_438_cov_1.22449_1	GT4	PF00534	Glycosyl_transferases_group_1	K15521	D-inositol-3-phosphate_glycosyltransferase_[Agrococcus_baldri]	Bacteria;Actinobacteria;Actinobacteria;Micrococcales;Microbacteriaceae;Agrococcus;Agrococcus_baldri
NODE_34423_length_438_cov_0.804665_1	GH5_28	PF00150	Cellulase_(glycosyl_hydrolase_family_5)	K05991	hypothetical_protein_JCM18920_1141_[Propionibacterium_acnes_JCM_18920]	Bacteria;Actinobacteria;Actinobacteria;Propionibacteriales;Propionibacteriaceae;Cutibacterium;Cutibacterium_acnes
NODE_34491_length_437_cov_0.54386_1	GH109				Predicted_dehydrogenase_[Pseudosphingobacterium_domesticum]	Bacteria;Bacteroidetes;Sphingobacteriia;Sphingobacteriales;Sphingobacteriaceae;Pseudosphingobacterium;Pseudosphingobacterium_domesticum
NODE_34529_length_437_cov_1.36842_1	CE1	PF00756	Putative_esterase	K07214	hypothetical_protein_[Microbacterium_yannicii]	Bacteria;Actinobacteria;Actinobacteria;Micrococcales;Microbacteriaceae;Microbacterium;Microbacterium_yannicii
NODE_346_length_9346_cov_1.80499_7	AA7	PF04030;PF01565	D-arabinono-1;4-lactone_oxidase;FAD_binding_domain	K00103	FAD-linked_oxidoreductase_[actinobacterium_LLX17]	Bacteria;Actinobacteria;Actinobacteria;;;;actinobacterium_LLX17	Fcan01_04764-PA	34.51	255	1.31e-31	126
NODE_3461_length_1608_cov_2.48579_2	CBM48 GH13_11	PF02922;PF00128	Carbohydrate-binding_module_48_(Isoamylase_N-terminal_domain);Alpha_amylase;_catalytic_domain	K01214	glycogen_debranching_enzyme_GlgX_[Paracoccus_sp._SCN_68-21]	Bacteria;Proteobacteria;Alphaproteobacteria;Rhodobacterales;Rhodobacteraceae;Paracoccus;Paracoccus_SCN_68-21
NODE_34610_length_436_cov_0.451613_1	CE6			K05970	sialate_O-acetylesterase_[Parafilimonas_terrae]	Bacteria;Bacteroidetes;Chitinophagia;Chitinophagales;Chitinophagaceae;Parafilimonas;Parafilimonas_terrae
NODE_3463_length_1608_cov_1.63318_2	GT2	PF00535	Glycosyl_transferase_family_2		glycosyl_transferase_family_2_[Staphylococcus_fleurettii]	Bacteria;Firmicutes;Bacilli;Bacillales;Staphylococcaceae;Staphylococcus;Staphylococcus_fleurettii
NODE_34644_length_436_cov_0.909091_1	GH33	PF13088	BNR_repeat-like_domain		Predicted_neuraminidase_(sialidase)_[Niastella_yeongjuensis]	Bacteria;Bacteroidetes;Chitinophagia;Chitinophagales;Chitinophagaceae;Niastella;Niastella_yeongjuensis
NODE_3468_length_1607_cov_1.65212_1	AA4	PF02913;PF01565	FAD_linked_oxidases;_C-terminal_domain;FAD_binding_domain	K00104	glycolate_oxidase_subunit_GlcD_[Staphylococcus_fleurettii]	Bacteria;Firmicutes;Bacilli;Bacillales;Staphylococcaceae;Staphylococcus;Staphylococcus_fleurettii
NODE_34737_length_436_cov_0.788856_1	GH130	PF04041	beta-1;4-mannooligosaccharide_phosphorylase		glycosylase_[Microbacterium_profundi]	Bacteria;Actinobacteria;Actinobacteria;Micrococcales;Microbacteriaceae;Microbacterium;Microbacterium_profundi
NODE_34764_length_435_cov_0.626471_1	CE1	PF12146	Serine_aminopeptidase;_S33	K01048	lipase_[Sphingopyxis_sp._C-1]	Bacteria;Proteobacteria;Alphaproteobacteria;Sphingomonadales;Sphingomonadaceae;Sphingopyxis;Sphingopyxis_C-1
NODE_3492_length_1602_cov_1.12409_1	GT4	PF13439;PF00534	Glycosyltransferase_Family_4;Glycosyl_transferases_group_1		glycosyl_transferase_[Burkholderia_sp._K24]	Bacteria;Proteobacteria;Betaproteobacteria;Burkholderiales;Burkholderiaceae;Burkholderia;Burkholderia_K24
NODE_34938_length_434_cov_0.634218_1	GT4	PF13524	Glycosyl_transferases_group_1		hypothetical_protein_ABT16_00250_[Rhodanobacter_sp._SCN_65-17]	Bacteria;Proteobacteria;Gammaproteobacteria;Xanthomonadales;Rhodanobacteraceae;Rhodanobacter;Rhodanobacter_SCN_65-17
NODE_35_length_49847_cov_2.69169_25	GH109	PF01408	Oxidoreductase_family;_NAD-binding_Rossmann_fold		oxidoreductase_[Rhodobacteraceae_bacterium_GWE1_64_9]	Bacteria;Proteobacteria;Alphaproteobacteria;Rhodobacterales;Rhodobacteraceae;;Rhodobacteraceae_bacterium_GWE1_64_9
NODE_35_length_49847_cov_2.69169_40	GT51	PF00912	Transglycosylase	K03814	monofunctional_biosynthetic_peptidoglycan_transglycosylase_[Paracoccus_saliphilus]	Bacteria;Proteobacteria;Alphaproteobacteria;Rhodobacterales;Rhodobacteraceae;Paracoccus;Paracoccus_saliphilus
NODE_35081_length_433_cov_0.633136_1	GT4	PF00534	Glycosyl_transferases_group_1		glycosyl_transferase_family_1_[Flavobacterium_sp._316]	Bacteria;Bacteroidetes;Flavobacteriia;Flavobacteriales;Flavobacteriaceae;Flavobacterium;Flavobacterium_316
NODE_351_length_9233_cov_2.00449_3	CBM34 GH13_20	PF02903;PF00128	Alpha_amylase;_N-terminal_ig-like_domain;Alpha_amylase;_catalytic_domain	K01187	alpha-glycosidase_[Microbacterium_sp._Root53]	Bacteria;Actinobacteria;Actinobacteria;Micrococcales;Microbacteriaceae;Microbacterium;Microbacterium_Root53
NODE_3513_length_1596_cov_0.988008_1	GT51	PF00912	Transglycosylase	K05366	peptidase_[Stenotrophomonas_humi]	Bacteria;Proteobacteria;Gammaproteobacteria;Xanthomonadales;Xanthomonadaceae;Stenotrophomonas;Stenotrophomonas_humi
NODE_35214_length_432_cov_0.988131_1	CE12				Lysophospholipase_L1_[Sphingopyxis_sp._YR583]	Bacteria;Proteobacteria;Alphaproteobacteria;Sphingomonadales;Sphingomonadaceae;Sphingopyxis;Sphingopyxis_YR583
NODE_35280_length_432_cov_1.03264_1	GT26	PF00106	short_chain_dehydrogenase	K00059	MULTISPECIES:_sugar_dehydrogenase_[Staphylococcus]	Bacteria;Firmicutes;Bacilli;Bacillales;Staphylococcaceae;Staphylococcus;
NODE_35359_length_431_cov_0.693452_1	GH43_1	PF04616	Glycosyl_hydrolases_family_43		alpha-N-arabinofuranosidase_[Stenotrophomonas_terrae]	Bacteria;Proteobacteria;Gammaproteobacteria;Xanthomonadales;Xanthomonadaceae;Stenotrophomonas;Stenotrophomonas_terrae
NODE_3536_length_1590_cov_1.06756_3	CE10	PF07859	alpha/beta_hydrolase_fold		carboxylesterase_[Burkholderia_sp._K24]	Bacteria;Proteobacteria;Betaproteobacteria;Burkholderiales;Burkholderiaceae;Burkholderia;Burkholderia_K24
NODE_35366_length_431_cov_0.970238_2	GT4	PF00534	Glycosyl_transferases_group_1		glycosyl_transferase_[Acinetobacter_sp._ANC_4149]	Bacteria;Proteobacteria;Gammaproteobacteria;Pseudomonadales;Moraxellaceae;Acinetobacter;Acinetobacter_ANC_4149
NODE_354_length_9176_cov_2.44026_9	GT19	PF02684	Lipid-A-disaccharide_synthetase	K00748	lipid-A-disaccharide_synthase_[Paracoccus_sp._228]	Bacteria;Proteobacteria;Alphaproteobacteria;Rhodobacterales;Rhodobacteraceae;Paracoccus;Paracoccus_228
NODE_35432_length_431_cov_1.21131_1	GT51	PF00912	Transglycosylase	K05366	penicillin-binding_protein_1A_[Pseudoxanthomonas_sp._CF125]	Bacteria;Proteobacteria;Gammaproteobacteria;Xanthomonadales;Xanthomonadaceae;Pseudoxanthomonas;Pseudoxanthomonas_CF125
NODE_35480_length_430_cov_0.552239_1	GH32	PF00251	Glycosyl_hydrolases_family_32_N-terminal_domain	K01212;K03332	2;6-beta-D-fructofuranosidase_[Pedobacter_sp._BMA]	Bacteria;Bacteroidetes;Sphingobacteriia;Sphingobacteriales;Sphingobacteriaceae;Pedobacter;Pedobacter_Leaf216
NODE_35521_length_430_cov_0.734328_1	GT28	PF04101	Glycosyltransferase_family_28_C-terminal_domain	K02563	undecaprenyldiphospho-muramoylpentapeptide_beta-N-_acetylglucosaminyltransferase_[Microbacterium_profundi]	Bacteria;Actinobacteria;Actinobacteria;Micrococcales;Microbacteriaceae;Microbacterium;Microbacterium_profundi
NODE_35525_length_430_cov_1.2_1	GT2	PF00535	Glycosyl_transferase_family_2	K07011	glycosyl_transferase_[Stenotrophomonas_humi]	Bacteria;Proteobacteria;Gammaproteobacteria;Xanthomonadales;Xanthomonadaceae;Stenotrophomonas;Stenotrophomonas_humi
NODE_3555_length_1585_cov_1.4906_1	GT4	PF13579;PF00534	Glycosyl_transferase_4-like_domain;Glycosyl_transferases_group_1		glycosyl_transferase_[Dyella-like_sp._DHo]	Bacteria;Proteobacteria;Gammaproteobacteria;Xanthomonadales;Rhodanobacteraceae;;Dyella-like_DHo
NODE_35554_length_430_cov_0.826866_1	CBM44	PF00801	PKD_domain	K09607	hypothetical_protein_BGO09_00800_[Bacteroidetes_bacterium_47-18]	Bacteria;Bacteroidetes;;;;;Bacteroidetes_bacterium_47-18
NODE_35581_length_430_cov_0.504478_1	CE4	PF01522	Polysaccharide_deacetylase	K01179	Cellulase_(fragment)_[Sphingobacterium_sp._PM2-P1-29]	Bacteria;Bacteroidetes;Sphingobacteriia;Sphingobacteriales;Sphingobacteriaceae;Sphingobacterium;Sphingobacterium_PM2-P1-29
NODE_3576_length_1580_cov_1.73401_1	CE1	PF00561	alpha/beta_hydrolase_fold		alpha/beta_hydrolase_[Microbacterium_testaceum]	Bacteria;Actinobacteria;Actinobacteria;Micrococcales;Microbacteriaceae;Microbacterium;Microbacterium_testaceum	Fcan01_21247-PA	28.846	104	1.3e-07	49.3
NODE_35799_length_428_cov_1.30931_1	GT51	PF00912	Transglycosylase	K05365	penicillin-binding_protein;_partial_[Xanthomonas_campestris_pv._musacearum_NCPPB_4384]	Bacteria;Proteobacteria;Gammaproteobacteria;Xanthomonadales;Xanthomonadaceae;Xanthomonas;Xanthomonas_campestris
NODE_358_length_9145_cov_1.58663_2	CE1	PF00561	alpha/beta_hydrolase_fold		alpha/beta_hydrolase_[Microbacterium_sp._292MF]	Bacteria;Actinobacteria;Actinobacteria;Micrococcales;Microbacteriaceae;Microbacterium;Microbacterium_292MF
NODE_35801_length_428_cov_0.675676_1	GT2	PF00535	Glycosyl_transferase_family_2		glycosyl_transferase_family_2_[Vaginella_massiliensis]	Bacteria;Bacteroidetes;Flavobacteriia;Flavobacteriales;Flavobacteriaceae;Vaginella;Vaginella_massiliensis
NODE_3583_length_1576_cov_1.63876_1	GT2	PF00535	Glycosyl_transferase_family_2	K19425	glycosyl_transferase_family_2_[Microbacterium_gorillae]	Bacteria;Actinobacteria;Actinobacteria;Micrococcales;Microbacteriaceae;Microbacterium;Microbacterium_gorillae
NODE_3587_length_1575_cov_1.40473_2	CE10	PF07859	alpha/beta_hydrolase_fold	K14731	alpha/beta_hydrolase_[Paraburkholderia_fungorum]	Bacteria;Proteobacteria;Betaproteobacteria;Burkholderiales;Burkholderiaceae;Paraburkholderia;Paraburkholderia_fungorum
NODE_35997_length_427_cov_0.713855_1	GH53	PF07745	Glycosyl_hydrolase_family_53	K01224	hypothetical_protein_[Microbacterium_profundi]	Bacteria;Actinobacteria;Actinobacteria;Micrococcales;Microbacteriaceae;Microbacterium;Microbacterium_profundi
NODE_36_length_46965_cov_3.00533_3	GH57	PF09210;PF03065	Domain_of_unknown_function_(DUF1957);Glycosyl_hydrolase_family_57	K16149	1;4-alpha-glucan-branching_protein_[Gordonia_effusa]	Bacteria;Actinobacteria;Actinobacteria;Corynebacteriales;Gordoniaceae;Gordonia;Gordonia_effusa
NODE_36_length_46965_cov_3.00533_33	AA3	PF00732;PF05199	GMC_oxidoreductase	K03333	cholesterol_oxidase_[Gordonia_effusa]	Bacteria;Actinobacteria;Actinobacteria;Corynebacteriales;Gordoniaceae;Gordonia;Gordonia_effusa
NODE_36_length_46965_cov_3.00533_4	GT4	PF13439;PF00534	Glycosyltransferase_Family_4;Glycosyl_transferases_group_1	K16150	glycogen_synthase_[Gordonia_effusa]	Bacteria;Actinobacteria;Actinobacteria;Corynebacteriales;Gordoniaceae;Gordonia;Gordonia_effusa
NODE_3602_length_1570_cov_0.91661_1	GT2	PF00535	Glycosyl_transferase_family_2		glycosyl_transferase_[Paraburkholderia_fungorum]	Bacteria;Proteobacteria;Betaproteobacteria;Burkholderiales;Burkholderiaceae;Paraburkholderia;Paraburkholderia_fungorum
NODE_36025_length_427_cov_0.689759_1	GH3	PF00933	Glycosyl_hydrolase_family_3_N_terminal_domain	K01207	hypothetical_protein_[Agrococcus_sp._Marseille-P2731]	Bacteria;Actinobacteria;Actinobacteria;Micrococcales;Microbacteriaceae;Agrococcus;Agrococcus_Marseille-P2731
NODE_36057_length_427_cov_0.707831_1	GT30	PF04413	3-Deoxy-D-manno-octulosonic-acid_transferase_(kdotransferase)	K02527	3-deoxy-D-manno-octulosonic-acid_transferase_[Pseudoxanthomonas_sp._CF125]	Bacteria;Proteobacteria;Gammaproteobacteria;Xanthomonadales;Xanthomonadaceae;Pseudoxanthomonas;Pseudoxanthomonas_CF125
NODE_3607_length_1569_cov_1.84328_1	CE1	PF00561	alpha/beta_hydrolase_fold	K01259	hypothetical_protein_[Alkaliphilus_transvaalensis]	Bacteria;Firmicutes;Clostridia;Clostridiales;Clostridiaceae;Alkaliphilus;Alkaliphilus_peptidifermentans
NODE_3608_length_1569_cov_1.32972_2	GH35	PF01301	Glycosyl_hydrolases_family_35	K12308	beta-galactosidase_[Microbacterium_sp._RU33B]	Bacteria;Actinobacteria;Actinobacteria;Micrococcales;Microbacteriaceae;Microbacterium;Microbacterium_RU33B
NODE_36121_length_426_cov_1.33233_1	GH23	PF01464	Transglycosylase_SLT_domain		transglycosylase_[Stenotrophomonas_humi]	Bacteria;Proteobacteria;Gammaproteobacteria;Xanthomonadales;Xanthomonadaceae;Stenotrophomonas;Stenotrophomonas_humi
NODE_36146_length_426_cov_0.987915_1	AA6	PF03358	NADPH-dependent_FMN_reductase	K19784	NADPH-dependent_oxidoreductase_[Dyella_japonica]	Bacteria;Proteobacteria;Gammaproteobacteria;Xanthomonadales;Rhodanobacteraceae;Dyella;Dyella_japonica
NODE_3616_length_1566_cov_1.03127_1	CBM23	PF01510	N-acetylmuramoyl-L-alanine_amidase		N-acetylmuramoyl-L-alanine_amidase_[Stenotrophomonas_humi]	Bacteria;Proteobacteria;Gammaproteobacteria;Xanthomonadales;Xanthomonadaceae;Stenotrophomonas;Stenotrophomonas_humi
NODE_36160_length_426_cov_0.429003_1	CBM50	PF01476	LysM_domain	K00681	hypothetical_protein_BGO70_11330_[Bacteroidetes_bacterium_43-93]	Bacteria;Bacteroidetes;;;;;Bacteroidetes_bacterium_43-93
NODE_36210_length_426_cov_2.17221_1	GH5_27	PF00150	Cellulase_(glycosyl_hydrolase_family_5)	K01179;K05991	endoglycoceramidase;_partial_[Cutibacterium_acnes]	Bacteria;Actinobacteria;Actinobacteria;Propionibacteriales;Propionibacteriaceae;Cutibacterium;Cutibacterium_acnes
NODE_36214_length_426_cov_1.31722_1	GT9	PF01075	Glycosyltransferase_family_9_(heptosyltransferase)	K02843	heptosyltransferase_[Paraburkholderia_fungorum]	Bacteria;Proteobacteria;Betaproteobacteria;Burkholderiales;Burkholderiaceae;Paraburkholderia;Paraburkholderia_fungorum
NODE_36239_length_425_cov_0.748485_1	CE10	PF00326	Prolyl_oligopeptidase_family	K06999	hypothetical_protein_AUJ67_04870_[Candidatus_Desantisbacteria_bacterium_CG1_02_49_89]	Bacteria;Candidatus_Desantisbacteria;;;;;Candidatus_Desantisbacteria_bacterium_CG1_02_49_89
NODE_3632_length_1561_cov_1.9236_1	GT2	PF13641	Glycosyltransferase_like_family_2		hypothetical_protein_[Arthrobacter_sp._MA-N2]	Bacteria;Actinobacteria;Actinobacteria;Micrococcales;Micrococcaceae;Arthrobacter;Arthrobacter_woluwensis
NODE_3633_length_1560_cov_1.04369_1	CBM50 GH23	PF01464;PF01476	Transglycosylase_SLT_domain;LysM_domain	K08307	lytic_transglycosylase_[Paraburkholderia_fungorum]	Bacteria;Proteobacteria;Betaproteobacteria;Burkholderiales;Burkholderiaceae;Paraburkholderia;Paraburkholderia_fungorum
NODE_36350_length_425_cov_1.05152_1	GT4	PF00534	Glycosyl_transferases_group_1	K00712	hypothetical_protein_[Microbacterium_sp._SA39]	Bacteria;Actinobacteria;Actinobacteria;Micrococcales;Microbacteriaceae;Microbacterium;Microbacterium_SA39
NODE_36389_length_424_cov_0.56231_1	GH109	PF01408	Oxidoreductase_family;_NAD-binding_Rossmann_fold		Tat_(twin-arginine_translocation)_pathway_signal_sequence_[Pseudosphingobacterium_domesticum]	Bacteria;Bacteroidetes;Sphingobacteriia;Sphingobacteriales;Sphingobacteriaceae;Pseudosphingobacterium;Pseudosphingobacterium_domesticum
NODE_36408_length_424_cov_0.884498_1	GH88	PF07470	Glycosyl_Hydrolase_Family_88	K18581	hypothetical_protein_BGO96_04960_[Micrococcales_bacterium_73-15]	Bacteria;Actinobacteria;Actinobacteria;Micrococcales;;;Micrococcales_bacterium_73-15
NODE_365_length_9044_cov_2.65851_6	GT4	PF00534	Glycosyl_transferases_group_1		glycosyl_transferase_family_1_[Paracoccus_yeei]	Bacteria;Proteobacteria;Alphaproteobacteria;Rhodobacterales;Rhodobacteraceae;Paracoccus;Paracoccus_yeei
NODE_36504_length_424_cov_1.39514_1	GH103	PF13406	Transglycosylase_SLT_domain	K08305	membrane-bound_lytic_murein_transglycosylase_B_[Pseudoxanthomonas_sp._CF125]	Bacteria;Proteobacteria;Gammaproteobacteria;Xanthomonadales;Xanthomonadaceae;Pseudoxanthomonas;Pseudoxanthomonas_CF125
NODE_36509_length_424_cov_1.23708_1	GH24			K01185	hypothetical_protein_[Paraburkholderia_caribensis]	Bacteria;Proteobacteria;Betaproteobacteria;Burkholderiales;Burkholderiaceae;Paraburkholderia;Paraburkholderia_caribensis
NODE_36521_length_424_cov_0.933131_1	GT4	PF00534	Glycosyl_transferases_group_1	K00712	glycosyl_transferase_[Microbacterium_profundi]	Bacteria;Actinobacteria;Actinobacteria;Micrococcales;Microbacteriaceae;Microbacterium;Microbacterium_oxydans
NODE_36602_length_423_cov_1.0122_1	CE14	PF02585	GlcNAc-PI_de-N-acetylase	K18455	mycothiol_conjugate_amidase_Mca_[Glutamicibacter_arilaitensis]	Bacteria;Actinobacteria;Actinobacteria;Micrococcales;Micrococcaceae;Glutamicibacter;Glutamicibacter_arilaitensis
NODE_36605_length_423_cov_0.588415_1	CBM48	PF02922	Carbohydrate-binding_module_48_(Isoamylase_N-terminal_domain)	K00700	1;4-alpha-glucan_branching_enzyme_[Agrococcus_baldri]	Bacteria;Actinobacteria;Actinobacteria;Micrococcales;Microbacteriaceae;Agrococcus;Agrococcus_baldri
NODE_36673_length_423_cov_0.655488_1	CBM44			K06996	MULTISPECIES:_glyoxalase_[Sphingopyxis]	Bacteria;Proteobacteria;Alphaproteobacteria;Sphingomonadales;Sphingomonadaceae;Sphingopyxis;
NODE_36700_length_423_cov_1_1	GT87	PF09594	Glycosyltransferase_family_87	K13671	hypothetical_protein_HMPREF9580_00700_[Propionibacterium_acnes_HL087PA2]	Bacteria;Actinobacteria;Actinobacteria;Propionibacteriales;Propionibacteriaceae;Cutibacterium;Cutibacterium_acnes
NODE_36741_length_422_cov_0.568807_1	CE9			K01443	N-acetylglucosamine-6-phosphate_deacetylase_[Staphylococcus_sp._MB371]	Bacteria;Firmicutes;Bacilli;Bacillales;Staphylococcaceae;Staphylococcus;
NODE_36811_length_422_cov_0.553517_1	CE9			K01443	N-acetylglucosamine-6-phosphate_deacetylase_[Flavobacterium_sp._KBS0721]	Bacteria;Bacteroidetes;Flavobacteriia;Flavobacteriales;Flavobacteriaceae;Flavobacterium;Flavobacterium_KBS0721
NODE_3691_length_1543_cov_1.36257_1	GT19	PF02684	Lipid-A-disaccharide_synthetase	K00748	lipid-A-disaccharide_synthase_[Pseudoxanthomonas_sp._CF125]	Bacteria;Proteobacteria;Gammaproteobacteria;Xanthomonadales;Xanthomonadaceae;Pseudoxanthomonas;Pseudoxanthomonas_CF125
NODE_37_length_46486_cov_4.82309_28	GT2	PF00535	Glycosyl_transferase_family_2		glycosyl_transferase_[Paracoccus_sanguinis]	Bacteria;Proteobacteria;Alphaproteobacteria;Rhodobacterales;Rhodobacteraceae;Paracoccus;Paracoccus_sanguinis
NODE_37008_length_421_cov_0.754601_1	CBM50	PF01476	LysM_domain	K08307	hypothetical_protein_BGO17_00555_[Candidatus_Saccharibacteria_bacterium_49-20]	Bacteria;Candidatus_Saccharibacteria;;;;;Candidatus_Saccharibacteria_bacterium_49-20
NODE_37172_length_420_cov_0.433846_1	CE14	PF02585	GlcNAc-PI_de-N-acetylase	K15521;K15525	hypothetical_protein_[Agrococcus_sp._Marseille-P2731]	Bacteria;Actinobacteria;Actinobacteria;Micrococcales;Microbacteriaceae;Agrococcus;Agrococcus_carbonis
NODE_37231_length_419_cov_0.694444_1	GH43_10	PF04616	Glycosyl_hydrolases_family_43		Beta-xylosidase_[Pedobacter_sp._ok626]	Bacteria;Bacteroidetes;Sphingobacteriia;Sphingobacteriales;Sphingobacteriaceae;Pedobacter;Pedobacter_ok626
NODE_3725_length_1533_cov_1.53129_1	CE3	PF13472	GDSL-like_Lipase/Acylhydrolase_family	K11784	hypothetical_protein_[Staphylococcus_fleurettii]	Bacteria;Firmicutes;Bacilli;Bacillales;Staphylococcaceae;Staphylococcus;Staphylococcus_fleurettii
NODE_37266_length_419_cov_0.947531_1	CBM35	PF07691	PA14_domain	K02674	type_IV_pilus_assembly_protein_PilY1_[Pseudoxanthomonas_sp._CF125]	Bacteria;Proteobacteria;Gammaproteobacteria;Xanthomonadales;Xanthomonadaceae;Pseudoxanthomonas;Pseudoxanthomonas_CF125
NODE_3739_length_1529_cov_1.12343_1	CE14	PF02585	GlcNAc-PI_de-N-acetylase	K15525	N-acetyl-1-D-myo-inositol-2-amino-2-deoxy-alpha-D-glucopyranoside_deacetylase_[Microbacterium_azadirachtae]	Bacteria;Actinobacteria;Actinobacteria;Micrococcales;Microbacteriaceae;Microbacterium;Microbacterium_azadirachtae
NODE_37445_length_418_cov_0.594427_1	CBM32			K01206	No_hits_found
NODE_37449_length_418_cov_1.1517_1	CBM37	PF00041	Fibronectin_type_III_domain		hypothetical_protein_[Glutamicibacter_mysorens]	Bacteria;Actinobacteria;Actinobacteria;Micrococcales;Micrococcaceae;Glutamicibacter;Glutamicibacter_mysorens
NODE_3763_length_1524_cov_1.57033_2	CE12	PF13472;PF07883	GDSL-like_Lipase/Acylhydrolase_family;Cupin_domain	K01051	Lysophospholipase_L1_[Pseudoxanthomonas_sp._CF125]	Bacteria;Proteobacteria;Gammaproteobacteria;Xanthomonadales;Xanthomonadaceae;Pseudoxanthomonas;Pseudoxanthomonas_CF125
NODE_37648_length_417_cov_1.23292_1	GH38	PF01074	Glycosyl_hydrolases_family_38_N-terminal_domain	K01191	alpha-mannosidase_[Arthrobacter_halophytocola]	Bacteria;Actinobacteria;Actinobacteria;Micrococcales;Micrococcaceae;Glutamicibacter;Glutamicibacter_halophytocola
NODE_3767_length_1523_cov_1.08543_1	GH77	PF02446	4-alpha-glucanotransferase	K00705	4-alpha-glucanotransferase_[Paraburkholderia_fungorum]	Bacteria;Proteobacteria;Betaproteobacteria;Burkholderiales;Burkholderiaceae;Paraburkholderia;Paraburkholderia_fungorum
NODE_3767_length_1523_cov_1.08543_2	GH13_26	PF00128	Alpha_amylase;_catalytic_domain	K06044	malto-oligosyltrehalose_synthase_[Paraburkholderia_fungorum]	Bacteria;Proteobacteria;Betaproteobacteria;Burkholderiales;Burkholderiaceae;Paraburkholderia;Paraburkholderia_fungorum
NODE_37671_length_417_cov_1.2795_1	GT39				dolichyl-phosphate-mannose--protein_mannosyltransferase_[Microbacterium_profundi]	Bacteria;Actinobacteria;Actinobacteria;Micrococcales;Microbacteriaceae;Microbacterium;Microbacterium_URHA0036
NODE_37701_length_417_cov_1.00311_1	GT4	PF00534	Glycosyl_transferases_group_1		dolichol-phosphate_mannosyltransferase_[Propionibacterium_acnes_JCM_18916]	Bacteria;Actinobacteria;Actinobacteria;Propionibacteriales;Propionibacteriaceae;Cutibacterium;Cutibacterium_acnes
NODE_37712_length_417_cov_0.419255_1	GT2	PF00535	Glycosyl_transferase_family_2	K20444	hypothetical_protein_[Rhodanobacter_sp._Root627]	Bacteria;Proteobacteria;Gammaproteobacteria;Xanthomonadales;Rhodanobacteraceae;Rhodanobacter;Rhodanobacter_Root627
NODE_38_length_45441_cov_3.14345_24	GT53	PF14896;PF04602	EmbC_C-terminal_domain;Mycobacterial_cell_wall_arabinan_synthesis_protein	K11387	cell_wall_arabinan_synthesis_protein_[Williamsia_muralis]	Bacteria;Actinobacteria;Actinobacteria;Corynebacteriales;Williamsiaceae;Williamsia;Williamsia_Leaf354
NODE_38_length_45441_cov_3.14345_25	CE1	PF00756	Putative_esterase		esterase_[Williamsia_sp._D3]	Bacteria;Actinobacteria;Actinobacteria;Corynebacteriales;Williamsiaceae;Williamsia;Williamsia_D3
NODE_38_length_45441_cov_3.14345_36	GT87	PF09594	Glycosyltransferase_family_87	K13671	glycosyl_transferase_[Gordonia_effusa]	Bacteria;Actinobacteria;Actinobacteria;Corynebacteriales;Gordoniaceae;Gordonia;Gordonia_effusa
NODE_38001_length_415_cov_0.403125_1	GT2	PF00535	Glycosyl_transferase_family_2		hypothetical_protein_[Microbacterium_sp._292MF]	Bacteria;Actinobacteria;Actinobacteria;Micrococcales;Microbacteriaceae;Microbacterium;Microbacterium_292MF
NODE_3801_length_1515_cov_1.22887_2	CE4	PF01522	Polysaccharide_deacetylase		polysaccharide_deacetylase_[Burkholderia_sp._K24]	Bacteria;Proteobacteria;Betaproteobacteria;Burkholderiales;Burkholderiaceae;Burkholderia;Burkholderia_K24
NODE_38014_length_415_cov_1.05_1	GT2	PF00535	Glycosyl_transferase_family_2		Glycosyltransferase_involved_in_cell_wall_bisynthesis_[Pseudoxanthomonas_sp._CF125]	Bacteria;Proteobacteria;Gammaproteobacteria;Xanthomonadales;Xanthomonadaceae;Pseudoxanthomonas;Pseudoxanthomonas_CF125
NODE_3806_length_1514_cov_1.36786_1	GH2	PF02837;PF00703;PF02836	Glycosyl_hydrolases_family_2;_sugar_binding_domain;Glycosyl_hydrolases_family_2;Glycosyl_hydrolases_family_2;_TIM_barrel_domain		hypothetical_protein_[Microbacterium_sp._292MF]	Bacteria;Actinobacteria;Actinobacteria;Micrococcales;Microbacteriaceae;Microbacterium;Microbacterium_292MF
NODE_3813_length_1512_cov_1.33733_1	GT9	PF13432	Tetratricopeptide_repeat		tetratricopeptide_TPR_2_repeat_protein_[Paraburkholderia_fungorum]	Bacteria;Proteobacteria;Betaproteobacteria;Burkholderiales;Burkholderiaceae;Paraburkholderia;Paraburkholderia_fungorum
NODE_3838_length_1508_cov_1.55343_1	GH103	PF13406	Transglycosylase_SLT_domain		lytic_murein_transglycosylase_[Pseudoxanthomonas_sp._CF125]	Bacteria;Proteobacteria;Gammaproteobacteria;Xanthomonadales;Xanthomonadaceae;Pseudoxanthomonas;Pseudoxanthomonas_CF125
NODE_38398_length_413_cov_1.36792_1	CE1	PF00756	Putative_esterase	K07214	hypothetical_protein_[Microbacterium_yannicii]	Bacteria;Actinobacteria;Actinobacteria;Micrococcales;Microbacteriaceae;Microbacterium;Microbacterium_yannicii
NODE_3841_length_1507_cov_1.03895_1	GT94				hypothetical_protein_[Paraburkholderia_fungorum]	Bacteria;Proteobacteria;Betaproteobacteria;Burkholderiales;Burkholderiaceae;Paraburkholderia;Paraburkholderia_fungorum
NODE_38418_length_412_cov_0.769716_1	GH43_37			K01113	hypothetical_protein_[Lysinimicrobium_soli]	Bacteria;Actinobacteria;Actinobacteria;Micrococcales;Demequinaceae;Lysinimicrobium;Lysinimicrobium_soli
NODE_3848_length_1505_cov_1.14113_1	GH97	PF14508	Glycosyl-hydrolase_97_N-terminal	K01187	alpha-glucosidase_[Pseudoxanthomonas_sp._CF125]	Bacteria;Proteobacteria;Gammaproteobacteria;Xanthomonadales;Xanthomonadaceae;Pseudoxanthomonas;Pseudoxanthomonas_CF125
NODE_38615_length_411_cov_0.632911_1	GH130	PF04041	beta-1;4-mannooligosaccharide_phosphorylase	K21065	glycosylase_[Microbacterium_profundi]	Bacteria;Actinobacteria;Actinobacteria;Micrococcales;Microbacteriaceae;Microbacterium;Microbacterium_profundi
NODE_38847_length_410_cov_0.980952_1	GH13	PF00128	Alpha_amylase;_catalytic_domain	K21575	Glycosidase_[Pseudoxanthomonas_sp._CF125]	Bacteria;Proteobacteria;Gammaproteobacteria;Xanthomonadales;Xanthomonadaceae;Pseudoxanthomonas;Pseudoxanthomonas_CF125
NODE_38888_length_410_cov_1.50794_1	CE13	PF03283	Pectinacetylesterase		hypothetical_protein_[Pseudoxanthomonas_mexicana]	Bacteria;Proteobacteria;Gammaproteobacteria;Xanthomonadales;Xanthomonadaceae;Pseudoxanthomonas;Pseudoxanthomonas_mexicana
NODE_39_length_45276_cov_3.05518_18	CE1	PF12697	Alpha/beta_hydrolase_family		putative_hydrolase_[Gordonia_effusa_NBRC_100432]	Bacteria;Actinobacteria;Actinobacteria;Corynebacteriales;Gordoniaceae;Gordonia;Gordonia_effusa
NODE_39044_length_409_cov_0.576433_1	GH43	PF04616	Glycosyl_hydrolases_family_43		Glycosyl_hydrolases_family_43_[Sphingomonas_sp._S6-262]	Bacteria;Proteobacteria;Alphaproteobacteria;Sphingomonadales;Sphingomonadaceae;Sphingomonas;Sphingomonas_S6-262
NODE_39091_length_408_cov_0.792332_1	GT14	PF02485	Core-2/I-Branching_enzyme	K00771	glycosyl_transferase_[Chryseobacterium_sp._J200]	Bacteria;Bacteroidetes;Flavobacteriia;Flavobacteriales;Flavobacteriaceae;Chryseobacterium;Chryseobacterium_OV279
NODE_391_length_8489_cov_2.51263_4	CE9	PF01979	Amidohydrolase_family	K01443	N-acetylglucosamine-6-phosphate_deacetylase_[Loktanella_sp._S4079]	Bacteria;Proteobacteria;Alphaproteobacteria;Rhodobacterales;Rhodobacteraceae;Loktanella;Loktanella_S4079
NODE_39140_length_408_cov_0.971246_1	CE5	PF06057	Bacterial_virulence_protein_(VirJ)		acid_virulence_protein_B_[Stenotrophomonas_humi]	Bacteria;Proteobacteria;Gammaproteobacteria;Xanthomonadales;Xanthomonadaceae;Stenotrophomonas;Stenotrophomonas_humi
NODE_39237_length_408_cov_1.16294_1	GH15	PF00723	Glycosyl_hydrolases_family_15		glucoamylase_[Microbacterium_profundi]	Bacteria;Actinobacteria;Actinobacteria;Micrococcales;Microbacteriaceae;Microbacterium;Microbacterium_profundi
NODE_39402_length_407_cov_1.24679_1	GT51	PF00912	Transglycosylase	K05365	penicillin-binding_protein_1B_[Pseudoxanthomonas_sp._CF125]	Bacteria;Proteobacteria;Gammaproteobacteria;Xanthomonadales;Xanthomonadaceae;Pseudoxanthomonas;Pseudoxanthomonas_CF125
NODE_39442_length_406_cov_0.594855_1	GH74				T9SS_C-terminal_target_domain-containing_protein_[Flavobacterium_soli]	Bacteria;Bacteroidetes;Flavobacteriia;Flavobacteriales;Flavobacteriaceae;Flavobacterium;Flavobacterium_soli
NODE_39480_length_406_cov_1.24116_1	GH3	PF00933	Glycosyl_hydrolase_family_3_N_terminal_domain	K05349	beta-glucosidase_[Arthrobacter_sp._W1]	Bacteria;Actinobacteria;Actinobacteria;Micrococcales;Micrococcaceae;Arthrobacter;Arthrobacter_W1
NODE_39553_length_406_cov_1.05788_1	GT2	PF00535	Glycosyl_transferase_family_2		Glycosyltransferase_involved_in_cell_wall_bisynthesis_[Pseudoxanthomonas_sp._CF125]	Bacteria;Proteobacteria;Gammaproteobacteria;Xanthomonadales;Xanthomonadaceae;Pseudoxanthomonas;Pseudoxanthomonas_CF125
NODE_3957_length_1477_cov_1.31187_1	GT2	PF00535	Glycosyl_transferase_family_2		hypothetical_protein_[Microbacterium_gorillae]	Bacteria;Actinobacteria;Actinobacteria;Micrococcales;Microbacteriaceae;Microbacterium;Microbacterium_gorillae
NODE_39590_length_406_cov_0.610932_1	GT4	PF00534	Glycosyl_transferases_group_1		glycosyl_transferase_family_1_[Candidatus_Saccharibacteria_bacterium_49-20]	Bacteria;Candidatus_Saccharibacteria;;;;;Candidatus_Saccharibacteria_bacterium_49-20
NODE_39632_length_405_cov_1.29677_1	GH13_3			K16147	alpha-amylase_[Paraburkholderia_fungorum]	Bacteria;Proteobacteria;Betaproteobacteria;Burkholderiales;Burkholderiaceae;Paraburkholderia;Paraburkholderia_fungorum
NODE_3965_length_1475_cov_0.842029_1	GT28	PF03033;PF04101	Glycosyltransferase_family_28_N-terminal_domain;Glycosyltransferase_family_28_C-terminal_domain	K02563	undecaprenyldiphospho-muramoylpentapeptide_beta-N-_acetylglucosaminyltransferase_[Sphingopyxis_sp._LC81]	Bacteria;Proteobacteria;Alphaproteobacteria;Sphingomonadales;Sphingomonadaceae;Sphingopyxis;Sphingopyxis_LC81
NODE_39675_length_405_cov_0.496774_1	CE10	PF07859	alpha/beta_hydrolase_fold	K01066	MULTISPECIES:_esterase_[Microbacterium]	Bacteria;Actinobacteria;Actinobacteria;Micrococcales;Microbacteriaceae;Microbacterium;
NODE_3968_length_1474_cov_1.20522_1	CE1	PF10503	Esterase_PHB_depolymerase		esterase_[Paraburkholderia_fungorum]	Bacteria;Proteobacteria;Betaproteobacteria;Burkholderiales;Burkholderiaceae;Paraburkholderia;Paraburkholderia_fungorum
NODE_39697_length_405_cov_0.377419_1	CE1	PF00326	Prolyl_oligopeptidase_family	K01278	hypothetical_protein_BGO31_09460_[Bacteroidetes_bacterium_43-16]	Bacteria;Bacteroidetes;;;;;Bacteroidetes_bacterium_43-16
NODE_39745_length_405_cov_0.822581_1	GH16	PF00722	Glycosyl_hydrolases_family_16		Glycosyl_hydrolases_family_16_[Parapedobacter_koreensis]	Bacteria;Bacteroidetes;Sphingobacteriia;Sphingobacteriales;Sphingobacteriaceae;Parapedobacter;Parapedobacter_koreensis
NODE_39756_length_405_cov_0.703226_1	GH13_11			K01214;K02438	glycogen_debranching_enzyme_[Microbacterium_profundi]	Bacteria;Actinobacteria;Actinobacteria;Micrococcales;Microbacteriaceae;Microbacterium;Microbacterium_profundi
NODE_39783_length_405_cov_0.993548_1	GH103	PF13406	Transglycosylase_SLT_domain	K08305	membrane-bound_lytic_murein_transglycosylase_B_[Pseudomonas_stutzeri]	Bacteria;Proteobacteria;Gammaproteobacteria;Pseudomonadales;Pseudomonadaceae;Pseudomonas;Pseudomonas_stutzeri
NODE_39822_length_404_cov_0.802589_1	GH20	PF00728	Glycosyl_hydrolase_family_20;_catalytic_domain	K12373	hexosaminidase_[Pseudosphingobacterium_domesticum]	Bacteria;Bacteroidetes;Sphingobacteriia;Sphingobacteriales;Sphingobacteriaceae;Pseudosphingobacterium;Pseudosphingobacterium_domesticum
NODE_39863_length_404_cov_0.614887_1	CE11	PF03331	UDP-3-O-acyl_N-acetylglycosamine_deacetylase	K02535	UDP-3-O-[3-hydroxymyristoyl]_N-acetylglucosamine_deacetylase_[Azoarcus_toluclasticus]	Bacteria;Proteobacteria;Betaproteobacteria;Rhodocyclales;Zoogloeaceae;Azoarcus;Azoarcus_toluclasticus
NODE_39868_length_404_cov_1.46278_1	GT2	PF00535	Glycosyl_transferase_family_2	K20444	hypothetical_protein_[Lysobacter_sp._A03]	Bacteria;Proteobacteria;Gammaproteobacteria;Xanthomonadales;Xanthomonadaceae;Lysobacter;Lysobacter_spongiicola
NODE_39883_length_404_cov_0.902913_1	GT4	PF00534	Glycosyl_transferases_group_1	K13668	glycosyl_transferase_[Acinetobacter_sp._MDS7A]	Bacteria;Proteobacteria;Gammaproteobacteria;Pseudomonadales;Moraxellaceae;Acinetobacter;Acinetobacter_MDS7A
NODE_39905_length_404_cov_0.983819_1	CE1	PF00326	Prolyl_oligopeptidase_family		Dipeptidyl_aminopeptidase/acylaminoacyl_peptidase_[Sphingobacterium_mizutaii]	Bacteria;Bacteroidetes;Sphingobacteriia;Sphingobacteriales;Sphingobacteriaceae;Sphingobacterium;Sphingobacterium_mizutaii
NODE_3996_length_1468_cov_1.5142_1	GT4	PF00534	Glycosyl_transferases_group_1		hypothetical_protein_[Pseudoxanthomonas_sp._Root630]	Bacteria;Proteobacteria;Gammaproteobacteria;Xanthomonadales;Xanthomonadaceae;Pseudoxanthomonas;Pseudoxanthomonas_Root630
NODE_3996_length_1468_cov_1.5142_2	CE4	PF01522	Polysaccharide_deacetylase		Peptidoglycan/xylan/chitin_deacetylase;_PgdA/CDA1_family_[Pseudoxanthomonas_sp._CF125]	Bacteria;Proteobacteria;Gammaproteobacteria;Xanthomonadales;Xanthomonadaceae;Pseudoxanthomonas;Pseudoxanthomonas_CF125
NODE_39961_length_404_cov_1.01294_1	GT4				hypothetical_protein_ABT16_00245_[Rhodanobacter_sp._SCN_65-17]	Bacteria;Proteobacteria;Gammaproteobacteria;Xanthomonadales;Rhodanobacteraceae;Rhodanobacter;Rhodanobacter_SCN_65-17
NODE_4_length_649916_cov_12.3462_151	GT28	PF13302;PF04101	Acetyltransferase_(GNAT)_domain;Glycosyltransferase_family_28_C-terminal_domain		UDP-2;4-diacetamido-2;4;6-trideoxy-beta-L-altropyranose_hydrolase_[Pseudomonas_fluorescens]	Bacteria;Proteobacteria;Gammaproteobacteria;Pseudomonadales;Pseudomonadaceae;Pseudomonas;Pseudomonas_fluorescens
NODE_4_length_649916_cov_12.3462_156	GT27	PF00535	Glycosyl_transferase_family_2	K20444	glycosyl_transferase_family_2_[Pseudomonas_sp._DR_5-09]	Bacteria;Proteobacteria;Gammaproteobacteria;Pseudomonadales;Pseudomonadaceae;Pseudomonas;Pseudomonas_DR_5-09
NODE_4_length_649916_cov_12.3462_165	GT27 GT2	PF00535	Glycosyl_transferase_family_2	K20444	glycosyl_transferase_family_2_[Pseudomonas_sp._DR_5-09]	Bacteria;Proteobacteria;Gammaproteobacteria;Pseudomonadales;Pseudomonadaceae;Pseudomonas;Pseudomonas_DR_5-09
NODE_4_length_649916_cov_12.3462_168	GH73	PF10135;PF01832	Rod_binding_protein;Mannosyl-glycoprotein_endo-beta-N-acetylglucosaminidase	K02395	flagellar_rod_assembly_protein/muramidase_FlgJ_[Pseudomonas_fluorescens]	Bacteria;Proteobacteria;Gammaproteobacteria;Pseudomonadales;Pseudomonadaceae;Pseudomonas;Pseudomonas_fluorescens
NODE_4_length_649916_cov_12.3462_253	CE1	PF12697	Alpha/beta_hydrolase_family	K02014	3-oxoadipate_enol-lactonase_[Pseudomonas_sp._GM25]	Bacteria;Proteobacteria;Gammaproteobacteria;Pseudomonadales;Pseudomonadaceae;Pseudomonas;Pseudomonas_GM25
NODE_4_length_649916_cov_12.3462_302	GT2	PF00535	Glycosyl_transferase_family_2	K20534	MULTISPECIES:_bactoprenol_glucosyl_transferase_[Pseudomonas]	Bacteria;Proteobacteria;Gammaproteobacteria;Pseudomonadales;Pseudomonadaceae;Pseudomonas;
NODE_4_length_649916_cov_12.3462_340	CE1	PF12146	Serine_aminopeptidase;_S33	K18100	MULTISPECIES:_MFS_transporter_[Pseudomonas]	Bacteria;Proteobacteria;Gammaproteobacteria;Pseudomonadales;Pseudomonadaceae;Pseudomonas;
NODE_4_length_649916_cov_12.3462_37	AA12	PF07995	Glucose_/_Sorbosone_dehydrogenase		sorbosone_dehydrogenase_[Pseudomonas_fluorescens]	Bacteria;Proteobacteria;Gammaproteobacteria;Pseudomonadales;Pseudomonadaceae;Pseudomonas;Pseudomonas_fluorescens	Fcan01_00789-PA	26.893	383	4.5e-17	82.8
NODE_4_length_649916_cov_12.3462_378	GH3	PF14310;PF01915;PF00933	Fibronectin_type_III-like_domain;Glycosyl_hydrolase_family_3_C-terminal_domain;Glycosyl_hydrolase_family_3_N_terminal_domain	K05349	beta-glucosidase_[Pseudomonas_fluorescens]	Bacteria;Proteobacteria;Gammaproteobacteria;Pseudomonadales;Pseudomonadaceae;Pseudomonas;Pseudomonas_fluorescens	Fcan01_18781-PA	28.047	681	2.01e-60	218
NODE_4_length_649916_cov_12.3462_454	GH50	PF02449	Beta-galactosidase		beta-agarase_[Pseudomonas_fluorescens]	Bacteria;Proteobacteria;Gammaproteobacteria;Pseudomonadales;Pseudomonadaceae;Pseudomonas;Pseudomonas_fluorescens
NODE_4_length_649916_cov_12.3462_485	CE5	PF06057	Bacterial_virulence_protein_(VirJ)		virulence_factor_family_protein_[Pseudomonas_fluorescens]	Bacteria;Proteobacteria;Gammaproteobacteria;Pseudomonadales;Pseudomonadaceae;Pseudomonas;Pseudomonas_fluorescens
NODE_4_length_649916_cov_12.3462_50	CE7	PF01738	Dienelactone_hydrolase_family		DeoR_family_transcriptional_regulator_[Pseudomonas_fluorescens]	Bacteria;Proteobacteria;Gammaproteobacteria;Pseudomonadales;Pseudomonadaceae;Pseudomonas;
NODE_4_length_649916_cov_12.3462_505	GH19	PF00182	Chitinase_class_I	K03791	lysozyme_[Pseudomonas_sp._MS586]	Bacteria;Proteobacteria;Gammaproteobacteria;Pseudomonadales;Pseudomonadaceae;Pseudomonas;
NODE_4_length_649916_cov_12.3462_550	CBM50	PF01551;PF01476	Peptidase_family_M23;LysM_domain	K06194	peptidoglycan-binding_protein_LysM_[Pseudomonas_fluorescens]	Bacteria;Proteobacteria;Gammaproteobacteria;Pseudomonadales;Pseudomonadaceae;Pseudomonas;Pseudomonas_fluorescens
NODE_4_length_649916_cov_12.3462_555	CE1	PF00756	Putative_esterase	K01070	S-formylglutathione_hydrolase_[Pseudomonas_fluorescens]	Bacteria;Proteobacteria;Gammaproteobacteria;Pseudomonadales;Pseudomonadaceae;Pseudomonas;Pseudomonas_fluorescens	Fcan01_13404-PA	53.169	284	9.14e-104	304
NODE_4_length_649916_cov_12.3462_567	GT19	PF02684	Lipid-A-disaccharide_synthetase	K00748	MULTISPECIES:_lipid-A-disaccharide_synthase_[Pseudomonas]	Bacteria;Proteobacteria;Gammaproteobacteria;Pseudomonadales;Pseudomonadaceae;Pseudomonas;
NODE_4_length_649916_cov_12.3462_591	GT2	PF13641	Glycosyltransferase_like_family_2		beta-(1-3)-glucosyl_transferase_[Pseudomonas_putida]	Bacteria;Proteobacteria;Gammaproteobacteria;Pseudomonadales;Pseudomonadaceae;Pseudomonas;
NODE_4_length_649916_cov_12.3462_616	CE10	PF12146	Serine_aminopeptidase;_S33	K06889	alpha/beta_hydrolase_[Pseudomonas_putida]	Bacteria;Proteobacteria;Gammaproteobacteria;Pseudomonadales;Pseudomonadaceae;Pseudomonas;
NODE_4_length_649916_cov_12.3462_71	GH17			K01210	hypothetical_protein_[Pseudomonas_sp._DR_5-09]	Bacteria;Proteobacteria;Gammaproteobacteria;Pseudomonadales;Pseudomonadaceae;Pseudomonas;Pseudomonas_DR_5-09	Fcan01_06863-PA	34.545	110	1.43e-09	59.7
NODE_4_length_649916_cov_12.3462_77	CE1			K06999	Predicted_esterase_[Pseudomonas_prosekii]	Bacteria;Proteobacteria;Gammaproteobacteria;Pseudomonadales;Pseudomonadaceae;Pseudomonas;Pseudomonas_prosekii
NODE_40_length_44824_cov_3.01585_15	CBM50	PF01476;PF01453	LysM_domain;D-mannose_binding_lectin		lectin_[Gordonia_araii]	Bacteria;Actinobacteria;Actinobacteria;Corynebacteriales;Gordoniaceae;Gordonia;Gordonia_araii	Fcan01_01165-PA	32.576	132	3.03e-11	60.8
NODE_40008_length_403_cov_0.668831_1	GH117				hypothetical_protein_[Niabella_aurantiaca]	Bacteria;Bacteroidetes;Chitinophagia;Chitinophagales;Chitinophagaceae;Niabella;Niabella_aurantiaca
NODE_40031_length_403_cov_1.00974_1	GT4	PF00534	Glycosyl_transferases_group_1		poly(glycerol-phosphate)_alpha-glucosyltransferase_[Staphylococcus_fleurettii]	Bacteria;Firmicutes;Bacilli;Bacillales;Staphylococcaceae;Staphylococcus;Staphylococcus_fleurettii
NODE_4006_length_1466_cov_1.15026_1	CBM50			K08086	pilus_assembly_protein_FimV_[Pseudoxanthomonas_sp._CF125]	Bacteria;Proteobacteria;Gammaproteobacteria;Xanthomonadales;Xanthomonadaceae;Pseudoxanthomonas;Pseudoxanthomonas_CF125
NODE_4008_length_1465_cov_0.856204_2	PL10	PF09492	Pectic_acid_lyase		MULTISPECIES:_pectate_lyase_[Stenotrophomonas]	Bacteria;Proteobacteria;Gammaproteobacteria;Xanthomonadales;Xanthomonadaceae;Stenotrophomonas;
NODE_401_length_8335_cov_1.93107_4	GH13_31	PF11941;PF00128	Domain_of_unknown_function_(DUF3459);Alpha_amylase;_catalytic_domain	K01182	alpha-glucosidase_[Lactobacillus_perolens]	Bacteria;Firmicutes;Bacilli;Lactobacillales;Lactobacillaceae;Lactobacillus;Lactobacillus_perolens
NODE_40161_length_403_cov_1.6526_1	CBM48	PF02922	Carbohydrate-binding_module_48_(Isoamylase_N-terminal_domain)	K01236	malto-oligosyltrehalose_trehalohydrolase_[Paraburkholderia_fungorum]	Bacteria;Proteobacteria;Betaproteobacteria;Burkholderiales;Burkholderiaceae;Paraburkholderia;Paraburkholderia_fungorum
NODE_40197_length_402_cov_0.703583_1	CE11	PF03331	UDP-3-O-acyl_N-acetylglycosamine_deacetylase	K02535	MULTISPECIES:_UDP-3-O-[3-hydroxymyristoyl]_N-acetylglucosamine_deacetylase_[Variovorax]	Bacteria;Proteobacteria;Betaproteobacteria;Burkholderiales;Comamonadaceae;Variovorax;
NODE_4022_length_1462_cov_1.41551_2	CBM13	PF00652	Ricin-type_beta-trefoil_lectin_domain	K04618	galactose_oxidase_[Paraburkholderia_fungorum]	Bacteria;Proteobacteria;Betaproteobacteria;Burkholderiales;Burkholderiaceae;Paraburkholderia;Paraburkholderia_fungorum
NODE_40370_length_401_cov_0.728758_1	GT51	PF00912	Transglycosylase	K03814	monofunctional_biosynthetic_peptidoglycan_transglycosylase_[Sphingopyxis_sp._YR583]	Bacteria;Proteobacteria;Alphaproteobacteria;Sphingomonadales;Sphingomonadaceae;Sphingopyxis;Sphingopyxis_YR583
NODE_404_length_8251_cov_1.91675_1	CE7	PF00326	Prolyl_oligopeptidase_family		dipeptidyl_aminopeptidase_[Brachybacterium_sp._SW0106-09]	Bacteria;Actinobacteria;Actinobacteria;Micrococcales;Dermabacteraceae;Brachybacterium;Brachybacterium_SW0106-09
NODE_40403_length_401_cov_0.722222_1	CE9	PF01979	Amidohydrolase_family	K01443	N-acetylglucosamine-6-phosphate_deacetylase_[Microbacterium_sp._MEJ108Y]	Bacteria;Actinobacteria;Actinobacteria;Micrococcales;Microbacteriaceae;Microbacterium;Microbacterium_MEJ108Y
NODE_40414_length_401_cov_1.00327_1	GH3	PF00933	Glycosyl_hydrolase_family_3_N_terminal_domain	K01207	beta-N-acetylhexosaminidase_[Pseudoxanthomonas_suwonensis]	Bacteria;Proteobacteria;Gammaproteobacteria;Xanthomonadales;Xanthomonadaceae;Pseudoxanthomonas;Pseudoxanthomonas_suwonensis
NODE_40443_length_401_cov_1.00327_1	GH103	PF13406	Transglycosylase_SLT_domain	K08305	lytic_murein_transglycosylase_B_[Paraburkholderia_fungorum]	Bacteria;Proteobacteria;Betaproteobacteria;Burkholderiales;Burkholderiaceae;Paraburkholderia;Paraburkholderia_fungorum
NODE_4052_length_1453_cov_1.2187_2	CBM50	PF01476	LysM_domain		hypothetical_protein_[Microbacterium_profundi]	Bacteria;Actinobacteria;Actinobacteria;Micrococcales;Microbacteriaceae;Microbacterium;Microbacterium_profundi
NODE_40585_length_400_cov_0.754098_1	GT2	PF00535	Glycosyl_transferase_family_2		glycosyl_transferase_family_2_[Paraburkholderia_fungorum]	Bacteria;Proteobacteria;Betaproteobacteria;Burkholderiales;Burkholderiaceae;Paraburkholderia;Paraburkholderia_fungorum
NODE_4059_length_1452_cov_1.56669_1	GH23	PF01464	Transglycosylase_SLT_domain	K08309	lytic_transglycosylase_[Burkholderia_sp._K24]	Bacteria;Proteobacteria;Betaproteobacteria;Burkholderiales;Burkholderiaceae;Burkholderia;Burkholderia_K24
NODE_40598_length_400_cov_0.878689_1	GT5	PF13439	Glycosyltransferase_Family_4	K16148	glycogen_synthase_(ADP-glucose)_[Agrococcus_baldri]	Bacteria;Actinobacteria;Actinobacteria;Micrococcales;Microbacteriaceae;Agrococcus;Agrococcus_baldri
NODE_40620_length_400_cov_0.596721_1	GH3	PF00933	Glycosyl_hydrolase_family_3_N_terminal_domain	K01207	hypothetical_protein_[Microbacterium_azadirachtae]	Bacteria;Actinobacteria;Actinobacteria;Micrococcales;Microbacteriaceae;Microbacterium;Microbacterium_azadirachtae
NODE_40826_length_399_cov_1.13158_1	GH32	PF00251	Glycosyl_hydrolases_family_32_N-terminal_domain	K01193	sucrose-6-phosphate_hydrolase_[Staphylococcus_sciuri]	Bacteria;Firmicutes;Bacilli;Bacillales;Staphylococcaceae;Staphylococcus;Staphylococcus_sciuri
NODE_40898_length_399_cov_0.585526_1	GT2	PF13632	Glycosyl_transferase_family_group_2	K11936	N-glycosyltransferase_[Staphylococcus_aureus]	Bacteria;Firmicutes;Bacilli;Bacillales;Staphylococcaceae;Staphylococcus;Staphylococcus_aureus
NODE_41_length_43861_cov_3.1113_11	GH6	PF01341	Glycosyl_hydrolases_family_6	K01179	putative_glucanase;_partial_[Gordonia_otitidis_NBRC_100426]	Bacteria;Actinobacteria;Actinobacteria;Corynebacteriales;Gordoniaceae;Gordonia;Gordonia_otitidis
NODE_41_length_43861_cov_3.1113_15	GH2			K01192	hypothetical_protein_[Skermania_piniformis]	Bacteria;Actinobacteria;Actinobacteria;Corynebacteriales;Gordoniaceae;Skermania;Skermania_piniformis
NODE_41_length_43861_cov_3.1113_4	CE4	PF01522	Polysaccharide_deacetylase		hypothetical_protein_[Gordonia_otitidis]	Bacteria;Actinobacteria;Actinobacteria;Corynebacteriales;Gordoniaceae;Gordonia;Gordonia_bronchialis
NODE_41_length_43861_cov_3.1113_5	GT26	PF03808	Glycosyl_transferase_WecB/TagA/CpsF_family	K05946	hypothetical_protein_[Tsukamurella_pulmonis]	Bacteria;Actinobacteria;Actinobacteria;Corynebacteriales;Tsukamurellaceae;Tsukamurella;Tsukamurella_pulmonis
NODE_41_length_43861_cov_3.1113_6	GT4	PF13579;PF00534	Glycosyl_transferase_4-like_domain;Glycosyl_transferases_group_1		glycosyl_transferase_group_1_protein_[Gordonia_bronchialis]	Bacteria;Actinobacteria;Actinobacteria;Corynebacteriales;Gordoniaceae;Gordonia;Gordonia_bronchialis
NODE_41_length_43861_cov_3.1113_8	GT4	PF00534	Glycosyl_transferases_group_1	K16147	putative_glycosyltransferase_[Gordonia_otitidis_NBRC_100426]	Bacteria;Actinobacteria;Actinobacteria;Corynebacteriales;Gordoniaceae;Gordonia;Gordonia_otitidis
NODE_41_length_43861_cov_3.1113_9	GT2	PF13641	Glycosyltransferase_like_family_2	K07011	glycosyl_transferase_family_1_[Gordonia_bronchialis]	Bacteria;Actinobacteria;Actinobacteria;Corynebacteriales;Gordoniaceae;Gordonia;Gordonia_bronchialis
NODE_41085_length_398_cov_1.25743_1	GH13_2	PF00128	Alpha_amylase;_catalytic_domain	K00701	cyclomaltodextrin_glucanotransferase_[Pseudoxanthomonas_sp._CF125]	Bacteria;Proteobacteria;Gammaproteobacteria;Xanthomonadales;Xanthomonadaceae;Pseudoxanthomonas;Pseudoxanthomonas_CF125
NODE_4110_length_1444_cov_1.89325_2	CBM44	PF02412;PF13472	Thrombospondin_type_3_repeat;GDSL-like_Lipase/Acylhydrolase_family		thrombospondin_[Cutibacterium_acnes]	Bacteria;Actinobacteria;Actinobacteria;Propionibacteriales;Propionibacteriaceae;Cutibacterium;Cutibacterium_acnes
NODE_41152_length_397_cov_1.25166_1	CE4	PF01522	Polysaccharide_deacetylase		hypothetical_protein_HMPREF1003_00868_[Propionibacterium_sp._5_U_42AFAA]	Bacteria;Actinobacteria;Actinobacteria;Propionibacteriales;Propionibacteriaceae;Propionibacterium;Propionibacterium_5_U_42AFAA
NODE_41179_length_397_cov_0.718543_1	CE14	PF02585	GlcNAc-PI_de-N-acetylase		glcNAc-PI_de-N-acetylase_family_protein_[Paraburkholderia_fungorum]	Bacteria;Proteobacteria;Betaproteobacteria;Burkholderiales;Burkholderiaceae;Paraburkholderia;Paraburkholderia_fungorum
NODE_41274_length_397_cov_0.5_1	GH13_23	PF00128	Alpha_amylase;_catalytic_domain	K01187	alpha-glucosidase_[Stenotrophomonas_humi]	Bacteria;Proteobacteria;Gammaproteobacteria;Xanthomonadales;Xanthomonadaceae;Stenotrophomonas;Stenotrophomonas_humi
NODE_413_length_8078_cov_2.78655_1	CE3	PF13472	GDSL-like_Lipase/Acylhydrolase_family		lysophospholipase_[Nocardia_sp._NRRL_WC-3656]	Bacteria;Actinobacteria;Actinobacteria;Corynebacteriales;Nocardiaceae;Nocardia;Nocardia_NRRL_WC-3656
NODE_413_length_8078_cov_2.78655_9	CE14	PF02585	GlcNAc-PI_de-N-acetylase		GlcNAc-PI_de-N-acetylase_[Gordonia_effusa]	Bacteria;Actinobacteria;Actinobacteria;Corynebacteriales;Gordoniaceae;Gordonia;Gordonia_araii
NODE_4132_length_1439_cov_1.07961_1	GT4	PF00534	Glycosyl_transferases_group_1		glycosyl_transferase_[Paraburkholderia_fungorum]	Bacteria;Proteobacteria;Betaproteobacteria;Burkholderiales;Burkholderiaceae;Paraburkholderia;Paraburkholderia_fungorum
NODE_4132_length_1439_cov_1.07961_2	GT4	PF13439;PF00534	Glycosyltransferase_Family_4;Glycosyl_transferases_group_1		glycosyl_transferase_[Burkholderia_sp._K24]	Bacteria;Proteobacteria;Betaproteobacteria;Burkholderiales;Burkholderiaceae;Burkholderia;Burkholderia_K24
NODE_41326_length_397_cov_1.7351_1	GH23	PF01464	Transglycosylase_SLT_domain		Soluble_lytic_murein_transglycosylase_[Pseudoxanthomonas_sp._CF125]	Bacteria;Proteobacteria;Gammaproteobacteria;Xanthomonadales;Xanthomonadaceae;Pseudoxanthomonas;Pseudoxanthomonas_CF125
NODE_4139_length_1438_cov_2.24721_2	CE1	PF02230	Phospholipase/Carboxylesterase	K06999	esterase_[Microbacterium_hominis]	Bacteria;Actinobacteria;Actinobacteria;Micrococcales;Microbacteriaceae;Microbacterium;Microbacterium_hominis
NODE_4154_length_1434_cov_1.79537_1	GH13	PF00128	Alpha_amylase;_catalytic_domain	K01176	hypothetical_protein_[Staphylococcus_fleurettii]	Bacteria;Firmicutes;Bacilli;Bacillales;Staphylococcaceae;Staphylococcus;Staphylococcus_fleurettii
NODE_41570_length_395_cov_0.74_1	GT2	PF00535	Glycosyl_transferase_family_2		glycosyltransferase/methyltransferase_[Phycicoccus_sp._Soil802]	Bacteria;Actinobacteria;Actinobacteria;Micrococcales;Intrasporangiaceae;Phycicoccus;Phycicoccus_dokdonensis
NODE_41619_length_395_cov_0.766667_1	GH13_16	PF00128	Alpha_amylase;_catalytic_domain	K05343	trehalose_synthase_[Cutibacterium_acnes]	Bacteria;Actinobacteria;Actinobacteria;Propionibacteriales;Propionibacteriaceae;Cutibacterium;Cutibacterium_acnes
NODE_41640_length_395_cov_1.21333_1	GT21	PF13506	Glycosyl_transferase_family_21	K00720	glucosyltransferase_[Paraburkholderia_phenazinium]	Bacteria;Proteobacteria;Betaproteobacteria;Burkholderiales;Burkholderiaceae;Paraburkholderia;Paraburkholderia_phenazinium
NODE_41871_length_394_cov_0.404682_1	CE1	PF00561	alpha/beta_hydrolase_fold		alpha/beta_hydrolase_[Sphingopyxis_sp._H115]	Bacteria;Proteobacteria;Alphaproteobacteria;Sphingomonadales;Sphingomonadaceae;Sphingopyxis;Sphingopyxis_H115
NODE_4194_length_1427_cov_1.39565_1	CE10	PF00135	Carboxylesterase_family	K03929	MULTISPECIES:_carboxylesterase_[Microbacterium]	Bacteria;Actinobacteria;Actinobacteria;Micrococcales;Microbacteriaceae;Microbacterium;Microbacterium_67-17
NODE_42_length_42773_cov_2.97917_20	CE1	PF00561	alpha/beta_hydrolase_fold	K00433	alpha/beta_hydrolase_[Gordonia_effusa]	Bacteria;Actinobacteria;Actinobacteria;Corynebacteriales;Gordoniaceae;Gordonia;Gordonia_effusa
NODE_42_length_42773_cov_2.97917_43	CE1	PF02897;PF00326	Prolyl_oligopeptidase;_N-terminal_beta-propeller_domain;Prolyl_oligopeptidase_family	K01322	prolyl_oligopeptidase_[Gordonia_effusa]	Bacteria;Actinobacteria;Actinobacteria;Corynebacteriales;Gordoniaceae;Gordonia;Gordonia_effusa
NODE_42_length_42773_cov_2.97917_7	GT20	PF00982	Glycosyltransferase_family_20	K00697	trehalose-6-phosphate_synthase_[Gordonia_effusa]	Bacteria;Actinobacteria;Actinobacteria;Corynebacteriales;Gordoniaceae;Gordonia;Gordonia_effusa
NODE_420_length_8001_cov_2.47534_6	GT35	PF00343	Carbohydrate_phosphorylase	K00688	glycogen_phosphorylase_[Paracoccus_sp._SM22M-07]	Bacteria;Proteobacteria;Alphaproteobacteria;Rhodobacterales;Rhodobacteraceae;Paracoccus;Paracoccus_PAMC_22219
NODE_420_length_8001_cov_2.47534_7	GH13_11			K01214	glycogen_debranching_enzyme_[Paracoccus_sp._228]	Bacteria;Proteobacteria;Alphaproteobacteria;Rhodobacterales;Rhodobacteraceae;Paracoccus;Paracoccus_228
NODE_421_length_7988_cov_2.48359_3	GT4	PF12000;PF00534	Gkycosyl_transferase_family_4_group;Glycosyl_transferases_group_1		Glycosyltransferase_involved_in_cell_wall_bisynthesis_[Paracoccus_alcaliphilus]	Bacteria;Proteobacteria;Alphaproteobacteria;Rhodobacterales;Rhodobacteraceae;Paracoccus;Paracoccus_alcaliphilus
NODE_4211_length_1423_cov_1.06099_1	CE1	PF07676;PF00326	WD40-like_Beta_Propeller_Repeat;Prolyl_oligopeptidase_family		Dipeptidyl_aminopeptidase/acylaminoacyl_peptidase_[Pseudoxanthomonas_sp._CF125]	Bacteria;Proteobacteria;Gammaproteobacteria;Xanthomonadales;Xanthomonadaceae;Pseudoxanthomonas;Pseudoxanthomonas_CF125
NODE_422_length_7933_cov_2.49324_9	AA12	PF07995	Glucose_/_Sorbosone_dehydrogenase		sorbosone_dehydrogenase_[Paracoccus_yeei]	Bacteria;Proteobacteria;Alphaproteobacteria;Rhodobacterales;Rhodobacteraceae;Paracoccus;Paracoccus_chinensis	Fcan01_01342-PA	26.437	348	1.02e-19	90.9
NODE_42201_length_392_cov_0.808081_1	GT2	PF00535	Glycosyl_transferase_family_2	K14597	hypothetical_protein_BGO17_01920_[Candidatus_Saccharibacteria_bacterium_49-20]	Bacteria;Candidatus_Saccharibacteria;;;;;Candidatus_Saccharibacteria_bacterium_49-20
NODE_4241_length_1417_cov_1.08169_2	AA6	PF03358	NADPH-dependent_FMN_reductase	K03809	NAD(P)H-quinone_oxidoreductase_[Stenotrophomonas_humi]	Bacteria;Proteobacteria;Gammaproteobacteria;Xanthomonadales;Xanthomonadaceae;Stenotrophomonas;Stenotrophomonas_humi
NODE_42469_length_391_cov_0.449324_1	GT2	PF00535	Glycosyl_transferase_family_2	K16555	hypothetical_protein_[Stenotrophomonas_maltophilia]	Bacteria;Proteobacteria;Gammaproteobacteria;Xanthomonadales;Xanthomonadaceae;Stenotrophomonas;Stenotrophomonas_maltophilia
NODE_42633_length_390_cov_0.522034_1	GT4	PF13692	Glycosyl_transferases_group_1	K12995	Glycosyl_transferases_group_1_[Geodermatophilus_obscurus]	Bacteria;Actinobacteria;Actinobacteria;Geodermatophilales;Geodermatophilaceae;Geodermatophilus;Geodermatophilus_obscurus
NODE_427_length_7894_cov_2.30632_2	CBM50	PF01551;PF01476	Peptidase_family_M23;LysM_domain		peptidase_M23_[Paracoccus_saliphilus]	Bacteria;Proteobacteria;Alphaproteobacteria;Rhodobacterales;Rhodobacteraceae;Paracoccus;Paracoccus_saliphilus
NODE_42740_length_390_cov_0.728814_1	GH73	PF01832	Mannosyl-glycoprotein_endo-beta-N-acetylglucosaminidase		Flagellum-specific_peptidoglycan_hydrolase_FlgJ_[Sphingobacterium_mizutaii]	Bacteria;Bacteroidetes;Sphingobacteriia;Sphingobacteriales;Sphingobacteriaceae;Sphingobacterium;Sphingobacterium_mizutaii
NODE_42830_length_390_cov_1.62373_1	GH13_36	PF00128	Alpha_amylase;_catalytic_domain	K21575	Glycosidase_[Pseudoxanthomonas_sp._CF125]	Bacteria;Proteobacteria;Gammaproteobacteria;Xanthomonadales;Xanthomonadaceae;Pseudoxanthomonas;Pseudoxanthomonas_CF125
NODE_42850_length_389_cov_1.05102_1	GH32	PF00251	Glycosyl_hydrolases_family_32_N-terminal_domain	K01193;K03332	glycoside_hydrolase_family_32_protein_[Glutamicibacter_arilaitensis_Re117]	Bacteria;Actinobacteria;Actinobacteria;Micrococcales;Micrococcaceae;Glutamicibacter;Glutamicibacter_arilaitensis
NODE_42853_length_389_cov_0.622449_2	GT2	PF00535	Glycosyl_transferase_family_2		hypothetical_protein_[Sphingobacterium_sp._CZ-UAM]	Bacteria;Bacteroidetes;Sphingobacteriia;Sphingobacteriales;Sphingobacteriaceae;Sphingobacterium;Sphingobacterium_CZ-UAM
NODE_42885_length_389_cov_0.843537_1	GT2	PF00535	Glycosyl_transferase_family_2	K20534	Glycosyltransferase_involved_in_cell_wall_bisynthesis_[Pseudoxanthomonas_sp._CF125]	Bacteria;Proteobacteria;Gammaproteobacteria;Xanthomonadales;Xanthomonadaceae;Pseudoxanthomonas;Pseudoxanthomonas_CF125
NODE_4291_length_1406_cov_1.46224_1	CBM50	PF05257;PF01476	CHAP_domain;LysM_domain		hypothetical_protein_[Staphylococcus_fleurettii]	Bacteria;Firmicutes;Bacilli;Bacillales;Staphylococcaceae;Staphylococcus;Staphylococcus_fleurettii
NODE_42966_length_389_cov_0.785714_1	GT2	PF00535	Glycosyl_transferase_family_2	K20444	glycosyl_transferase_[Stenotrophomonas_humi]	Bacteria;Proteobacteria;Gammaproteobacteria;Xanthomonadales;Xanthomonadaceae;Stenotrophomonas;Stenotrophomonas_humi
NODE_430_length_7844_cov_1.60434_3	GH20	PF00728	Glycosyl_hydrolase_family_20;_catalytic_domain	K06015;K12373	hypothetical_protein_[Microbacterium_barkeri]	Bacteria;Actinobacteria;Actinobacteria;Micrococcales;Microbacteriaceae;Microbacterium;Microbacterium_barkeri
NODE_43006_length_389_cov_0.496599_1	GT2	PF00535	Glycosyl_transferase_family_2	K00721	dolichol-phosphate_mannosyltransferase_[Stenotrophomonas_humi]	Bacteria;Proteobacteria;Gammaproteobacteria;Xanthomonadales;Xanthomonadaceae;Stenotrophomonas;Stenotrophomonas_humi
NODE_43017_length_389_cov_0.833333_1	CE16			K12686	autotransporter_domain-containing_esterase_[Stenotrophomonas_humi]	Bacteria;Proteobacteria;Gammaproteobacteria;Xanthomonadales;Xanthomonadaceae;Stenotrophomonas;Stenotrophomonas_humi
NODE_43042_length_389_cov_1.53401_1	GT28	PF04101	Glycosyltransferase_family_28_C-terminal_domain	K02563	undecaprenyldiphospho-muramoylpentapeptide_beta-N-_acetylglucosaminyltransferase_[Arthrobacter_sp._W1]	Bacteria;Actinobacteria;Actinobacteria;Micrococcales;Micrococcaceae;Arthrobacter;Arthrobacter_W1
NODE_43059_length_388_cov_1.04437_1	GH105	PF07470	Glycosyl_Hydrolase_Family_88		glycosyl_hydrolase_family_88_[Arcticibacter_eurypsychrophilus]	Bacteria;Bacteroidetes;Sphingobacteriia;Sphingobacteriales;Sphingobacteriaceae;Arcticibacter;Arcticibacter_eurypsychrophilus
NODE_43095_length_388_cov_1_1	GH65	PF03632	Glycosyl_hydrolase_family_65_central_catalytic_domain	K05342	kojibiose_phosphorylase_[Microbacterium_profundi]	Bacteria;Actinobacteria;Actinobacteria;Micrococcales;Microbacteriaceae;Microbacterium;Microbacterium_profundi
NODE_43126_length_388_cov_0.627986_1	GH13_9			K00700	hypothetical_protein_BGO17_00580_[Candidatus_Saccharibacteria_bacterium_49-20]	Bacteria;Candidatus_Saccharibacteria;;;;;Candidatus_Saccharibacteria_bacterium_49-20
NODE_43186_length_388_cov_1.22867_1	CE4	PF01522	Polysaccharide_deacetylase		polysaccharide_deacetylase_[Stenotrophomonas_humi]	Bacteria;Proteobacteria;Gammaproteobacteria;Xanthomonadales;Xanthomonadaceae;Stenotrophomonas;Stenotrophomonas_humi
NODE_43220_length_388_cov_0.590444_1	GT4	PF13692	Glycosyl_transferases_group_1		alpha-mannosyltransferase_[Sphingopyxis_sp._RIFCSPHIGHO2_12_FULL_65_19]	Bacteria;Proteobacteria;Alphaproteobacteria;Sphingomonadales;Sphingomonadaceae;Sphingopyxis;Sphingopyxis_RIFCSPHIGHO2_12_FULL_65_19
NODE_4324_length_1400_cov_1.2659_1	CE4	PF01522	Polysaccharide_deacetylase		Polysaccharide_deacetylase_[Pseudoxanthomonas_sp._CF385]	Bacteria;Proteobacteria;Gammaproteobacteria;Xanthomonadales;Xanthomonadaceae;Pseudoxanthomonas;Pseudoxanthomonas_CF385
NODE_43303_length_387_cov_0.633562_1	GT4	PF00534	Glycosyl_transferases_group_1		MULTISPECIES:_glycosyl_transferase_[Burkholderiaceae]	Bacteria;Proteobacteria;Betaproteobacteria;Burkholderiales;Burkholderiaceae;;
NODE_43323_length_387_cov_0.952055_1	CBM51	PF08305	NPCBM/NEW2_domain	K07407	hypothetical_protein_ABB28_13195_[Stenotrophomonas_chelatiphaga]	Bacteria;Proteobacteria;Gammaproteobacteria;Xanthomonadales;Xanthomonadaceae;Stenotrophomonas;Stenotrophomonas_chelatiphaga
NODE_43329_length_387_cov_0.636986_1	GH74	PF14870	Photosynthesis_system_II_assembly_factor_YCF48		hypothetical_protein_[Chryseobacterium_zeae]	Bacteria;Bacteroidetes;Flavobacteriia;Flavobacteriales;Flavobacteriaceae;Chryseobacterium;Chryseobacterium_zeae
NODE_43330_length_387_cov_0.84589_1	GT2	PF00535	Glycosyl_transferase_family_2		glycosyl_transferase_[Pseudarthrobacter_sulfonivorans]	Bacteria;Actinobacteria;Actinobacteria;Micrococcales;Micrococcaceae;Pseudarthrobacter;Pseudarthrobacter_sulfonivorans
NODE_43367_length_387_cov_1.25685_1	GT4	PF13692	Glycosyl_transferases_group_1		hypothetical_protein_ABB26_03560_[Stenotrophomonas_humi]	Bacteria;Proteobacteria;Gammaproteobacteria;Xanthomonadales;Xanthomonadaceae;Stenotrophomonas;Stenotrophomonas_humi
NODE_43385_length_387_cov_0.60274_1	CE12				carbohydrate_esterase_[Niabella_soli]	Bacteria;Bacteroidetes;Chitinophagia;Chitinophagales;Chitinophagaceae;Niabella;Niabella_soli
NODE_4349_length_1394_cov_2.17167_1	GT2	PF00535;PF04138	Glycosyl_transferase_family_2;GtrA-like_protein	K00721	glycosyl_transferase_family_2_[Microbacterium_luticocti]	Bacteria;Actinobacteria;Actinobacteria;Micrococcales;Microbacteriaceae;Microbacterium;Microbacterium_luticocti
NODE_435_length_7736_cov_3.13441_6	GT53	PF14896;PF04602	EmbC_C-terminal_domain;Mycobacterial_cell_wall_arabinan_synthesis_protein	K11386	cell_shape-determining_protein_MreC_[Gordonia_effusa]	Bacteria;Actinobacteria;Actinobacteria;Corynebacteriales;Gordoniaceae;Gordonia;Gordonia_effusa
NODE_43566_length_386_cov_1.2646_1	CE1	PF00756	Putative_esterase		Predicted_hydrolase_of_the_alpha/beta_superfamily_[Pseudoxanthomonas_sp._CF125]	Bacteria;Proteobacteria;Gammaproteobacteria;Xanthomonadales;Xanthomonadaceae;Pseudoxanthomonas;Pseudoxanthomonas_CF125
NODE_436_length_7718_cov_3.0122_6	CE14	PF02585	GlcNAc-PI_de-N-acetylase	K18455	mycothiol_conjugate_amidase_Mca_[Gordonia_effusa]	Bacteria;Actinobacteria;Actinobacteria;Corynebacteriales;Gordoniaceae;Gordonia;Gordonia_effusa
NODE_43621_length_386_cov_0.632302_1	GT4	PF00534	Glycosyl_transferases_group_1		glycosyltransferase;_exosortase_A_system-associated_[Sphingopyxis_sp._Root1497]	Bacteria;Proteobacteria;Alphaproteobacteria;Sphingomonadales;Sphingomonadaceae;Sphingopyxis;Sphingopyxis_Root1497
NODE_4366_length_1390_cov_2.35367_1	GH2	PF02837;PF02836;PF00703	Glycosyl_hydrolases_family_2;_sugar_binding_domain;Glycosyl_hydrolases_family_2;_TIM_barrel_domain;Glycosyl_hydrolases_family_2		hypothetical_protein_A2Y38_18960_[Spirochaetes_bacterium_GWB1_59_5]	Bacteria;Spirochaetes;;;;;Spirochaetes_bacterium_GWB1_59_5
NODE_4367_length_1390_cov_0.980695_2	GH74	PF14870	Photosynthesis_system_II_assembly_factor_YCF48		photosynthesis_system_II_assembly_factor_YCF48_family_protein_[Paraburkholderia_fungorum]	Bacteria;Proteobacteria;Betaproteobacteria;Burkholderiales;Burkholderiaceae;Paraburkholderia;Paraburkholderia_fungorum
NODE_43707_length_385_cov_1.27586_1	GH3	PF00933	Glycosyl_hydrolase_family_3_N_terminal_domain	K05349	beta-glucosidase_[Altererythrobacter_marensis]	Bacteria;Proteobacteria;Alphaproteobacteria;Sphingomonadales;Erythrobacteraceae;Altererythrobacter;Altererythrobacter_marensis
NODE_43814_length_385_cov_0.665517_1	CBM17				Tetratricopeptide_repeat-containing_protein_[Flavobacterium_marinum]	Bacteria;Bacteroidetes;Flavobacteriia;Flavobacteriales;Flavobacteriaceae;Flavobacterium;Flavobacterium_marinum
NODE_43953_length_384_cov_0.643599_1	CE10	PF00326	Prolyl_oligopeptidase_family	K01278	peptidase_S9_[Emticicia_oligotrophica]	Bacteria;Bacteroidetes;Cytophagia;Cytophagales;Cytophagaceae;Emticicia;Emticicia_oligotrophica	Fcan01_12381-PA	46.957	115	2.24e-29	110
NODE_44_length_40629_cov_2.92947_16	CE1	PF12697	Alpha/beta_hydrolase_family	K19311	alpha/beta_hydrolase_[Gordonia_effusa]	Bacteria;Actinobacteria;Actinobacteria;Corynebacteriales;Gordoniaceae;Gordonia;Gordonia_effusa
NODE_44040_length_384_cov_0.709343_1	GH109	PF01408	Oxidoreductase_family;_NAD-binding_Rossmann_fold		Oxidoreductase_family;_NAD-binding_Rossmann_fold_[Sphingobacterium_mizutaii]	Bacteria;Bacteroidetes;Sphingobacteriia;Sphingobacteriales;Sphingobacteriaceae;Sphingobacterium;Sphingobacterium_mizutaii
NODE_4413_length_1381_cov_1.52644_1	GT2	PF00535	Glycosyl_transferase_family_2	K20444	Glycosyltransferase;_GT2_family_[Pseudoxanthomonas_sp._CF125]	Bacteria;Proteobacteria;Gammaproteobacteria;Xanthomonadales;Xanthomonadaceae;Pseudoxanthomonas;Pseudoxanthomonas_CF125	Fcan01_06145-PA	27.197	239	1.84e-11	64.3
NODE_44309_length_383_cov_1.18403_1	CBM5	PF02839	Carbohydrate_binding_domain	K01183	hypothetical_protein_[Microbacterium_luticocti]	Bacteria;Actinobacteria;Actinobacteria;Micrococcales;Microbacteriaceae;Microbacterium;Microbacterium_ketosireducens
NODE_44395_length_382_cov_0.550523_1	dockerin				TonB-linked_outer_membrane_protein;_SusC/RagA_family_[Pseudosphingobacterium_domesticum]	Bacteria;Bacteroidetes;Sphingobacteriia;Sphingobacteriales;Sphingobacteriaceae;Pseudosphingobacterium;Pseudosphingobacterium_domesticum
NODE_44478_length_382_cov_0.355401_1	CE1				esterase_[Terrimonas_ferruginea]	Bacteria;Bacteroidetes;Chitinophagia;Chitinophagales;Chitinophagaceae;Terrimonas;Terrimonas_ferruginea
NODE_44488_length_382_cov_0.449477_1	PL6_1	PF14592	Chondroitinase_B	K01729	hypothetical_protein_[Sphingopyxis_sp._113P3]	Bacteria;Proteobacteria;Alphaproteobacteria;Sphingomonadales;Sphingomonadaceae;Sphingopyxis;Sphingopyxis_113P3
NODE_4449_length_1375_cov_1.56172_1	GT4	PF00534;PF13439	Glycosyl_transferases_group_1;Glycosyltransferase_Family_4		MULTISPECIES:_glycosyl_transferase_[Burkholderiaceae]	Bacteria;Proteobacteria;Betaproteobacteria;Burkholderiales;Burkholderiaceae;;
NODE_44559_length_381_cov_0.43007_1	GT2	PF00535	Glycosyl_transferase_family_2		family_2_glycosyl_transferase_[Niabella_aurantiaca]	Bacteria;Bacteroidetes;Chitinophagia;Chitinophagales;Chitinophagaceae;Niabella;Niabella_aurantiaca
NODE_446_length_7637_cov_2.70194_4	GH23	PF01464	Transglycosylase_SLT_domain		lytic_transglycosylase_[Paracoccus_saliphilus]	Bacteria;Proteobacteria;Alphaproteobacteria;Rhodobacterales;Rhodobacteraceae;Paracoccus;Paracoccus_SM22M-07
NODE_44623_length_381_cov_0.433566_1	GH43_34	PF04616	Glycosyl_hydrolases_family_43		Glycosyl_hydrolases_family_43_[Niabella_drilacis]	Bacteria;Bacteroidetes;Chitinophagia;Chitinophagales;Chitinophagaceae;Niabella;Niabella_drilacis
NODE_447_length_7611_cov_6.70396_4	GH23	PF01464	Transglycosylase_SLT_domain		hypothetical_protein_[Paracoccus_halophilus]	Bacteria;Proteobacteria;Alphaproteobacteria;Rhodobacterales;Rhodobacteraceae;Paracoccus;Paracoccus_halophilus
NODE_44762_length_380_cov_0.42807_1	GH29	PF01120	Alpha-L-fucosidase	K01206	alpha-L-fucosidase_[Pseudosphingobacterium_domesticum]	Bacteria;Bacteroidetes;Sphingobacteriia;Sphingobacteriales;Sphingobacteriaceae;Pseudosphingobacterium;Pseudosphingobacterium_domesticum	Fcan01_12949-PA	48.78	123	3.28e-33	120
NODE_450_length_7565_cov_3.04645_8	AA7	PF01565;PF02913	FAD_binding_domain;FAD_linked_oxidases;_C-terminal_domain	K00803	flavoprotein_[Gordonia_effusa]	Bacteria;Actinobacteria;Actinobacteria;Corynebacteriales;Gordoniaceae;Gordonia;Gordonia_effusa
NODE_4501_length_1364_cov_1.7565_1	GH109	PF01408;PF02894	Oxidoreductase_family;_NAD-binding_Rossmann_fold;Oxidoreductase_family;_C-terminal_alpha/beta_domain		oxidoreductase_[Rhizobium_rhizosphaerae]	Bacteria;Proteobacteria;Alphaproteobacteria;Rhizobiales;Rhizobiaceae;Rhizobium;Rhizobium_rhizosphaerae
NODE_4509_length_1362_cov_0.829519_1	GH1	PF00232	Glycosyl_hydrolase_family_1	K05350	beta-glucosidase_[Microbacterium_profundi]	Bacteria;Actinobacteria;Actinobacteria;Micrococcales;Microbacteriaceae;Microbacterium;Microbacterium_profundi
NODE_45186_length_379_cov_0.5_1	GH102	PF03562	MltA_specific_insert_domain	K08304	MltA_[Sphingopyxis_sp._Root154]	Bacteria;Proteobacteria;Alphaproteobacteria;Sphingomonadales;Sphingomonadaceae;Sphingopyxis;
NODE_45251_length_378_cov_0.547703_1	GH4	PF02423	Ornithine_cyclodeaminase/mu-crystallin_family	K01750	ornithine_cyclodeaminase;_partial_[Sphingomonas_wittichii]	Bacteria;Proteobacteria;Alphaproteobacteria;Sphingomonadales;Sphingomonadaceae;Sphingomonas;Sphingomonas_wittichii
NODE_4549_length_1356_cov_1.33386_1	CE4	PF01522	Polysaccharide_deacetylase		Peptidoglycan/xylan/chitin_deacetylase;_PgdA/CDA1_family_[Pseudoxanthomonas_sp._CF125]	Bacteria;Proteobacteria;Gammaproteobacteria;Xanthomonadales;Xanthomonadaceae;Pseudoxanthomonas;Pseudoxanthomonas_CF125
NODE_4552_length_1355_cov_1.50714_1	GT9	PF01075	Glycosyltransferase_family_9_(heptosyltransferase)		glycosyl_transferase_[Paraburkholderia_fungorum]	Bacteria;Proteobacteria;Betaproteobacteria;Burkholderiales;Burkholderiaceae;Paraburkholderia;Paraburkholderia_fungorum
NODE_4552_length_1355_cov_1.50714_2	GT9	PF01075	Glycosyltransferase_family_9_(heptosyltransferase)		MULTISPECIES:_ADP-heptose--LPS_heptosyltransferase_[Burkholderiaceae]	Bacteria;Proteobacteria;Betaproteobacteria;Burkholderiales;Burkholderiaceae;;
NODE_45633_length_377_cov_0.875887_1	CE16				lipase_[Paraburkholderia_fungorum]	Bacteria;Proteobacteria;Betaproteobacteria;Burkholderiales;Burkholderiaceae;Paraburkholderia;Paraburkholderia_fungorum
NODE_45673_length_376_cov_1.32028_1	GH23	PF01464	Transglycosylase_SLT_domain	K08307	hypothetical_protein_BGO09_14415_[Bacteroidetes_bacterium_47-18]	Bacteria;Bacteroidetes;;;;;Bacteroidetes_bacterium_47-18
NODE_45739_length_376_cov_0.587189_1	CBM44	PF00801	PKD_domain	K19668	hypothetical_protein_[Arthrobacter_sp._NIO-1057]	Bacteria;Actinobacteria;Actinobacteria;Micrococcales;Micrococcaceae;Arthrobacter;Arthrobacter_SW1
NODE_45814_length_376_cov_1.28826_1	CE6	PF03629	Carbohydrate_esterase;_sialic_acid-specific_acetylesterase	K18270	hypothetical_protein_SEA_LUCKY10_26_[Gordonia_phage_Lucky10]	Viruses;;;Caudovirales;Siphoviridae;;Gordonia_phage_Lucky10
NODE_45884_length_376_cov_0.587189_1	GT51	PF00912	Transglycosylase	K05366	glycosyltransferase_[Staphylococcus_sciuri]	Bacteria;Firmicutes;Bacilli;Bacillales;Staphylococcaceae;Staphylococcus;Staphylococcus_sciuri
NODE_4594_length_1347_cov_0.984824_2	CE10	PF00135	Carboxylesterase_family	K03929	hypothetical_protein_L687_18745_[Microbacterium_maritypicum_MF109]	Bacteria;Actinobacteria;Actinobacteria;Micrococcales;Microbacteriaceae;Microbacterium;Microbacterium_maritypicum	Fcan01_22019-PA	29.356	419	3.59e-41	153
NODE_46_length_39493_cov_3.07277_3	GT4	PF00534;PF13439	Glycosyl_transferases_group_1;Glycosyltransferase_Family_4	K12583	GDP-mannose-dependent_alpha-mannosyltransferase_[Gordonia_effusa]	Bacteria;Actinobacteria;Actinobacteria;Corynebacteriales;Gordoniaceae;Gordonia;Gordonia_effusa
NODE_461_length_7429_cov_1.83774_5	GH1	PF00232	Glycosyl_hydrolase_family_1	K05350	beta-glucosidase_[Microbacterium_ketosireducens]	Bacteria;Actinobacteria;Actinobacteria;Micrococcales;Microbacteriaceae;Microbacterium;Microbacterium_ketosireducens
NODE_46132_length_375_cov_0.65_1	GH16	PF00722	Glycosyl_hydrolases_family_16		glycoside_hydrolase_[Pedobacter_oryzae]	Bacteria;Bacteroidetes;Sphingobacteriia;Sphingobacteriales;Sphingobacteriaceae;Pedobacter;Pedobacter_oryzae
NODE_46156_length_374_cov_0.777778_1	GH74				hypothetical_protein_AUG81_03010;_partial_[Verrucomicrobia_bacterium_13_1_20CM_4_54_11]	Bacteria;Verrucomicrobia;;;;;Verrucomicrobia_bacterium_13_1_20CM_4_54_11
NODE_46218_length_374_cov_0.827957_1	GH32	PF00251	Glycosyl_hydrolases_family_32_N-terminal_domain	K03332	hypothetical_protein_[Glutamicibacter_arilaitensis]	Bacteria;Actinobacteria;Actinobacteria;Micrococcales;Micrococcaceae;Glutamicibacter;Glutamicibacter_arilaitensis
NODE_4632_length_1342_cov_1.00882_1	GT39				hypothetical_protein_[Pseudoxanthomonas_suwonensis]	Bacteria;Proteobacteria;Gammaproteobacteria;Xanthomonadales;Xanthomonadaceae;Pseudoxanthomonas;Pseudoxanthomonas_suwonensis
NODE_46327_length_374_cov_1.77419_1	CE1	PF00756	Putative_esterase	K01070	S-formylglutathione_hydrolase_[Paraburkholderia_fungorum]	Bacteria;Proteobacteria;Betaproteobacteria;Burkholderiales;Burkholderiaceae;Paraburkholderia;Paraburkholderia_fungorum
NODE_46403_length_373_cov_0.892086_1	GH130	PF04041	beta-1;4-mannooligosaccharide_phosphorylase	K21065	hypothetical_protein_[Niabella_aurantiaca]	Bacteria;Bacteroidetes;Chitinophagia;Chitinophagales;Chitinophagaceae;Niabella;Niabella_aurantiaca
NODE_46412_length_373_cov_0.661871_1	GT4	PF13692	Glycosyl_transferases_group_1		hypothetical_protein_[Kribbella_catacumbae]	Bacteria;Actinobacteria;Actinobacteria;Propionibacteriales;Nocardioidaceae;Kribbella;Kribbella_flavida
NODE_4662_length_1336_cov_0.870266_2	CBM50				hypothetical_protein_[Arthrobacter_sp._W1]	Bacteria;Actinobacteria;Actinobacteria;Micrococcales;Micrococcaceae;Arthrobacter;Arthrobacter_W1
NODE_46643_length_372_cov_0.67148_1	GT2	PF00535	Glycosyl_transferase_family_2		Glycosyltransferase_involved_in_cell_wall_bisynthesis_[Sphingobacterium_lactis]	Bacteria;Bacteroidetes;Sphingobacteriia;Sphingobacteriales;Sphingobacteriaceae;Sphingobacterium;Sphingobacterium_lactis
NODE_46819_length_372_cov_1.22383_1	GT2	PF00535	Glycosyl_transferase_family_2		glycosyl_transferase_[Staphylococcus_aureus]	Bacteria;Firmicutes;Bacilli;Bacillales;Staphylococcaceae;Staphylococcus;Staphylococcus_aureus
NODE_4687_length_1332_cov_0.810024_2	AA3	PF00890;PF00732	FAD_binding_domain;GMC_oxidoreductase	K19813	MULTISPECIES:_choline_dehydrogenase_[Burkholderiaceae]	Bacteria;Proteobacteria;Betaproteobacteria;Burkholderiales;Burkholderiaceae;;
NODE_46878_length_371_cov_0.782609_1	GT4	PF00534	Glycosyl_transferases_group_1		hypothetical_protein_[Cupriavidus_sp._WS]	Bacteria;Proteobacteria;Betaproteobacteria;Burkholderiales;Burkholderiaceae;Cupriavidus;Cupriavidus_WS
NODE_46893_length_371_cov_0.67029_1	CE4				allantoinase_[Stenotrophomonas_terrae]	Bacteria;Proteobacteria;Gammaproteobacteria;Xanthomonadales;Xanthomonadaceae;Stenotrophomonas;Stenotrophomonas_terrae
NODE_47_length_38434_cov_2.91056_28	CE1	PF10503	Esterase_PHB_depolymerase	K03932	polyhydroxybutyrate_depolymerase_[Gordonia_soli]	Bacteria;Actinobacteria;Actinobacteria;Corynebacteriales;Gordoniaceae;Gordonia;Gordonia_soli
NODE_47_length_38434_cov_2.91056_29	GH1	PF00232	Glycosyl_hydrolase_family_1	K05350	glycoside_hydrolase_family_1_[Gordonia_effusa]	Bacteria;Actinobacteria;Actinobacteria;Corynebacteriales;Gordoniaceae;Gordonia;Gordonia_effusa
NODE_470_length_7302_cov_1.95019_1	GH116	PF04685	Glycosyl-hydrolase_family_116;_catalytic_region		hypothetical_protein_[Microbacterium_sp._Root61]	Bacteria;Actinobacteria;Actinobacteria;Micrococcales;Microbacteriaceae;Microbacterium;Microbacterium_Root61
NODE_47022_length_371_cov_0.612319_1	GH13_10	PF00128	Alpha_amylase;_catalytic_domain	K01236	malto-oligosyltrehalose_trehalohydrolase_[Variovorax_sp._Root473]	Bacteria;Proteobacteria;Betaproteobacteria;Burkholderiales;Comamonadaceae;Variovorax;Variovorax_Root473
NODE_472_length_7295_cov_1.90694_4	CE1	PF12697	Alpha/beta_hydrolase_family		alpha/beta_hydrolase_[Leucobacter_salsicius]	Bacteria;Actinobacteria;Actinobacteria;Micrococcales;Microbacteriaceae;Leucobacter;Leucobacter_celer
NODE_47262_length_370_cov_0.367273_1	GH43_19	PF00251	Glycosyl_hydrolases_family_32_N-terminal_domain	K09955	Glycosyl_hydrolases_family_43_[Sphingobacterium_mizutaii]	Bacteria;Bacteroidetes;Sphingobacteriia;Sphingobacteriales;Sphingobacteriaceae;Sphingobacterium;Sphingobacterium_mizutaii
NODE_474_length_7276_cov_2.02604_5	CE10	PF00135	Carboxylesterase_family	K03929	carboxylesterase_[Microbacterium_oxydans]	Bacteria;Actinobacteria;Actinobacteria;Micrococcales;Microbacteriaceae;Microbacterium;Microbacterium_MEJ108Y
NODE_47433_length_369_cov_1.08394_1	GH103	PF13406	Transglycosylase_SLT_domain	K08305	lytic_murein_transglycosylase_B_[Stenotrophomonas_humi]	Bacteria;Proteobacteria;Gammaproteobacteria;Xanthomonadales;Xanthomonadaceae;Stenotrophomonas;Stenotrophomonas_humi
NODE_47463_length_369_cov_0.653285_1	CBM66			K13676	hypothetical_protein_[Pedobacter_sp._R20-19]	Bacteria;Bacteroidetes;Sphingobacteriia;Sphingobacteriales;Sphingobacteriaceae;Pedobacter;Pedobacter_R20-19
NODE_47496_length_369_cov_0.744526_1	GH23	PF01464	Transglycosylase_SLT_domain	K08307	membrane-bound_lytic_murein_transglycosylase_D_[Pseudoxanthomonas_sp._CF125]	Bacteria;Proteobacteria;Gammaproteobacteria;Xanthomonadales;Xanthomonadaceae;Pseudoxanthomonas;Pseudoxanthomonas_CF125
NODE_4750_length_1322_cov_1.05705_2	CE1	PF00561	alpha/beta_hydrolase_fold		MULTISPECIES:_epoxide_hydrolase_[Burkholderiaceae]	Bacteria;Proteobacteria;Betaproteobacteria;Burkholderiales;Burkholderiaceae;;
NODE_47516_length_369_cov_0.726277_1	GT51	PF00912	Transglycosylase		penicillin-binding_protein_[Arthrobacter_sp._W1]	Bacteria;Actinobacteria;Actinobacteria;Micrococcales;Micrococcaceae;Arthrobacter;Arthrobacter_W1
NODE_47693_length_368_cov_0.886447_1	GH109	PF01408	Oxidoreductase_family;_NAD-binding_Rossmann_fold		oxidoreductase_[Staphylococcus_sciuri]	Bacteria;Firmicutes;Bacilli;Bacillales;Staphylococcaceae;Staphylococcus;Staphylococcus_sciuri
NODE_477_length_7259_cov_2.62786_3	AA7	PF02913;PF01565	FAD_linked_oxidases;_C-terminal_domain;FAD_binding_domain	K00104	glycolate_oxidase_[Paracoccus_halophilus]	Bacteria;Proteobacteria;Alphaproteobacteria;Rhodobacterales;Rhodobacteraceae;Paracoccus;Paracoccus_halophilus
NODE_47731_length_368_cov_0.391941_1	GT51	PF00912	Transglycosylase	K03814	MULTISPECIES:_monofunctional_biosynthetic_peptidoglycan_transglycosylase_[Sphingopyxis]	Bacteria;Proteobacteria;Alphaproteobacteria;Sphingomonadales;Sphingomonadaceae;Sphingopyxis;
NODE_47855_length_367_cov_1.13971_1	GT4				glycosyltransferase_[Halofilum_ochraceum]	Bacteria;Proteobacteria;Gammaproteobacteria;Chromatiales;Ectothiorhodospiraceae;Halofilum;Halofilum_ochraceum
NODE_47891_length_367_cov_0.680147_1	GT4	PF00534	Glycosyl_transferases_group_1	K13659	colanic_acid_biosynthesis_glycosyltransferase_WcaL_[Loktanella_hongkongensis]	Bacteria;Proteobacteria;Alphaproteobacteria;Rhodobacterales;Rhodobacteraceae;Loktanella;Loktanella_hongkongensis
NODE_47969_length_367_cov_1.11029_1	CBM44	PF00801	PKD_domain		PKD_domain-containing_protein_[Leifsonia_sp._Leaf336]	Bacteria;Actinobacteria;Actinobacteria;Micrococcales;Microbacteriaceae;Leifsonia;Leifsonia_Leaf336
NODE_48_length_37046_cov_6.20714_28	GH73	PF05257;PF01832	CHAP_domain;Mannosyl-glycoprotein_endo-beta-N-acetylglucosaminidase		mannosyl-glycoprotein_endo-beta-N-acetylglucosamidase_[Staphylococcus_saprophyticus]	Bacteria;Firmicutes;Bacilli;Bacillales;Staphylococcaceae;Staphylococcus;Staphylococcus_saprophyticus
NODE_4811_length_1313_cov_1.0665_1	GT2	PF00535	Glycosyl_transferase_family_2	K03669	membrane_glycosyltransferase_[Pseudoxanthomonas_sp._CF125]	Bacteria;Proteobacteria;Gammaproteobacteria;Xanthomonadales;Xanthomonadaceae;Pseudoxanthomonas;Pseudoxanthomonas_CF125
NODE_48136_length_366_cov_0.808118_1	AA6	PF12724	Flavodoxin_domain	K03809	MULTISPECIES:_flavodoxin_[Acinetobacter]	Bacteria;Proteobacteria;Gammaproteobacteria;Pseudomonadales;Moraxellaceae;Acinetobacter;
NODE_4816_length_1313_cov_1.41708_1	GT26	PF03808	Glycosyl_transferase_WecB/TagA/CpsF_family	K05946	Hypothetical_protein_SSCIU_00700_[Staphylococcus_sciuri_subsp._sciuri]	Bacteria;Firmicutes;Bacilli;Bacillales;Staphylococcaceae;Staphylococcus;Staphylococcus_sciuri
NODE_4837_length_1309_cov_1.28666_1	GT83				putative_membrane_protein_[Paraburkholderia_fungorum]	Bacteria;Proteobacteria;Betaproteobacteria;Burkholderiales;Burkholderiaceae;Paraburkholderia;Paraburkholderia_fungorum
NODE_48412_length_365_cov_1.17778_1	GT2	PF00535	Glycosyl_transferase_family_2		hypothetical_protein_[Chryseobacterium_sp._CF356]	Bacteria;Bacteroidetes;Flavobacteriia;Flavobacteriales;Flavobacteriaceae;Chryseobacterium;Chryseobacterium_CF356
NODE_4846_length_1308_cov_1.08162_2	CE10	PF07859	alpha/beta_hydrolase_fold	K14731	Acetyl_esterase/lipase_[Paraburkholderia_phenazinium]	Bacteria;Proteobacteria;Betaproteobacteria;Burkholderiales;Burkholderiaceae;Paraburkholderia;Paraburkholderia_phenazinium
NODE_48498_length_365_cov_1.56667_1	AA6	PF03358	NADPH-dependent_FMN_reductase	K00299	MULTISPECIES:_FMN-dependent_NADH-azoreductase_[Staphylococcus]	Bacteria;Firmicutes;Bacilli;Bacillales;Staphylococcaceae;Staphylococcus;
NODE_485_length_7141_cov_2.43017_1	GT51	PF00905;PF00912	Penicillin_binding_protein_transpeptidase_domain;Transglycosylase	K05366	glycosyl_transferase_[Paracoccus_saliphilus]	Bacteria;Proteobacteria;Alphaproteobacteria;Rhodobacterales;Rhodobacteraceae;Paracoccus;Paracoccus_saliphilus
NODE_4866_length_1305_cov_1.33058_1	GT2	PF00535	Glycosyl_transferase_family_2		glycosyl_transferase_family_2_[Burkholderia_sp._K24]	Bacteria;Proteobacteria;Betaproteobacteria;Burkholderiales;Burkholderiaceae;Burkholderia;Burkholderia_K24
NODE_4866_length_1305_cov_1.33058_2	GT2	PF00535	Glycosyl_transferase_family_2		glycosyl_transferase_family_2_[Paraburkholderia_fungorum]	Bacteria;Proteobacteria;Betaproteobacteria;Burkholderiales;Burkholderiaceae;Paraburkholderia;Paraburkholderia_fungorum
NODE_48728_length_364_cov_1.01487_1	GH3	PF00933	Glycosyl_hydrolase_family_3_N_terminal_domain	K05349	beta-glucosidase_[Microbacterium_yannicii]	Bacteria;Actinobacteria;Actinobacteria;Micrococcales;Microbacteriaceae;Microbacterium;Microbacterium_yannicii
NODE_4877_length_1303_cov_1.39321_1	GH109	PF01408	Oxidoreductase_family;_NAD-binding_Rossmann_fold		Predicted_dehydrogenase_[Pseudoxanthomonas_indica]	Bacteria;Proteobacteria;Gammaproteobacteria;Xanthomonadales;Xanthomonadaceae;Pseudoxanthomonas;Pseudoxanthomonas_indica
NODE_48822_length_364_cov_0.587361_1	GH109	PF01408	Oxidoreductase_family;_NAD-binding_Rossmann_fold		dehydrogenase_[Microbacterium_testaceum]	Bacteria;Actinobacteria;Actinobacteria;Micrococcales;Microbacteriaceae;Microbacterium;Microbacterium_testaceum
NODE_48975_length_363_cov_0.809701_1	GH13	PF00128	Alpha_amylase;_catalytic_domain		1;4-alpha-glucan_branching_protein_[Sphingobacteriales_bacterium_46-32]	Bacteria;Bacteroidetes;Sphingobacteriia;Sphingobacteriales;;;Sphingobacteriales_bacterium_46-32
NODE_49_length_36185_cov_10.3184_24	AA3	PF00732;PF05199	GMC_oxidoreductase	K20927	GMC_oxidoreductase_[Glaciibacter_superstes]	Bacteria;Actinobacteria;Actinobacteria;Micrococcales;Microbacteriaceae;Glaciibacter;Glaciibacter_superstes
NODE_4900_length_1300_cov_0.897095_2	GH109	PF01408	Oxidoreductase_family;_NAD-binding_Rossmann_fold		dehydrogenase_[Arthrobacter_sp._EpRS66]	Bacteria;Actinobacteria;Actinobacteria;Micrococcales;Micrococcaceae;Arthrobacter;Arthrobacter_EpRS66
NODE_49026_length_363_cov_0.779851_1	GT73			K10562	hypothetical_protein_[Achromobacter_sp._RTa]	Bacteria;Proteobacteria;Betaproteobacteria;Burkholderiales;Alcaligenaceae;Achromobacter;Achromobacter_RTa
NODE_4907_length_1298_cov_1.12552_1	CE7	PF05448	Acetyl_xylan_esterase_(AXE1)	K01060	acetyl_xylan_esterase_[Cutibacterium_acnes]	Bacteria;Actinobacteria;Actinobacteria;Propionibacteriales;Propionibacteriaceae;Cutibacterium;Cutibacterium_acnes
NODE_49151_length_362_cov_0.692884_1	GH105	PF07470	Glycosyl_Hydrolase_Family_88		glycosyl_hydrolase_[Sunxiuqinia_dokdonensis]	Bacteria;Bacteroidetes;Bacteroidia;Marinilabiliales;Prolixibacteraceae;Sunxiuqinia;Sunxiuqinia_dokdonensis
NODE_49191_length_362_cov_0.460674_1	GH103	PF13406	Transglycosylase_SLT_domain		lytic_transglycosylase_[Ochrobactrum_rhizosphaerae]	Bacteria;Proteobacteria;Alphaproteobacteria;Rhizobiales;Brucellaceae;Ochrobactrum;Ochrobactrum_rhizosphaerae
NODE_4920_length_1296_cov_1.12573_2	GH23	PF01464	Transglycosylase_SLT_domain		hypothetical_protein_[Paraburkholderia_fungorum]	Bacteria;Proteobacteria;Betaproteobacteria;Burkholderiales;Burkholderiaceae;Paraburkholderia;Paraburkholderia_fungorum
NODE_4931_length_1294_cov_1.36197_1	CE1	PF00326	Prolyl_oligopeptidase_family		Alpha/beta_hydrolase_family_protein_[Pseudoxanthomonas_sp._CF125]	Bacteria;Proteobacteria;Gammaproteobacteria;Xanthomonadales;Xanthomonadaceae;Pseudoxanthomonas;Pseudoxanthomonas_CF125
NODE_49345_length_362_cov_1.25843_1	GT28	PF04101	Glycosyltransferase_family_28_C-terminal_domain		hypothetical_protein_[Microbacterium_hydrocarbonoxydans]	Bacteria;Actinobacteria;Actinobacteria;Micrococcales;Microbacteriaceae;Microbacterium;Microbacterium_hydrocarbonoxydans
NODE_4938_length_1293_cov_1.19533_2	GH4	PF11975;PF02056	Family_4_glycosyl_hydrolase_C-terminal_domain;Family_4_glycosyl_hydrolase	K01222	MULTISPECIES:_6-phospho-beta-glucosidase_[Propionibacteriaceae]	Bacteria;Actinobacteria;Actinobacteria;Propionibacteriales;Propionibacteriaceae;;
NODE_49558_length_361_cov_0.575188_1	GH13_26	PF00128	Alpha_amylase;_catalytic_domain	K06044	malto-oligosyltrehalose_synthase_[Granulicoccus_phenolivorans]	Bacteria;Actinobacteria;Actinobacteria;Propionibacteriales;Propionibacteriaceae;Granulicoccus;Granulicoccus_phenolivorans
NODE_49579_length_361_cov_0.240602_1	CE10	PF00135	Carboxylesterase_family	K03929	carboxylesterase_[Leifsonia_sp._Leaf336]	Bacteria;Actinobacteria;Actinobacteria;Micrococcales;Microbacteriaceae;Leifsonia;Leifsonia_Leaf336
NODE_49588_length_361_cov_1.29323_1	GH47	PF01532	Glycosyl_hydrolase_family_47	K10085	glycoside_hydrolase_family_47_[Stenotrophomonas_humi]	Bacteria;Proteobacteria;Gammaproteobacteria;Xanthomonadales;Xanthomonadaceae;Stenotrophomonas;Stenotrophomonas_humi
NODE_49640_length_360_cov_1.16981_1	CE4	PF04464	CDP-Glycerol:Poly(glycerophosphate)_glycerophosphotransferase	K09809	hypothetical_protein_[Staphylococcus_sciuri]	Bacteria;Firmicutes;Bacilli;Bacillales;Staphylococcaceae;Staphylococcus;Staphylococcus_sciuri
NODE_49663_length_360_cov_0.932075_1	GH104	PF00959	Phage_lysozyme	K01185	lysozyme;_partial_[Xanthomonas_oryzae]	Bacteria;Proteobacteria;Gammaproteobacteria;;;;
NODE_49716_length_360_cov_0.701887_1	CBM32	PF00754	F5/8_type_C_domain		hypothetical_protein_[Niabella_aurantiaca]	Bacteria;Bacteroidetes;Chitinophagia;Chitinophagales;Chitinophagaceae;Niabella;Niabella_aurantiaca
NODE_4975_length_1287_cov_0.965604_2	CBM50	PF01476	LysM_domain		peptidoglycan-binding_protein_LysM_[Stenotrophomonas_humi]	Bacteria;Proteobacteria;Gammaproteobacteria;Xanthomonadales;Xanthomonadaceae;Stenotrophomonas;Stenotrophomonas_humi
NODE_49928_length_359_cov_0.704545_1	GT2	PF00535	Glycosyl_transferase_family_2		hypothetical_protein_[Microbacterium_barkeri]	Bacteria;Actinobacteria;Actinobacteria;Micrococcales;Microbacteriaceae;Microbacterium;Microbacterium_barkeri
NODE_49947_length_359_cov_1.27652_1	GT4	PF00534	Glycosyl_transferases_group_1		glycosyl_transferase_family_1_[Pseudomonas_stutzeri]	Bacteria;Proteobacteria;Gammaproteobacteria;Pseudomonadales;Pseudomonadaceae;Pseudomonas;Pseudomonas_stutzeri
NODE_5_length_579822_cov_10.8156_161	GT5	PF13439;PF00534	Glycosyltransferase_Family_4;Glycosyl_transferases_group_1	K16148	glycosyl_transferase_family_1_[Microbacterium_aurum]	Bacteria;Actinobacteria;Actinobacteria;Micrococcales;Microbacteriaceae;Microbacterium;Microbacterium_aurum
NODE_5_length_579822_cov_10.8156_179	CE3	PF13472	GDSL-like_Lipase/Acylhydrolase_family		SGNH_hydrolase_[Microbacterium_hominis]	Bacteria;Actinobacteria;Actinobacteria;Micrococcales;Microbacteriaceae;Microbacterium;Microbacterium_hominis
NODE_5_length_579822_cov_10.8156_364	CE10	PF00135	Carboxylesterase_family	K03929	carboxylesterase_[Microbacterium_sp._70-38]	Bacteria;Actinobacteria;Actinobacteria;Micrococcales;Microbacteriaceae;Microbacterium;Microbacterium_70-38
NODE_5_length_579822_cov_10.8156_371	GH1	PF00232	Glycosyl_hydrolase_family_1	K05350	beta-glucosidase_[Microbacterium_sp._CH12i]	Bacteria;Actinobacteria;Actinobacteria;Micrococcales;Microbacteriaceae;Microbacterium;Microbacterium_CH12i
NODE_5_length_579822_cov_10.8156_43	GT35	PF00343	Carbohydrate_phosphorylase	K00688	Maltodextrin_phosphorylase_[Microbacterium_laevaniformans]	Bacteria;Actinobacteria;Actinobacteria;Micrococcales;Microbacteriaceae;Microbacterium;Microbacterium_laevaniformans
NODE_5_length_579822_cov_10.8156_430	GH38	PF01074;PF09261;PF07748	Glycosyl_hydrolases_family_38_N-terminal_domain;Alpha_mannosidase_middle_domain;Glycosyl_hydrolases_family_38_C-terminal_domain	K01191	hypothetical_protein_ABS63_03445_[Microbacterium_sp._SCN_70-27]	Bacteria;Actinobacteria;Actinobacteria;Micrococcales;Microbacteriaceae;Microbacterium;Microbacterium_SCN_70-27	Fcan01_05547-PA	30.527	891	3.93e-117	385
NODE_5_length_579822_cov_10.8156_445	CBM48 GH13_11	PF00128;PF02922	Alpha_amylase;_catalytic_domain;Carbohydrate-binding_module_48_(Isoamylase_N-terminal_domain)	K02438	glycogen_debranching_enzyme_GlgX_[Microbacterium_hominis]	Bacteria;Actinobacteria;Actinobacteria;Micrococcales;Microbacteriaceae;Microbacterium;Microbacterium_hominis
NODE_5_length_579822_cov_10.8156_446	GH13_3	PF11896	Domain_of_unknown_function_(DUF3416)	K16147	alpha-1;4-glucan--maltose-1-phosphate_maltosyltransferase_[Microbacterium_sp._SCN_70-200]	Bacteria;Actinobacteria;Actinobacteria;Micrococcales;Microbacteriaceae;Microbacterium;Microbacterium_SCN_70-200
NODE_5_length_579822_cov_10.8156_447	GH13_9 CBM48	PF00128;PF02922;PF02806	Alpha_amylase;_catalytic_domain;Carbohydrate-binding_module_48_(Isoamylase_N-terminal_domain);Alpha_amylase;_C-terminal_all-beta_domain	K00700	1;4-alpha-glucan_branching_enzyme_[Microbacterium_sp._RU33B]	Bacteria;Actinobacteria;Actinobacteria;Micrococcales;Microbacteriaceae;Microbacterium;Microbacterium_RU33B
NODE_5_length_579822_cov_10.8156_527	GT20	PF00982	Glycosyltransferase_family_20	K00697	trehalose-6-phosphate_synthase_[Microbacterium_sp._B24]	Bacteria;Actinobacteria;Actinobacteria;Micrococcales;Microbacteriaceae;Microbacterium;Microbacterium_B24
NODE_5_length_579822_cov_10.8156_67	CBM50	PF01476	LysM_domain		hypothetical_protein_ABS62_05180_[Microbacterium_sp._SCN_70-200]	Bacteria;Actinobacteria;Actinobacteria;Micrococcales;Microbacteriaceae;Microbacterium;Microbacterium_SCN_70-200
NODE_5_length_579822_cov_10.8156_79	GT28	PF04101;PF03033	Glycosyltransferase_family_28_C-terminal_domain;Glycosyltransferase_family_28_N-terminal_domain	K02563	MULTISPECIES:_undecaprenyldiphospho-muramoylpentapeptide_beta-N-_acetylglucosaminyltransferase_[Microbacterium]	Bacteria;Actinobacteria;Actinobacteria;Micrococcales;Microbacteriaceae;Microbacterium;
NODE_50_length_35250_cov_2.44839_7	GH23	PF01464	Transglycosylase_SLT_domain		Transglycosylase_SLT_domain-containing_protein_[Paracoccus_saliphilus]	Bacteria;Proteobacteria;Alphaproteobacteria;Rhodobacterales;Rhodobacteraceae;Paracoccus;Paracoccus_saliphilus
NODE_50041_length_359_cov_0.886364_1	CE1	PF00561	alpha/beta_hydrolase_fold		alpha/beta_hydrolase_[Arthrobacter_sp._NIO-1057]	Bacteria;Actinobacteria;Actinobacteria;Micrococcales;Micrococcaceae;Arthrobacter;Arthrobacter_NIO-1057
NODE_5010_length_1283_cov_1.43939_3	CBM50	PF01476	LysM_domain	K19224	N-acetylmuramoyl-L-alanine_amidase_[Staphylococcus_fleurettii]	Bacteria;Firmicutes;Bacilli;Bacillales;Staphylococcaceae;Staphylococcus;Staphylococcus_fleurettii
NODE_5012_length_1283_cov_0.676768_1	CE1	PF13407;PF00326	Periplasmic_binding_protein_domain;Prolyl_oligopeptidase_family	K02058	LacI_family_transcriptional_regulator_[Microbacterium_sp._CH12i]	Bacteria;Actinobacteria;Actinobacteria;Micrococcales;Microbacteriaceae;Microbacterium;Microbacterium_CH12i
NODE_5014_length_1283_cov_1.31566_1	CE1	PF12697	Alpha/beta_hydrolase_family		alpha/beta_hydrolase_[Burkholderia_sp._K24]	Bacteria;Proteobacteria;Betaproteobacteria;Burkholderiales;Burkholderiaceae;Burkholderia;Burkholderia_K24
NODE_50164_length_359_cov_0.484848_1	GT4	PF00534	Glycosyl_transferases_group_1		glycosyl_transferase_[Paraburkholderia_fungorum]	Bacteria;Proteobacteria;Betaproteobacteria;Burkholderiales;Burkholderiaceae;Paraburkholderia;Paraburkholderia_fungorum
NODE_5017_length_1282_cov_1.71946_1	GH1	PF00232	Glycosyl_hydrolase_family_1	K05350	beta-glucosidase/6-phospho-beta-glucosidase/_beta-galactosidase_[Microbacterium_sp._HM58-2]	Bacteria;Actinobacteria;Actinobacteria;Micrococcales;Microbacteriaceae;Microbacterium;Microbacterium_HM58-2
NODE_5033_length_1280_cov_1.65907_1	CE16			K12686	hypothetical_protein_N792_10105_[Lysobacter_concretionis_Ko07_=_DSM_16239]	Bacteria;Proteobacteria;Gammaproteobacteria;Xanthomonadales;Xanthomonadaceae;Lysobacter;Lysobacter_concretionis
NODE_50331_length_358_cov_0.657795_1	GH74				hypothetical_protein_AUG81_03010;_partial_[Verrucomicrobia_bacterium_13_1_20CM_4_54_11]	Bacteria;Verrucomicrobia;;;;;Verrucomicrobia_bacterium_13_1_20CM_4_54_11
NODE_5036_length_1279_cov_1.00169_2	GH8	PF01270	Glycosyl_hydrolases_family_8		hypothetical_protein_[Paraburkholderia_fungorum]	Bacteria;Proteobacteria;Betaproteobacteria;Burkholderiales;Burkholderiaceae;Paraburkholderia;Paraburkholderia_aspalathi
NODE_505_length_6980_cov_1.91227_4	AA3	PF05199;PF00732	GMC_oxidoreductase	K00108	choline_dehydrogenase_[Staphylococcus_fleurettii]	Bacteria;Firmicutes;Bacilli;Bacillales;Staphylococcaceae;Staphylococcus;Staphylococcus_fleurettii	Fcan01_01205-PA	35.325	569	5.67e-90	289
NODE_50514_length_357_cov_0.70229_1	GT2	PF00535	Glycosyl_transferase_family_2		dolichol-phosphate_mannosyltransferase_[Ochrobactrum_rhizosphaerae]	Bacteria;Proteobacteria;Alphaproteobacteria;Rhizobiales;Brucellaceae;Ochrobactrum;Ochrobactrum_rhizosphaerae
NODE_50599_length_357_cov_1.06489_1	GH3	PF00933	Glycosyl_hydrolase_family_3_N_terminal_domain	K05349	beta-glucosidase_[Sphingobacterium_mizutaii]	Bacteria;Bacteroidetes;Sphingobacteriia;Sphingobacteriales;Sphingobacteriaceae;Sphingobacterium;Sphingobacterium_mizutaii
NODE_50648_length_357_cov_0.889313_1	CBM9				hypothetical_protein_[Imtechella_halotolerans]	Bacteria;Bacteroidetes;Flavobacteriia;Flavobacteriales;Flavobacteriaceae;Imtechella;Imtechella_halotolerans
NODE_5076_length_1275_cov_0.945763_1	CE1	PF00756	Putative_esterase	K07017	hypothetical_protein_[Staphylococcus_sp._MB371]	Bacteria;Firmicutes;Bacilli;Bacillales;Staphylococcaceae;Staphylococcus;Staphylococcus_MB371
NODE_50982_length_356_cov_0.720307_1	GH74				hypothetical_protein_SAMN05661044_00109_[Pseudosphingobacterium_domesticum]	Bacteria;Bacteroidetes;Sphingobacteriia;Sphingobacteriales;Sphingobacteriaceae;Pseudosphingobacterium;Pseudosphingobacterium_domesticum
NODE_51_length_34617_cov_3.21612_13	AA3	PF00732;PF05199	GMC_oxidoreductase	K00108	choline_oxidase_[Gordonia_kroppenstedtii]	Bacteria;Actinobacteria;Actinobacteria;Corynebacteriales;Gordoniaceae;Gordonia;Gordonia_kroppenstedtii
NODE_51155_length_355_cov_1.11538_2	GT4	PF00534	Glycosyl_transferases_group_1		N-acetyl-alpha-D-glucosaminyl_L-malate_synthase_BshA_[Staphylococcus_sciuri]	Bacteria;Firmicutes;Bacilli;Bacillales;Staphylococcaceae;Staphylococcus;Staphylococcus_sciuri
NODE_5118_length_1267_cov_1.46246_2	GT4	PF13579;PF00534	Glycosyl_transferase_4-like_domain;Glycosyl_transferases_group_1		glycosyltransferase_WbuB_[Microbacterium_profundi]	Bacteria;Actinobacteria;Actinobacteria;Micrococcales;Microbacteriaceae;Microbacterium;Microbacterium_profundi
NODE_512_length_6926_cov_1.9249_2	AA7	PF02913;PF01565	FAD_linked_oxidases;_C-terminal_domain;FAD_binding_domain	K00102;K00104	glycolate_oxidase_[Brevibacterium_casei]	Bacteria;Actinobacteria;Actinobacteria;Micrococcales;Brevibacteriaceae;Brevibacterium;Brevibacterium_casei
NODE_51303_length_354_cov_0.718147_1	GH88				Glycosyl_Hydrolase_Family_88_[Pseudosphingobacterium_domesticum]	Bacteria;Bacteroidetes;Sphingobacteriia;Sphingobacteriales;Sphingobacteriaceae;Pseudosphingobacterium;Pseudosphingobacterium_domesticum
NODE_5133_length_1264_cov_1.34645_2	GH73	PF01832	Mannosyl-glycoprotein_endo-beta-N-acetylglucosaminidase	K01227	autolysin_[Staphylococcus_fleurettii]	Bacteria;Firmicutes;Bacilli;Bacillales;Staphylococcaceae;Staphylococcus;Staphylococcus_fleurettii
NODE_51507_length_354_cov_0.957529_1	GH23				peptidoglycan-binding_protein_[Lysobacter_sp._Root690]	Bacteria;Proteobacteria;Gammaproteobacteria;Xanthomonadales;Xanthomonadaceae;Lysobacter;Lysobacter_Root690
NODE_51556_length_354_cov_0.853282_1	CE12	PF13472	GDSL-like_Lipase/Acylhydrolase_family		G-D-S-L_family_lipolytic_protein_[Sphingopyxis_sp._LC81]	Bacteria;Proteobacteria;Alphaproteobacteria;Sphingomonadales;Sphingomonadaceae;Sphingopyxis;Sphingopyxis_LC81
NODE_51578_length_354_cov_1.05019_1	CBM50			K01183	LysM_domain-containing_protein_[Glutamicibacter_arilaitensis]	Bacteria;Actinobacteria;Actinobacteria;Micrococcales;Micrococcaceae;Glutamicibacter;Glutamicibacter_arilaitensis
NODE_51590_length_353_cov_0.717054_1	CBM67	PF08531	Alpha-L-rhamnosidase_N-terminal_domain	K05989	Alpha-L-rhamnosidase_N-terminal_domain-containing_protein_[Niabella_drilacis]	Bacteria;Bacteroidetes;Chitinophagia;Chitinophagales;Chitinophagaceae;Niabella;Niabella_drilacis
NODE_51683_length_353_cov_0.829457_1	CBM50			K03043	No_hits_found
NODE_51781_length_353_cov_0.44186_1	GH32	PF00251	Glycosyl_hydrolases_family_32_N-terminal_domain	K01212;K03332	fructan_beta-fructosidase_[Sphingobacterium_mizutaii]	Bacteria;Bacteroidetes;Sphingobacteriia;Sphingobacteriales;Sphingobacteriaceae;Sphingobacterium;Sphingobacterium_mizutaii
NODE_51813_length_353_cov_0.48062_1	GH73	PF01832	Mannosyl-glycoprotein_endo-beta-N-acetylglucosaminidase	K01227	autolysin_[Staphylococcus_fleurettii]	Bacteria;Firmicutes;Bacilli;Bacillales;Staphylococcaceae;Staphylococcus;Staphylococcus_fleurettii
NODE_5192_length_1256_cov_1.08699_2	GT9	PF01075	Glycosyltransferase_family_9_(heptosyltransferase)	K02841	lipopolysaccharide_heptosyltransferase_I_[Paraburkholderia_fungorum]	Bacteria;Proteobacteria;Betaproteobacteria;Burkholderiales;Burkholderiaceae;Paraburkholderia;Paraburkholderia_fungorum
NODE_51954_length_352_cov_0.964981_1	CBM4			K12567	sulfatase_[Pedobacter_sp._CCM_8644]	Bacteria;Bacteroidetes;Sphingobacteriia;Sphingobacteriales;Sphingobacteriaceae;Pedobacter;Pedobacter_psychrophilus
NODE_52030_length_352_cov_0.836576_1	GH109	PF01408	Oxidoreductase_family;_NAD-binding_Rossmann_fold		hypothetical_protein_[Corynebacterium_doosanense]	Bacteria;Actinobacteria;Actinobacteria;Corynebacteriales;Corynebacteriaceae;Corynebacterium;Corynebacterium_doosanense
NODE_52194_length_351_cov_0.84375_1	GT4	PF00534	Glycosyl_transferases_group_1		glycosyl_transferase_group_1_[Sphingobacteriales_bacterium_41-5]	Bacteria;Bacteroidetes;Sphingobacteriia;Sphingobacteriales;;;Sphingobacteriales_bacterium_41-5
NODE_5221_length_1252_cov_1.89196_1	CE14	PF02585	GlcNAc-PI_de-N-acetylase		PIG-L_family_deacetylase_[Microbacterium_sp._CH12i]	Bacteria;Actinobacteria;Actinobacteria;Micrococcales;Microbacteriaceae;Microbacterium;Microbacterium_SCN_70-18
NODE_52219_length_351_cov_0.679688_1	GH5	PF00150	Cellulase_(glycosyl_hydrolase_family_5)	K01179	endoglucanase_[Parafilimonas_terrae]	Bacteria;Bacteroidetes;Chitinophagia;Chitinophagales;Chitinophagaceae;Parafilimonas;Parafilimonas_terrae
NODE_52263_length_351_cov_0.484375_1	CBM44			K20276	hypothetical_protein_A3F37_01820_[Candidatus_Saccharibacteria_bacterium_RIFCSPHIGHO2_12_FULL_41_12]	Bacteria;Candidatus_Saccharibacteria;;;;;Candidatus_Saccharibacteria_bacterium_RIFCSPHIGHO2_12_FULL_41_12
NODE_5246_length_1249_cov_0.873484_1	GT2	PF00535	Glycosyl_transferase_family_2		glycosyl_transferase_[Pseudoxanthomonas_sp._J31]	Bacteria;Proteobacteria;Gammaproteobacteria;Xanthomonadales;Xanthomonadaceae;Pseudoxanthomonas;Pseudoxanthomonas_J31
NODE_52510_length_350_cov_0.72549_1	GT30	PF04413	3-Deoxy-D-manno-octulosonic-acid_transferase_(kdotransferase)	K02527	3-deoxy-D-manno-octulosonic_acid_transferase_[Stenotrophomonas_humi]	Bacteria;Proteobacteria;Gammaproteobacteria;Xanthomonadales;Xanthomonadaceae;Stenotrophomonas;Stenotrophomonas_humi
NODE_5257_length_1248_cov_1.085_2	GT2	PF00535	Glycosyl_transferase_family_2		glycosyl_transferase_[Paraburkholderia_xenovorans]	Bacteria;Proteobacteria;Betaproteobacteria;Burkholderiales;Burkholderiaceae;Paraburkholderia;Paraburkholderia_xenovorans
NODE_526_length_6803_cov_2.00104_3	CE9	PF01979	Amidohydrolase_family	K01443	N-acetylglucosamine-6-phosphate_deacetylase_[Microbacterium_sp._69-10]	Bacteria;Actinobacteria;Actinobacteria;Micrococcales;Microbacteriaceae;Microbacterium;Microbacterium_69-10
NODE_526_length_6803_cov_2.00104_4	GH20	PF02838;PF00728	Glycosyl_hydrolase_family_20;_domain_2;Glycosyl_hydrolase_family_20;_catalytic_domain	K12373	beta-N-acetylhexosaminidase_[Microbacterium_resistens]	Bacteria;Actinobacteria;Actinobacteria;Micrococcales;Microbacteriaceae;Microbacterium;Microbacterium_resistens
NODE_52608_length_350_cov_0.67451_1	GT4	PF13692	Glycosyl_transferases_group_1	K08256	MULTISPECIES:_group_1_glycosyl_transferase_[Rhodococcus]	Bacteria;Actinobacteria;Actinobacteria;Corynebacteriales;Nocardiaceae;Rhodococcus;
NODE_5262_length_1247_cov_1.59809_1	CBM44	PF02868;PF01447;PF00801	Thermolysin_metallopeptidase;_alpha-helical_domain;Thermolysin_metallopeptidase;_catalytic_domain;PKD_domain	K01399;K08604	zinc_metalloase_domain_protein_[Lysobacter_gummosus]	Bacteria;Proteobacteria;Gammaproteobacteria;Xanthomonadales;Xanthomonadaceae;Lysobacter;Lysobacter_gummosus
NODE_52714_length_350_cov_1.40392_1	GH18	PF00704	Glycosyl_hydrolases_family_18	K01183	chitinase_[Pseudoxanthomonas_sp._CF125]	Bacteria;Proteobacteria;Gammaproteobacteria;Xanthomonadales;Xanthomonadaceae;Pseudoxanthomonas;Pseudoxanthomonas_CF125
NODE_52776_length_349_cov_0.850394_1	CE4	PF01522	Polysaccharide_deacetylase		hypothetical_protein_[Glutamicibacter_mysorens]	Bacteria;Actinobacteria;Actinobacteria;Micrococcales;Micrococcaceae;Glutamicibacter;Glutamicibacter_arilaitensis
NODE_52905_length_349_cov_0.80315_1	GT4	PF00534	Glycosyl_transferases_group_1		glycosyl_transferase_family_1_[Paraburkholderia_fungorum]	Bacteria;Proteobacteria;Betaproteobacteria;Burkholderiales;Burkholderiaceae;Paraburkholderia;Paraburkholderia_fungorum
NODE_52908_length_349_cov_0.484252_1	GT51	PF00912	Transglycosylase	K05367	penicillin-binding_protein_1C_[Stenotrophomonas_humi]	Bacteria;Proteobacteria;Gammaproteobacteria;Xanthomonadales;Xanthomonadaceae;Stenotrophomonas;Stenotrophomonas_terrae
NODE_53_length_33098_cov_2.672_17	GT2	PF00535	Glycosyl_transferase_family_2		glycosyltransferase_[Paracoccus_aminovorans]	Bacteria;Proteobacteria;Alphaproteobacteria;Rhodobacterales;Rhodobacteraceae;Paracoccus;Paracoccus_aminovorans
NODE_532_length_6704_cov_2.50991_3	GH109	PF02894;PF01408	Oxidoreductase_family;_C-terminal_alpha/beta_domain;Oxidoreductase_family;_NAD-binding_Rossmann_fold		oxidoreductase_[Paracoccus_sp._TRP]	Bacteria;Proteobacteria;Alphaproteobacteria;Rhodobacterales;Rhodobacteraceae;Paracoccus;
NODE_53213_length_348_cov_0.83004_1	cohesin	PF06980	Protein_of_unknown_function_(DUF1302)		hypothetical_protein_[Paraburkholderia_fungorum]	Bacteria;Proteobacteria;Betaproteobacteria;Burkholderiales;Burkholderiaceae;Paraburkholderia;Paraburkholderia_fungorum
NODE_5325_length_1239_cov_1.45892_2	GH1	PF00232	Glycosyl_hydrolase_family_1	K01220	6-phospho-beta-galactosidase_[Staphylococcus_fleurettii]	Bacteria;Firmicutes;Bacilli;Bacillales;Staphylococcaceae;Staphylococcus;Staphylococcus_fleurettii
NODE_5328_length_1238_cov_0.895888_1	GH109	PF01408	Oxidoreductase_family;_NAD-binding_Rossmann_fold		hypothetical_protein_[Arthrobacter_sp._NIO-1057]	Bacteria;Actinobacteria;Actinobacteria;Micrococcales;Micrococcaceae;Arthrobacter;Arthrobacter_NIO-1057
NODE_53374_length_347_cov_0.690476_1	CBM50	PF01476	LysM_domain		LysM_repeat-containing_protein_[Pseudosphingobacterium_domesticum]	Bacteria;Bacteroidetes;Sphingobacteriia;Sphingobacteriales;Sphingobacteriaceae;Pseudosphingobacterium;Pseudosphingobacterium_domesticum
NODE_53389_length_347_cov_0.492063_1	GT2	PF00535	Glycosyl_transferase_family_2	K00721	glycosyl_transferase_[Cutibacterium_acnes]	Bacteria;Actinobacteria;Actinobacteria;Propionibacteriales;Propionibacteriaceae;Cutibacterium;Cutibacterium_acnes
NODE_53483_length_347_cov_0.484127_1	GH13_3	PF00128	Alpha_amylase;_catalytic_domain	K16147	alpha-amylase_[Propionibacterium_acnes_JCM_18918]	Bacteria;Actinobacteria;Actinobacteria;Propionibacteriales;Propionibacteriaceae;Cutibacterium;Cutibacterium_acnes
NODE_53597_length_346_cov_0.49004_1	GH23	PF01464	Transglycosylase_SLT_domain	K08309	lytic_transglycosylase_[Pseudomonas_stutzeri]	Bacteria;Proteobacteria;Gammaproteobacteria;Pseudomonadales;Pseudomonadaceae;Pseudomonas;Pseudomonas_stutzeri
NODE_5367_length_1232_cov_0.905013_1	CBM48 GH13_9	PF02922;PF00128	Carbohydrate-binding_module_48_(Isoamylase_N-terminal_domain);Alpha_amylase;_catalytic_domain	K00700	MULTISPECIES:_glycogen-branching_enzyme_[Burkholderiaceae]	Bacteria;Proteobacteria;Betaproteobacteria;Burkholderiales;Burkholderiaceae;;
NODE_53718_length_346_cov_0.61753_1	GH3	PF00933	Glycosyl_hydrolase_family_3_N_terminal_domain	K05349	beta-glucosidase_[Caulobacter_sp._AP07]	Bacteria;Proteobacteria;Alphaproteobacteria;Caulobacterales;Caulobacteraceae;Caulobacter;Caulobacter_AP07
NODE_538_length_6636_cov_1.97967_4	GH109	PF01408;PF02894	Oxidoreductase_family;_NAD-binding_Rossmann_fold;Oxidoreductase_family;_C-terminal_alpha/beta_domain		Myo-inositol_2-dehydrogenase_[Microbacterium_esteraromaticum]	Bacteria;Actinobacteria;Actinobacteria;Micrococcales;Microbacteriaceae;Microbacterium;Microbacterium_esteraromaticum
NODE_53859_length_346_cov_0.494024_2	GH23			K08309	MULTISPECIES:_lytic_transglycosylase_[Sphingopyxis]	Bacteria;Proteobacteria;Alphaproteobacteria;Sphingomonadales;Sphingomonadaceae;Sphingopyxis;
NODE_539_length_6621_cov_2.76846_7	AA2	PF00141	Peroxidase	K03782	catalase-peroxidase;_partial_[Gordonia_effusa]	Bacteria;Actinobacteria;Actinobacteria;Corynebacteriales;Gordoniaceae;Gordonia;Gordonia_effusa	Fcan01_07010-PA	25.723	346	1.23e-21	97.1
NODE_53918_length_345_cov_0.988_1	GH33	PF13088	BNR_repeat-like_domain	K01186	sialidase-1_[Sphingobacterium_mizutaii]	Bacteria;Bacteroidetes;Sphingobacteriia;Sphingobacteriales;Sphingobacteriaceae;Sphingobacterium;Sphingobacterium_mizutaii
NODE_5416_length_1226_cov_1.8099_1	CE10	PF00135	Carboxylesterase_family	K03929	para-nitrobenzyl_esterase_[Pseudoxanthomonas_sp._CF125]	Bacteria;Proteobacteria;Gammaproteobacteria;Xanthomonadales;Xanthomonadaceae;Pseudoxanthomonas;Pseudoxanthomonas_CF125
NODE_5428_length_1224_cov_1.20461_2	CE9	PF01979	Amidohydrolase_family	K01443	MULTISPECIES:_N-acetylglucosamine-6-phosphate_deacetylase_[Burkholderiaceae]	Bacteria;Proteobacteria;Betaproteobacteria;Burkholderiales;Burkholderiaceae;;
NODE_54377_length_344_cov_0.610442_1	GH13_31	PF00128	Alpha_amylase;_catalytic_domain	K01182;K01215	glucan_1%2C6-alpha-glucosidase_[Streptococcus_pneumoniae]	Bacteria;Firmicutes;Bacilli;Lactobacillales;Streptococcaceae;Streptococcus;Streptococcus_pneumoniae
NODE_54435_length_344_cov_0.73494_1	GH3	PF00933	Glycosyl_hydrolase_family_3_N_terminal_domain	K05349	beta-glucosidase_[Arthrobacter_sp._W1]	Bacteria;Actinobacteria;Actinobacteria;Micrococcales;Micrococcaceae;Arthrobacter;Arthrobacter_W1
NODE_545_length_6599_cov_1.81688_2	GT2	PF00535	Glycosyl_transferase_family_2		hypothetical_protein_[Microbacterium_aurum]	Bacteria;Actinobacteria;Actinobacteria;Micrococcales;Microbacteriaceae;Microbacterium;Microbacterium_aurum
NODE_545_length_6599_cov_1.81688_3	GT2	PF00535	Glycosyl_transferase_family_2		hypothetical_protein_[Microbacterium_aurum]	Bacteria;Actinobacteria;Actinobacteria;Micrococcales;Microbacteriaceae;Microbacterium;Microbacterium_aurum
NODE_547_length_6597_cov_1.64795_1	GT4	PF13439;PF00534	Glycosyltransferase_Family_4;Glycosyl_transferases_group_1		glucosyl_transferase_[Microbacterium_sp._XT11]	Bacteria;Actinobacteria;Actinobacteria;Micrococcales;Microbacteriaceae;Microbacterium;Microbacterium_XT11
NODE_5470_length_1219_cov_1.32028_2	GT4	PF00534	Glycosyl_transferases_group_1		Glycosyltransferase_involved_in_cell_wall_bisynthesis_[Pseudoxanthomonas_sp._CF125]	Bacteria;Proteobacteria;Gammaproteobacteria;Xanthomonadales;Xanthomonadaceae;Pseudoxanthomonas;Pseudoxanthomonas_CF125
NODE_54724_length_343_cov_1_1	GH109	PF01408	Oxidoreductase_family;_NAD-binding_Rossmann_fold		oxidoreductase_[Agrococcus_lahaulensis]	Bacteria;Actinobacteria;Actinobacteria;Micrococcales;Microbacteriaceae;Agrococcus;Agrococcus_lahaulensis
NODE_54747_length_343_cov_1.74597_1	CBM48	PF02922	Carbohydrate-binding_module_48_(Isoamylase_N-terminal_domain)	K00700	glycogen-branching_enzyme_[Microbacterium_profundi]	Bacteria;Actinobacteria;Actinobacteria;Micrococcales;Microbacteriaceae;Microbacterium;Microbacterium_profundi
NODE_54759_length_343_cov_0.689516_1	CBM32	PF00754	F5/8_type_C_domain	K19049	hypothetical_protein_[Aeromicrobium_choanae]	Bacteria;Actinobacteria;Actinobacteria;Propionibacteriales;Nocardioidaceae;Aeromicrobium;Aeromicrobium_choanae
NODE_54818_length_342_cov_0.995951_1	CBM61			K07041	hypothetical_protein_[Lysinimicrobium_soli]	Bacteria;Actinobacteria;Actinobacteria;Micrococcales;Demequinaceae;Lysinimicrobium;Lysinimicrobium_soli
NODE_54846_length_342_cov_0.906883_1	GH13_32	PF00128	Alpha_amylase;_catalytic_domain	K01176	glycosidase_[Brachybacterium_phenoliresistens]	Bacteria;Actinobacteria;Actinobacteria;Micrococcales;Dermabacteraceae;Brachybacterium;Brachybacterium_phenoliresistens
NODE_5495_length_1216_cov_0.815343_1	GT4	PF13472;PF00534;PF13439	GDSL-like_Lipase/Acylhydrolase_family;Glycosyl_transferases_group_1;Glycosyltransferase_Family_4	K12583	glycosyl_transferase_[Microbacterium_profundi]	Bacteria;Actinobacteria;Actinobacteria;Micrococcales;Microbacteriaceae;Microbacterium;Microbacterium_profundi
NODE_54953_length_342_cov_1.00405_1	GT2	PF03142	Chitin_synthase	K00698	hypothetical_protein_MGL_3688_[Malassezia_globosa_CBS_7966]	Eukaryota;Basidiomycota;Malasseziomycetes;Malasseziales;Malasseziaceae;Malassezia;Malassezia_globosa
NODE_55_length_31712_cov_3.07945_18	CE14	PF02585	GlcNAc-PI_de-N-acetylase		GlcNAc-PI_de-N-acetylase_[Gordonia_effusa]	Bacteria;Actinobacteria;Actinobacteria;Corynebacteriales;Gordoniaceae;Gordonia;Gordonia_effusa
NODE_55146_length_341_cov_0.752033_1	GT2	PF00535	Glycosyl_transferase_family_2		glycosyl_transferase_[Staphylococcus_fleurettii]	Bacteria;Firmicutes;Bacilli;Bacillales;Staphylococcaceae;Staphylococcus;Staphylococcus_vitulinus
NODE_5524_length_1211_cov_0.972222_1	GH92	PF07971	Glycosyl_hydrolase_family_92		sugar_hydrolase_[Stenotrophomonas_humi]	Bacteria;Proteobacteria;Gammaproteobacteria;Xanthomonadales;Xanthomonadaceae;Stenotrophomonas;
NODE_553_length_6493_cov_2.09409_1	GH13_30	PF00128	Alpha_amylase;_catalytic_domain	K01187	alpha-amylase_[Microbacterium_sp._XT11]	Bacteria;Actinobacteria;Actinobacteria;Micrococcales;Microbacteriaceae;Microbacterium;Microbacterium_XT11
NODE_55353_length_341_cov_0.434959_1	CBM44	PF00801	PKD_domain		hypothetical_protein_BGO09_09685;_partial_[Bacteroidetes_bacterium_47-18]	Bacteria;Bacteroidetes;;;;;Bacteroidetes_bacterium_47-18
NODE_55364_length_341_cov_1.5_1	GH13_9			K00700	MULTISPECIES:_glycogen-branching_enzyme_[Burkholderiaceae]	Bacteria;Proteobacteria;Betaproteobacteria;Burkholderiales;Burkholderiaceae;;
NODE_5549_length_1208_cov_1.26146_1	CE1	PF00326	Prolyl_oligopeptidase_family	K01322	prolyl_oligopeptidase_[Pseudoxanthomonas_indica]	Bacteria;Proteobacteria;Gammaproteobacteria;Xanthomonadales;Xanthomonadaceae;Pseudoxanthomonas;Pseudoxanthomonas_indica
NODE_55602_length_340_cov_0.755102_1	GH73	PF01832	Mannosyl-glycoprotein_endo-beta-N-acetylglucosaminidase	K01227	Mannosyl-glycoprotein_endo-beta-N-acetylglucosaminidase_(fragment)_[Staphylococcus_capitis]	Bacteria;Firmicutes;Bacilli;Bacillales;Staphylococcaceae;Staphylococcus;Staphylococcus_capitis
NODE_55608_length_340_cov_0.502041_1	GH109	PF01408	Oxidoreductase_family;_NAD-binding_Rossmann_fold		Tat_(twin-arginine_translocation)_pathway_signal_sequence_[Sphingobacterium_mizutaii]	Bacteria;Bacteroidetes;Sphingobacteriia;Sphingobacteriales;Sphingobacteriaceae;Sphingobacterium;Sphingobacterium_mizutaii
NODE_55676_length_340_cov_0.404082_1	GT19	PF02684	Lipid-A-disaccharide_synthetase	K00748	lipid-A-disaccharide_synthase_[Methylobacterium_sp._GXS13]	Bacteria;Proteobacteria;Alphaproteobacteria;Rhizobiales;Methylobacteriaceae;Methylobacterium;Methylobacterium_GXS13
NODE_5575_length_1204_cov_0.881876_2	CE10	PF07859	alpha/beta_hydrolase_fold	K01432	alpha/beta_hydrolase_[Burkholderia_sp._K24]	Bacteria;Proteobacteria;Betaproteobacteria;Burkholderiales;Burkholderiaceae;Burkholderia;Burkholderia_K24	Fcan01_05135-PA	29.362	235	1.05e-24	101
NODE_55759_length_340_cov_0.987755_1	GH4	PF02056	Family_4_glycosyl_hydrolase	K01232	6-phospho-alpha-glucosidase_[Staphylococcus_sciuri]	Bacteria;Firmicutes;Bacilli;Bacillales;Staphylococcaceae;Staphylococcus;Staphylococcus_sciuri
NODE_55780_length_339_cov_0.627049_1	GH109	PF01408	Oxidoreductase_family;_NAD-binding_Rossmann_fold		dehydrogenase_[Bacteroidia_bacterium_44-10]	Bacteria;Bacteroidetes;Bacteroidia;;;;Bacteroidia_bacterium_44-10
NODE_55856_length_339_cov_1.0082_1	GH35	PF01301	Glycosyl_hydrolases_family_35	K12308	beta-galactosidase_[Microbacterium_profundi]	Bacteria;Actinobacteria;Actinobacteria;Micrococcales;Microbacteriaceae;Microbacterium;Microbacterium_profundi
NODE_55941_length_339_cov_0.606557_1	CE1	PF00756	Putative_esterase	K16296	esterase_[Sphingopyxis_sp._MC1]	Bacteria;Proteobacteria;Alphaproteobacteria;Sphingomonadales;Sphingomonadaceae;Sphingopyxis;Sphingopyxis_MC1
NODE_55996_length_339_cov_1.0123_1	GH109	PF01408	Oxidoreductase_family;_NAD-binding_Rossmann_fold		oxidoreductase_[Burkholderia_sp._GAS332]	Bacteria;Proteobacteria;Betaproteobacteria;Burkholderiales;Burkholderiaceae;Burkholderia;Burkholderia_GAS332
NODE_560_length_6440_cov_3.01655_5	CE1	PF00756	Putative_esterase		mycolyltransferase_[Gordonia_effusa]	Bacteria;Actinobacteria;Actinobacteria;Corynebacteriales;Gordoniaceae;Gordonia;Gordonia_effusa
NODE_56207_length_338_cov_0.473251_1	GT4				glycoside_hydrolase_[Ochrobactrum_rhizosphaerae]	Bacteria;Proteobacteria;Alphaproteobacteria;Rhizobiales;Brucellaceae;Ochrobactrum;Ochrobactrum_rhizosphaerae
NODE_56274_length_338_cov_0.765432_1	PL22	PF07676	WD40-like_Beta_Propeller_Repeat	K03641	Dipeptidyl_aminopeptidase/acylaminoacyl_peptidase_[Sphingobacterium_mizutaii]	Bacteria;Bacteroidetes;Sphingobacteriia;Sphingobacteriales;Sphingobacteriaceae;Sphingobacterium;Sphingobacterium_mizutaii
NODE_56464_length_337_cov_1.27686_1	GH20	PF00728	Glycosyl_hydrolase_family_20;_catalytic_domain	K12373	beta-hexosaminidase_[Stenotrophomonas_humi]	Bacteria;Proteobacteria;Gammaproteobacteria;Xanthomonadales;Xanthomonadaceae;Stenotrophomonas;Stenotrophomonas_humi
NODE_56498_length_337_cov_0.855372_1	CE1	PF12146	Serine_aminopeptidase;_S33		hypothetical_protein_[Cutibacterium_acnes]	Bacteria;Actinobacteria;Actinobacteria;Propionibacteriales;Propionibacteriaceae;Cutibacterium;Cutibacterium_acnes
NODE_5660_length_1194_cov_1.59782_2	GH23	PF01464	Transglycosylase_SLT_domain	K03194	type_IV_secretion_system_protein_VirB1_[Pseudoxanthomonas_sp._CF125]	Bacteria;Proteobacteria;Gammaproteobacteria;Xanthomonadales;Xanthomonadaceae;Pseudoxanthomonas;Pseudoxanthomonas_CF125
NODE_5670_length_1192_cov_1.87603_2	CE3	PF13472	GDSL-like_Lipase/Acylhydrolase_family		hypothetical_protein_[Rathayibacter_tritici]	Bacteria;Actinobacteria;Actinobacteria;Micrococcales;Microbacteriaceae;Rathayibacter;Rathayibacter_tritici
NODE_5679_length_1191_cov_1.33029_2	AA3_2	PF00732	GMC_oxidoreductase		GMC_family_oxidoreductase_[Paraburkholderia_fungorum]	Bacteria;Proteobacteria;Betaproteobacteria;Burkholderiales;Burkholderiaceae;Paraburkholderia;Paraburkholderia_fungorum
NODE_56816_length_336_cov_0.634855_1	CE3	PF13472	GDSL-like_Lipase/Acylhydrolase_family		Lysophospholipase_L1_[Micromonospora_coriariae]	Bacteria;Actinobacteria;Actinobacteria;Micromonosporales;Micromonosporaceae;Micromonospora;Micromonospora_coriariae
NODE_57140_length_335_cov_0.895833_1	CE1	PF00756	Putative_esterase	K01070	S-formylglutathione_hydrolase_[Stenotrophomonas_humi]	Bacteria;Proteobacteria;Gammaproteobacteria;Xanthomonadales;Xanthomonadaceae;Stenotrophomonas;Stenotrophomonas_humi
NODE_57203_length_335_cov_0.5125_1	GH43	PF04616	Glycosyl_hydrolases_family_43		Ricin-type_beta-trefoil_lectin_domain-like_[Pseudosphingobacterium_domesticum]	Bacteria;Bacteroidetes;Sphingobacteriia;Sphingobacteriales;Sphingobacteriaceae;Pseudosphingobacterium;Pseudosphingobacterium_domesticum
NODE_57239_length_335_cov_0.766667_1	GT39			K00641	hypothetical_protein_SAMN05428990_1371_[Pseudoxanthomonas_sp._YR558]	Bacteria;Proteobacteria;Gammaproteobacteria;Xanthomonadales;Xanthomonadaceae;Pseudoxanthomonas;Pseudoxanthomonas_YR558
NODE_5742_length_1185_cov_1.44679_1	CE10	PF07859	alpha/beta_hydrolase_fold	K01066	hypothetical_protein_[Burkholderia_sp._K24]	Bacteria;Proteobacteria;Betaproteobacteria;Burkholderiales;Burkholderiaceae;Burkholderia;Burkholderia_K24
NODE_5743_length_1185_cov_0.880734_2	GT2	PF02709;PF00535	N-terminal_domain_of_galactosyltransferase;Glycosyl_transferase_family_2		glycosyl_transferase_[Stenotrophomonas_humi]	Bacteria;Proteobacteria;Gammaproteobacteria;Xanthomonadales;Xanthomonadaceae;Stenotrophomonas;Stenotrophomonas_humi
NODE_5745_length_1185_cov_0.90367_2	GH3	PF00933	Glycosyl_hydrolase_family_3_N_terminal_domain	K01207	MULTISPECIES:_beta-N-acetylhexosaminidase_[Burkholderiaceae]	Bacteria;Proteobacteria;Betaproteobacteria;Burkholderiales;Burkholderiaceae;;
NODE_57479_length_334_cov_1.03766_1	GT2	PF00535	Glycosyl_transferase_family_2		hypothetical_protein_[Flavobacterium_sp._URHB0058]	Bacteria;Bacteroidetes;Flavobacteriia;Flavobacteriales;Flavobacteriaceae;Flavobacterium;Flavobacterium_URHB0058
NODE_57494_length_334_cov_1.32636_1	GH74			K18651	hypothetical_protein_[Aequorivita_soesokkakensis]	Bacteria;Bacteroidetes;Flavobacteriia;Flavobacteriales;Flavobacteriaceae;Aequorivita;Aequorivita_soesokkakensis
NODE_57532_length_334_cov_0.514644_1	GT28	PF13528	Glycosyl_transferase_family_1		glycosyl_transferase_[Chryseobacterium_sp._YR460]	Bacteria;Bacteroidetes;Flavobacteriia;Flavobacteriales;Flavobacteriaceae;Chryseobacterium;Chryseobacterium_YR460
NODE_57643_length_334_cov_1.28033_1	GT51	PF00912	Transglycosylase	K05366	transglycosylase_[Staphylococcus_fleurettii]	Bacteria;Firmicutes;Bacilli;Bacillales;Staphylococcaceae;Staphylococcus;Staphylococcus_fleurettii
NODE_5765_length_1182_cov_1.25575_1	GT51	PF00912	Transglycosylase	K03814	monofunctional_biosynthetic_peptidoglycan_transglycosylase_[Pseudoxanthomonas_sp._CF125]	Bacteria;Proteobacteria;Gammaproteobacteria;Xanthomonadales;Xanthomonadaceae;Pseudoxanthomonas;Pseudoxanthomonas_CF125
NODE_5765_length_1182_cov_1.25575_2	GT2	PF00535	Glycosyl_transferase_family_2	K20534	Glycosyltransferase_involved_in_cell_wall_bisynthesis_[Pseudoxanthomonas_sp._CF125]	Bacteria;Proteobacteria;Gammaproteobacteria;Xanthomonadales;Xanthomonadaceae;Pseudoxanthomonas;Pseudoxanthomonas_CF125
NODE_5780_length_1181_cov_1.49816_1	GH133	PF12439;PF06202	Glycogen_debranching_enzyme_N_terminal;Amylo-alpha-1;6-glucosidase		glycogen_debranching_protein_[Burkholderia_sp._K24]	Bacteria;Proteobacteria;Betaproteobacteria;Burkholderiales;Burkholderiaceae;Burkholderia;Burkholderia_K24	Fcan01_14209-PA	35.714	98	1.19e-09	60.5
NODE_57830_length_333_cov_0.815126_1	GT4	PF00534	Glycosyl_transferases_group_1		hypothetical_protein_[Pseudoxanthomonas_dokdonensis]	Bacteria;Proteobacteria;Gammaproteobacteria;Xanthomonadales;Xanthomonadaceae;Pseudoxanthomonas;Pseudoxanthomonas_CF125
NODE_5790_length_1179_cov_1.53044_2	GT4	PF13439;PF00534	Glycosyltransferase_Family_4;Glycosyl_transferases_group_1		MULTISPECIES:_GDP-mannose-dependent_alpha-mannosyltransferase_[Burkholderiaceae]	Bacteria;Proteobacteria;Betaproteobacteria;Burkholderiales;Burkholderiaceae;;
NODE_580_length_6293_cov_1.88012_2	GH65	PF03633;PF03636;PF03632	Glycosyl_hydrolase_family_65;_C-terminal_domain;Glycosyl_hydrolase_family_65;_N-terminal_domain;Glycosyl_hydrolase_family_65_central_catalytic_domain	K05342	family_65_glycosyl_hydrolase_[Microbacterium_sp._AR7-10]	Bacteria;Actinobacteria;Actinobacteria;Micrococcales;Microbacteriaceae;Microbacterium;Microbacterium_AR7-10
NODE_58007_length_333_cov_0.378151_1	CBM44			K14645	PKD_repeat-containing_protein_[Phycicoccus_dokdonensis]	Bacteria;Actinobacteria;Actinobacteria;Micrococcales;Intrasporangiaceae;Phycicoccus;Phycicoccus_dokdonensis
NODE_5809_length_1177_cov_1.47135_1	GT4	PF00534	Glycosyl_transferases_group_1	K00712	accessory_Sec_system_glycosyltransferase_GtfA_[Staphylococcus_fleurettii]	Bacteria;Firmicutes;Bacilli;Bacillales;Staphylococcaceae;Staphylococcus;Staphylococcus_fleurettii
NODE_58095_length_333_cov_1.36975_1	PL22_1	PF07676	WD40-like_Beta_Propeller_Repeat		Imidazolonepropionase_[Sphingopyxis_sp._YR583]	Bacteria;Proteobacteria;Alphaproteobacteria;Sphingomonadales;Sphingomonadaceae;Sphingopyxis;Sphingopyxis_YR583
NODE_58100_length_333_cov_0.869748_1	GH38	PF01074	Glycosyl_hydrolases_family_38_N-terminal_domain	K01191	alpha-mannosidase_[Microbacterium_sp._292MF]	Bacteria;Actinobacteria;Actinobacteria;Micrococcales;Microbacteriaceae;Microbacterium;Microbacterium_292MF
NODE_5816_length_1176_cov_1.45791_1	GH103	PF13406	Transglycosylase_SLT_domain	K08305	lytic_murein_transglycosylase_B_[Paraburkholderia_fungorum]	Bacteria;Proteobacteria;Betaproteobacteria;Burkholderiales;Burkholderiaceae;Paraburkholderia;Paraburkholderia_fungorum
NODE_5826_length_1174_cov_1.16219_1	GT39	PF16192	C-terminal_four_TMM_region_of_protein-O-mannosyltransferase		putative_dolichyl-phosphate-mannose-protein_mannosyltransferase_[Propionibacterium_acnes_KPA171202]	Bacteria;Actinobacteria;Actinobacteria;Propionibacteriales;Propionibacteriaceae;Cutibacterium;Cutibacterium_acnes
NODE_58263_length_332_cov_1.13502_1	GH3	PF00933	Glycosyl_hydrolase_family_3_N_terminal_domain	K05349	glycosyl_hydrolase_[Microbacterium_sp._SCN_70-200]	Bacteria;Actinobacteria;Actinobacteria;Micrococcales;Microbacteriaceae;Microbacterium;Microbacterium_SCN_70-200
NODE_58281_length_332_cov_0.734177_1	GT26	PF00271	Helicase_conserved_C-terminal_domain	K03723	transcription-repair_coupling_factor_[Burkholderia_sp._GAS332]	Bacteria;Proteobacteria;Betaproteobacteria;Burkholderiales;Burkholderiaceae;Burkholderia;Burkholderia_GAS332
NODE_58318_length_332_cov_0.911392_1	CE6			K05970	sialate_O-acetylesterase_[Niabella_ginsenosidivorans]	Bacteria;Bacteroidetes;Chitinophagia;Chitinophagales;Chitinophagaceae;Niabella;Niabella_ginsenosidivorans
NODE_58368_length_332_cov_1.16456_1	GT4	PF00534	Glycosyl_transferases_group_1		hypothetical_protein_[Chryseobacterium_sp._FF12]	Bacteria;Bacteroidetes;Flavobacteriia;Flavobacteriales;Flavobacteriaceae;Chryseobacterium;Chryseobacterium_FF12
NODE_58774_length_331_cov_0.631356_1	GT2	PF00535	Glycosyl_transferase_family_2	K16650	hypothetical_protein_[Pedobacter_sp._V48]	Bacteria;Bacteroidetes;Sphingobacteriia;Sphingobacteriales;Sphingobacteriaceae;Pedobacter;Pedobacter_V48
NODE_58880_length_331_cov_1.17373_1	GT39			K16556	MULTISPECIES:_hypothetical_protein_[Propionibacteriaceae]	Bacteria;Actinobacteria;Actinobacteria;Propionibacteriales;Propionibacteriaceae;;
NODE_58884_length_331_cov_1.14831_1	GT51	PF00912	Transglycosylase	K03814	MULTISPECIES:_monofunctional_biosynthetic_peptidoglycan_transglycosylase_[Burkholderiaceae]	Bacteria;Proteobacteria;Betaproteobacteria;Burkholderiales;Burkholderiaceae;;
NODE_58923_length_330_cov_0.52766_1	CE1	PF00756	Putative_esterase		MULTISPECIES:_hypothetical_protein_[Corynebacterium]	Bacteria;Actinobacteria;Actinobacteria;Corynebacteriales;Corynebacteriaceae;Corynebacterium;
NODE_58984_length_330_cov_0.395745_1	CE5	PF06057	Bacterial_virulence_protein_(VirJ)		hypothetical_protein_BGP15_07850_[Sphingobacterium_sp._40-24]	Bacteria;Bacteroidetes;Sphingobacteriia;Sphingobacteriales;Sphingobacteriaceae;Sphingobacterium;Sphingobacterium_40-24
NODE_59_length_29772_cov_6.72268_22	CBM2			K05988	hypothetical_protein_[Devosia_insulae]	Bacteria;Proteobacteria;Alphaproteobacteria;Rhizobiales;Hyphomicrobiaceae;Devosia;Devosia_insulae
NODE_590_length_6224_cov_1.81025_4	GT51	PF00905;PF00912	Penicillin_binding_protein_transpeptidase_domain;Transglycosylase		thioredoxin_[Microbacterium_sp._Leaf320]	Bacteria;Actinobacteria;Actinobacteria;Micrococcales;Microbacteriaceae;Microbacterium;Microbacterium_Leaf320
NODE_59034_length_330_cov_0.52766_1	CBM50	PF01476	LysM_domain	K08307	Membrane-bound_lytic_murein_transglycosylase_D_precursor_[Acinetobacter_johnsonii]	Bacteria;Proteobacteria;Gammaproteobacteria;Pseudomonadales;Moraxellaceae;Acinetobacter;Acinetobacter_johnsonii
NODE_59058_length_330_cov_1.44255_1	CE5			K06237	lysin_B_[Gordonia_phage_Gsput1]	Viruses;;;Caudovirales;Siphoviridae;;Gordonia_phage_Gsput1
NODE_59073_length_330_cov_0.434043_1	GT26	PF03808	Glycosyl_transferase_WecB/TagA/CpsF_family	K21364	hypothetical_protein_[Burkholderia_calidae]	Bacteria;Proteobacteria;Betaproteobacteria;Burkholderiales;Burkholderiaceae;Burkholderia;Burkholderia_calidae
NODE_59159_length_330_cov_0.280851_1	GT4	PF00534	Glycosyl_transferases_group_1		hypothetical_protein_[Aestuariimicrobium_kwangyangense]	Bacteria;Actinobacteria;Actinobacteria;Propionibacteriales;Propionibacteriaceae;Aestuariimicrobium;Aestuariimicrobium_kwangyangense
NODE_5920_length_1164_cov_1.42657_1	GH16	PF00722	Glycosyl_hydrolases_family_16		glycoside_hydrolase_family_16_[Lysobacter_sp._Root690]	Bacteria;Proteobacteria;Gammaproteobacteria;Xanthomonadales;Xanthomonadaceae;Lysobacter;Lysobacter_Root690
NODE_594_length_6192_cov_2.67476_1	CE1	PF12697	Alpha/beta_hydrolase_family		alpha/beta_hydrolase_[Paracoccus_sp._S4493]	Bacteria;Proteobacteria;Alphaproteobacteria;Rhodobacterales;Rhodobacteraceae;Paracoccus;Paracoccus_S4493
NODE_5941_length_1162_cov_1.31022_2	CE3	PF13472	GDSL-like_Lipase/Acylhydrolase_family	K10804	acyl-CoA_thioesterase-1_[Pseudoxanthomonas_sp._CF125]	Bacteria;Proteobacteria;Gammaproteobacteria;Xanthomonadales;Xanthomonadaceae;Pseudoxanthomonas;Pseudoxanthomonas_CF125
NODE_59459_length_329_cov_1.61111_1	CE4	PF01522	Polysaccharide_deacetylase		polysaccharide_deacetylase_family_protein_[Propionibacterium_acnes_JCM_18918]	Bacteria;Actinobacteria;Actinobacteria;Propionibacteriales;Propionibacteriaceae;Cutibacterium;Cutibacterium_acnes
NODE_5953_length_1161_cov_1.33865_1	AA6	PF03358	NADPH-dependent_FMN_reductase	K00299	MULTISPECIES:_NADPH-dependent_FMN_reductase_[Microbacterium]	Bacteria;Actinobacteria;Actinobacteria;Micrococcales;Microbacteriaceae;Microbacterium;
NODE_5961_length_1161_cov_0.72045_2	GH1	PF00232	Glycosyl_hydrolase_family_1	K05350	beta-glucosidase_[Microbacterium_sp._CH12i]	Bacteria;Actinobacteria;Actinobacteria;Micrococcales;Microbacteriaceae;Microbacterium;Microbacterium_CH12i
NODE_59618_length_328_cov_0.759657_1	GT30	PF04413	3-Deoxy-D-manno-octulosonic-acid_transferase_(kdotransferase)	K02527	3-deoxy-D-manno-octulosonic-acid_transferase_[Pseudosphingobacterium_domesticum]	Bacteria;Bacteroidetes;Sphingobacteriia;Sphingobacteriales;Sphingobacteriaceae;Pseudosphingobacterium;Pseudosphingobacterium_domesticum
NODE_59816_length_328_cov_0.523605_1	GT2	PF13506	Glycosyl_transferase_family_21	K03669	glucan_biosynthesis_glucosyltransferase_H_[Methylobacterium_sp._GXF4]	Bacteria;Proteobacteria;Alphaproteobacteria;Rhizobiales;Methylobacteriaceae;Methylobacterium;Methylobacterium_GXF4
NODE_59848_length_328_cov_0.424893_1	CE4	PF01522	Polysaccharide_deacetylase		Peptidoglycan_N-acetylglucosamine_deacetylase_[Streptococcus_mitis]	Bacteria;Firmicutes;Bacilli;Lactobacillales;Streptococcaceae;Streptococcus;Streptococcus_mitis
NODE_5991_length_1157_cov_0.620527_1	GH13_30	PF00128	Alpha_amylase;_catalytic_domain	K01187	alpha-amylase_[Microbacterium_profundi]	Bacteria;Actinobacteria;Actinobacteria;Micrococcales;Microbacteriaceae;Microbacterium;Microbacterium_profundi
NODE_6_length_551218_cov_14.7187_158	AA6	PF03358	NADPH-dependent_FMN_reductase	K00299	MULTISPECIES:_NAD(P)H-dependent_FMN_reductase_[Pseudomonas]	Bacteria;Proteobacteria;Gammaproteobacteria;Pseudomonadales;Pseudomonadaceae;Pseudomonas;
NODE_6_length_551218_cov_14.7187_184	AA4	PF01565;PF02913	FAD_binding_domain;FAD_linked_oxidases;_C-terminal_domain		putative_oxidase_[Pseudomonas_fluorescens_Pf0-1]	Bacteria;Proteobacteria;Gammaproteobacteria;Pseudomonadales;Pseudomonadaceae;Pseudomonas;Pseudomonas_fluorescens	Fcan01_05065-PA	32.166	457	2.43e-88	280
NODE_6_length_551218_cov_14.7187_225	CE1	PF00561	alpha/beta_hydrolase_fold	K01055;K14727	alpha/beta_hydrolase_[Pseudomonas_sp._KG01]	Bacteria;Proteobacteria;Gammaproteobacteria;Pseudomonadales;Pseudomonadaceae;Pseudomonas;Pseudomonas_KG01
NODE_6_length_551218_cov_14.7187_266	AA3	PF00732;PF05199	GMC_oxidoreductase		GMC_family_oxidoreductase_[Pseudomonas_fluorescens]	Bacteria;Proteobacteria;Gammaproteobacteria;Pseudomonadales;Pseudomonadaceae;Pseudomonas;Pseudomonas_fluorescens
NODE_6_length_551218_cov_14.7187_280	GT51	PF00912	Transglycosylase	K03814	MULTISPECIES:_monofunctional_biosynthetic_peptidoglycan_transglycosylase_[Pseudomonas]	Bacteria;Proteobacteria;Gammaproteobacteria;Pseudomonadales;Pseudomonadaceae;Pseudomonas;
NODE_6_length_551218_cov_14.7187_338	GH102	PF06725;PF03562	3D_domain;MltA_specific_insert_domain	K08304	transglycosylase_[Pseudomonas_fluorescens]	Bacteria;Proteobacteria;Gammaproteobacteria;Pseudomonadales;Pseudomonadaceae;Pseudomonas;Pseudomonas_fluorescens
NODE_6_length_551218_cov_14.7187_352	PL7_1	PF08787	Alginate_lyase		alginate_lyase_[Pseudomonas_fluorescens]	Bacteria;Proteobacteria;Gammaproteobacteria;Pseudomonadales;Pseudomonadaceae;Pseudomonas;Pseudomonas_fluorescens
NODE_6_length_551218_cov_14.7187_364	AA3	PF05199;PF00732	GMC_oxidoreductase	K00108	choline_dehydrogenase_[Pseudomonas_sp._GM25]	Bacteria;Proteobacteria;Gammaproteobacteria;Pseudomonadales;Pseudomonadaceae;Pseudomonas;Pseudomonas_GM25
NODE_6_length_551218_cov_14.7187_389	AA3	PF05199;PF00732	GMC_oxidoreductase	K03333	choline_dehydrogenase_[Pseudomonas_koreensis]	Bacteria;Proteobacteria;Gammaproteobacteria;Pseudomonadales;Pseudomonadaceae;Pseudomonas;Pseudomonas_koreensis
NODE_6_length_551218_cov_14.7187_447	CE10	PF00326	Prolyl_oligopeptidase_family		dipeptidyl_aminopeptidase/acylaminoacyl_peptidase_[Pseudomonas_sp._GM25]	Bacteria;Proteobacteria;Gammaproteobacteria;Pseudomonadales;Pseudomonadaceae;Pseudomonas;Pseudomonas_GM25
NODE_60164_length_327_cov_0.659483_1	GT101	PF08759	Glycosyltransferase_GT-D_fold		hypothetical_protein_[Corynebacterium_sp._DNF00584]	Bacteria;Actinobacteria;Actinobacteria;Corynebacteriales;Corynebacteriaceae;Corynebacterium;Corynebacterium_DNF00584
NODE_60291_length_327_cov_1.50431_1	AA6			K03809	NAD(P)H_dehydrogenase_(quinone)_[Paraburkholderia_aspalathi]	Bacteria;Proteobacteria;Betaproteobacteria;Burkholderiales;Burkholderiaceae;Paraburkholderia;Paraburkholderia_aspalathi
NODE_60302_length_327_cov_1.30172_1	GT4	PF00534	Glycosyl_transferases_group_1		Glycosyltransferase_involved_in_cell_wall_bisynthesis_[Flavobacterium_marinum]	Bacteria;Bacteroidetes;Flavobacteriia;Flavobacteriales;Flavobacteriaceae;Flavobacterium;Flavobacterium_marinum
NODE_604_length_6098_cov_2.6057_5	GT4	PF00534	Glycosyl_transferases_group_1	K15521	Glycosyltransferase_involved_in_cell_wall_bisynthesis_[Paracoccus_homiensis]	Bacteria;Proteobacteria;Alphaproteobacteria;Rhodobacterales;Rhodobacteraceae;Paracoccus;Paracoccus_homiensis
NODE_604_length_6098_cov_2.6057_6	GT2	PF00535	Glycosyl_transferase_family_2		hypothetical_protein_[Oceanicola_litoreus]	Bacteria;Proteobacteria;Alphaproteobacteria;Rhodobacterales;Rhodobacteraceae;Oceanicola;Oceanicola_litoreus
NODE_6045_length_1152_cov_0.876064_2	GT4	PF00534	Glycosyl_transferases_group_1		glycosyltransferase;_group_1_family_protein_[Propionibacterium_sp._434-HC2]	Bacteria;Actinobacteria;Actinobacteria;Propionibacteriales;Propionibacteriaceae;Propionibacterium;Propionibacterium_434-HC2
NODE_60458_length_326_cov_0.536797_1	GH29	PF01120	Alpha-L-fucosidase	K01206	Alpha-L-fucosidase_[Sphingobacterium_nematocida]	Bacteria;Bacteroidetes;Sphingobacteriia;Sphingobacteriales;Sphingobacteriaceae;Sphingobacterium;Sphingobacterium_nematocida
NODE_60523_length_326_cov_0.532468_1	GT51	PF00912	Transglycosylase		penicillin-binding_protein_1;_partial_[Gordonia_araii_NBRC_100433]	Bacteria;Actinobacteria;Actinobacteria;Corynebacteriales;Gordoniaceae;Gordonia;Gordonia_araii
NODE_60592_length_326_cov_0.748918_1	PL12	PF07940	Heparinase_II/III-like_protein		heparinase_[Sphingopyxis_macrogoltabida]	Bacteria;Proteobacteria;Alphaproteobacteria;Sphingomonadales;Sphingomonadaceae;Sphingopyxis;Sphingopyxis_fribergensis
NODE_60662_length_326_cov_0.320346_1	CBM50	PF01476	LysM_domain	K06194	peptidoglycan-binding_protein_LysM_[Microbacterium_profundi]	Bacteria;Actinobacteria;Actinobacteria;Micrococcales;Microbacteriaceae;Microbacterium;Microbacterium_oxydans
NODE_60786_length_325_cov_1.21304_1	GT32	PF04488	Glycosyltransferase_sugar-binding_region_containing_DXD_motif		Glycosyltransferase_sugar-binding_region_containing_DXD_motif-containing_protein_[Algoriella_xinjiangensis]	Bacteria;Bacteroidetes;Flavobacteriia;Flavobacteriales;Flavobacteriaceae;Algoriella;Algoriella_xinjiangensis
NODE_60856_length_325_cov_0.534783_1	GH74			K03332	MULTISPECIES:_hypothetical_protein_[Microbacterium]	Bacteria;Actinobacteria;Actinobacteria;Micrococcales;Microbacteriaceae;Microbacterium;Microbacterium_oxydans
NODE_60890_length_325_cov_0.682609_1	GT4	PF00534	Glycosyl_transferases_group_1		glycosyltransferase_[Bacteroidetes_bacterium_43-93]	Bacteria;Bacteroidetes;;;;;Bacteroidetes_bacterium_43-93
NODE_6096_length_1146_cov_0.700285_1	GT2	PF00535	Glycosyl_transferase_family_2		MULTISPECIES:_hydrolase_[Micrococcaceae]	Bacteria;Actinobacteria;Actinobacteria;Micrococcales;Micrococcaceae;;
NODE_61_length_29299_cov_3.07465_25	CE10	PF07859	alpha/beta_hydrolase_fold	K01046	alpha/beta_hydrolase_[Gordonia_effusa]	Bacteria;Actinobacteria;Actinobacteria;Corynebacteriales;Gordoniaceae;Gordonia;Gordonia_effusa
NODE_610_length_6030_cov_1.5385_1	GT51	PF00905;PF00912	Penicillin_binding_protein_transpeptidase_domain;Transglycosylase		hypothetical_protein_[Microbacterium_sp._CF335]	Bacteria;Actinobacteria;Actinobacteria;Micrococcales;Microbacteriaceae;Microbacterium;Microbacterium_CF335
NODE_61053_length_325_cov_0.76087_1	GH29	PF01120	Alpha-L-fucosidase	K01206	alpha-L-fucosidase_[Sphingobacterium_mizutaii]	Bacteria;Bacteroidetes;Sphingobacteriia;Sphingobacteriales;Sphingobacteriaceae;Sphingobacterium;Sphingobacterium_mizutaii
NODE_61107_length_324_cov_0.759825_1	CBM44				hypothetical_protein_[Humibacillus_sp._DSM_29435]	Bacteria;Actinobacteria;Actinobacteria;Micrococcales;Intrasporangiaceae;Humibacillus;Humibacillus_DSM_29435
NODE_61151_length_324_cov_1.34934_1	GH109	PF01408	Oxidoreductase_family;_NAD-binding_Rossmann_fold		dehydrogenase_[Staphylococcus_sp._MB371]	Bacteria;Firmicutes;Bacilli;Bacillales;Staphylococcaceae;Staphylococcus;
NODE_6117_length_1144_cov_1.26501_2	GT2	PF00535	Glycosyl_transferase_family_2		Succinoglycan_biosynthesis_protein_ExoA_[Frigoribacterium_sp._JB110]	Bacteria;Actinobacteria;Actinobacteria;Micrococcales;Microbacteriaceae;Frigoribacterium;Frigoribacterium_JB110
NODE_61215_length_324_cov_0.672489_1	CBM22	PF02018	Carbohydrate_binding_domain	K15921	1;4-beta-xylanase_[Microbacterium_hydrocarbonoxydans]	Bacteria;Actinobacteria;Actinobacteria;Micrococcales;Microbacteriaceae;Microbacterium;Microbacterium_hydrocarbonoxydans
NODE_61314_length_324_cov_0.676856_1	CE4	PF01522	Polysaccharide_deacetylase		Polysacc_deac_1;_partial_[uncultured_Geobacter_sp.]	Bacteria;Proteobacteria;Deltaproteobacteria;Desulfuromonadales;Geobacteraceae;Geobacter;uncultured_Geobacter
NODE_61388_length_324_cov_1.33624_1	CE1	PF12697	Alpha/beta_hydrolase_family		alpha/beta_hydrolase_[Gordonia_araii]	Bacteria;Actinobacteria;Actinobacteria;Corynebacteriales;Gordoniaceae;Gordonia;Gordonia_araii
NODE_61522_length_323_cov_0.815789_1	CE11	PF03331	UDP-3-O-acyl_N-acetylglycosamine_deacetylase	K16363	UDP-3-O-[3-hydroxymyristoyl]_N-acetylglucosamine_deacetylase_[Sphingobacterium_sp._ML3W]	Bacteria;Bacteroidetes;Sphingobacteriia;Sphingobacteriales;Sphingobacteriaceae;Sphingobacterium;Sphingobacterium_ML3W
NODE_61568_length_323_cov_0.54386_1	PL22_1	PF07676	WD40-like_Beta_Propeller_Repeat		tolB_protein_precursor;_periplasmic_protein_involved_in_the_tonb-independent_uptake_of_group_A_colicins_[Sphingobacterium_faecium_PCAi_F2.5]	Bacteria;Bacteroidetes;Sphingobacteriia;Sphingobacteriales;Sphingobacteriaceae;Sphingobacterium;Sphingobacterium_faecium
NODE_61609_length_323_cov_0.947368_1	GH109	PF01408	Oxidoreductase_family;_NAD-binding_Rossmann_fold		oxidoreductase_[Aeromicrobium_choanae]	Bacteria;Actinobacteria;Actinobacteria;Propionibacteriales;Nocardioidaceae;Aeromicrobium;Aeromicrobium_choanae
NODE_61729_length_323_cov_1.07456_1	AA6			K03809	MULTISPECIES:_FMN_reductase_[Burkholderiaceae]	Bacteria;Proteobacteria;Betaproteobacteria;Burkholderiales;Burkholderiaceae;;
NODE_61748_length_323_cov_0.671053_1	CE1	PF00756	Putative_esterase		esterase_[Gordonia_araii]	Bacteria;Actinobacteria;Actinobacteria;Corynebacteriales;Gordoniaceae;Gordonia;Gordonia_araii
NODE_61769_length_323_cov_0.54386_1	CE10	PF07859	alpha/beta_hydrolase_fold	K01066	alpha/beta_hydrolase_[Sphingopyxis_sp._H115]	Bacteria;Proteobacteria;Alphaproteobacteria;Sphingomonadales;Sphingomonadaceae;Sphingopyxis;Sphingopyxis_H115
NODE_618_length_5965_cov_1.90903_5	GH23	PF01464	Transglycosylase_SLT_domain		hypothetical_protein_[Microbacterium_sp._AR7-10]	Bacteria;Actinobacteria;Actinobacteria;Micrococcales;Microbacteriaceae;Microbacterium;Microbacterium_AR7-10
NODE_61857_length_322_cov_0.546256_1	GH43	PF04616	Glycosyl_hydrolases_family_43		Ricin-type_beta-trefoil_lectin_domain-like_[Pseudosphingobacterium_domesticum]	Bacteria;Bacteroidetes;Sphingobacteriia;Sphingobacteriales;Sphingobacteriaceae;Pseudosphingobacterium;Pseudosphingobacterium_domesticum
NODE_61868_length_322_cov_0.951542_1	CE1				Alpha/beta_hydrolase_family_protein_[Pseudoxanthomonas_sp._CF125]	Bacteria;Proteobacteria;Gammaproteobacteria;Xanthomonadales;Xanthomonadaceae;Pseudoxanthomonas;Pseudoxanthomonas_CF125
NODE_6197_length_1134_cov_1.11068_1	CBM67			K07093	hypothetical_protein_[Microbacterium_hydrocarbonoxydans]	Bacteria;Actinobacteria;Actinobacteria;Micrococcales;Microbacteriaceae;Microbacterium;Microbacterium_hydrocarbonoxydans
NODE_6212_length_1133_cov_1.15992_1	GT21	PF13506	Glycosyl_transferase_family_21	K00720	glycosyl_transferase_[Burkholderia_sp._K24]	Bacteria;Proteobacteria;Betaproteobacteria;Burkholderiales;Burkholderiaceae;Burkholderia;Burkholderia_K24	Fcan01_26729-PA	36.782	87	3.6e-11	62
NODE_62203_length_321_cov_1.21681_1	GH109	PF01408	Oxidoreductase_family;_NAD-binding_Rossmann_fold	K00078	hypothetical_protein_[Microbacterium_profundi]	Bacteria;Actinobacteria;Actinobacteria;Micrococcales;Microbacteriaceae;Microbacterium;Microbacterium_profundi
NODE_6230_length_1130_cov_1.7971_2	CBM50	PF01476	LysM_domain	K01448	hypothetical_protein_[Gordonia_sp._KTR9]	Bacteria;Actinobacteria;Actinobacteria;Corynebacteriales;Gordoniaceae;Gordonia;Gordonia_KTR9
NODE_62364_length_321_cov_1.21681_1	CE4	PF01522	Polysaccharide_deacetylase		polysaccharide_deacetylase_[Arthrobacter_sp._CAL618]	Bacteria;Actinobacteria;Actinobacteria;Micrococcales;Micrococcaceae;Arthrobacter;Arthrobacter_CAL618
NODE_62500_length_321_cov_0.809735_1	GT2	PF00535	Glycosyl_transferase_family_2		glycosyl_transferase_[Stenotrophomonas_humi]	Bacteria;Proteobacteria;Gammaproteobacteria;Xanthomonadales;Xanthomonadaceae;Stenotrophomonas;Stenotrophomonas_humi
NODE_6253_length_1128_cov_0.805421_2	CE10	PF00326	Prolyl_oligopeptidase_family		S9_family_peptidase_[Microbacterium_profundi]	Bacteria;Actinobacteria;Actinobacteria;Micrococcales;Microbacteriaceae;Microbacterium;Microbacterium_profundi	Fcan01_16659-PA	28.947	152	1.63e-09	55.5
NODE_62548_length_321_cov_0.650442_1	GH23	PF01464	Transglycosylase_SLT_domain		lytic_transglycosylase_catalytic_[Sphingopyxis_alaskensis]	Bacteria;Proteobacteria;Alphaproteobacteria;Sphingomonadales;Sphingomonadaceae;Sphingopyxis;Sphingopyxis_alaskensis
NODE_62629_length_320_cov_0.662222_1	GH74			K00140	hypothetical_protein_[Stenotrophomonas_terrae]	Bacteria;Proteobacteria;Gammaproteobacteria;Xanthomonadales;Xanthomonadaceae;Stenotrophomonas;Stenotrophomonas_terrae
NODE_62661_length_320_cov_1.22222_1	CBM44	PF00801	PKD_domain		hypothetical_protein_[Cellulomonas_carbonis]	Bacteria;Actinobacteria;Actinobacteria;Micrococcales;Cellulomonadaceae;Cellulomonas;Cellulomonas_carbonis
NODE_62785_length_320_cov_0.4_1	CBM50	PF01476	LysM_domain	K01448	LysM_repeat-containing_protein_[Sphingobacterium_mizutaii]	Bacteria;Bacteroidetes;Sphingobacteriia;Sphingobacteriales;Sphingobacteriaceae;Sphingobacterium;Sphingobacterium_mizutaii
NODE_62850_length_320_cov_0.457778_1	GH13_20	PF00128	Alpha_amylase;_catalytic_domain	K01208	neopullulanase_[Streptococcus_sanguinis_SK160]	Bacteria;Firmicutes;Bacilli;Lactobacillales;Streptococcaceae;Streptococcus;Streptococcus_sanguinis
NODE_62901_length_320_cov_0.68_1	CE1	PF00756	Putative_esterase	K17076	tributyrin_esterase;_partial_[Staphylococcus_aureus]	Bacteria;Firmicutes;Bacilli;Bacillales;Staphylococcaceae;Staphylococcus;Staphylococcus_aureus
NODE_63_length_28419_cov_2.46085_26	GH103	PF01471;PF13406	Putative_peptidoglycan_binding_domain;Transglycosylase_SLT_domain	K08305	murein_transglycosylase_[Paracoccus_zeaxanthinifaciens]	Bacteria;Proteobacteria;Alphaproteobacteria;Rhodobacterales;Rhodobacteraceae;Paracoccus;Paracoccus_aminophilus
NODE_63_length_28419_cov_2.46085_31	CE10	PF07859	alpha/beta_hydrolase_fold		esterase_[Paracoccus_sp._SCN_68-21]	Bacteria;Proteobacteria;Alphaproteobacteria;Rhodobacterales;Rhodobacteraceae;Paracoccus;Paracoccus_SCN_68-21
NODE_63036_length_319_cov_1.23214_1	CE12			K06882	Lysophospholipase_L1_[Pseudoxanthomonas_sp._CF125]	Bacteria;Proteobacteria;Gammaproteobacteria;Xanthomonadales;Xanthomonadaceae;Pseudoxanthomonas;Pseudoxanthomonas_CF125
NODE_63157_length_319_cov_0.276786_1	CBM48			K02438	hypothetical_protein_BSY16_1205_[Sinorhizobium_sp._RAC02]	Bacteria;Proteobacteria;Alphaproteobacteria;Rhizobiales;Rhizobiaceae;Sinorhizobium;Sinorhizobium_RAC02
NODE_6319_length_1122_cov_1.83642_1	GH1	PF00232	Glycosyl_hydrolase_family_1	K01223	6-phospho-beta-glucosidase_[Staphylococcus_fleurettii]	Bacteria;Firmicutes;Bacilli;Bacillales;Staphylococcaceae;Staphylococcus;Staphylococcus_fleurettii
NODE_63200_length_319_cov_0.959821_1	CBM50	PF01476	LysM_domain		conserved_hypothetical_protein_[Pseudomonas_stutzeri_A1501]	Bacteria;Proteobacteria;Gammaproteobacteria;Pseudomonadales;Pseudomonadaceae;Pseudomonas;Pseudomonas_stutzeri
NODE_633_length_5872_cov_3.00952_2	CE1	PF00756	Putative_esterase		esterase_[Gordonia_effusa]	Bacteria;Actinobacteria;Actinobacteria;Corynebacteriales;Gordoniaceae;Gordonia;Gordonia_rhizosphera
NODE_6339_length_1120_cov_0.779512_1	GH109	PF01408;PF02894	Oxidoreductase_family;_NAD-binding_Rossmann_fold;Oxidoreductase_family;_C-terminal_alpha/beta_domain		oxidoreductase_[Microbacterium_hydrocarbonoxydans]	Bacteria;Actinobacteria;Actinobacteria;Micrococcales;Microbacteriaceae;Microbacterium;Microbacterium_hydrocarbonoxydans
NODE_63407_length_318_cov_0.547085_1	GH73	PF01832	Mannosyl-glycoprotein_endo-beta-N-acetylglucosaminidase	K02395	flagellar_biosynthesis_protein_FlgJ_[Stenotrophomonas_humi]	Bacteria;Proteobacteria;Gammaproteobacteria;Xanthomonadales;Xanthomonadaceae;Stenotrophomonas;Stenotrophomonas_humi
NODE_63460_length_318_cov_0.686099_1	GH85	PF03644	Glycosyl_hydrolase_family_85		hypothetical_protein_JCM18920_3327_[Propionibacterium_acnes_JCM_18920]	Bacteria;Actinobacteria;Actinobacteria;Propionibacteriales;Propionibacteriaceae;Cutibacterium;Cutibacterium_acnes
NODE_63465_length_318_cov_0.533632_1	CE4	PF01522	Polysaccharide_deacetylase		hypothetical_protein_[Azoarcus_toluclasticus]	Bacteria;Proteobacteria;Betaproteobacteria;Rhodocyclales;Zoogloeaceae;Azoarcus;Azoarcus_toluclasticus
NODE_63586_length_318_cov_0.55157_1	GH130	PF04041	beta-1;4-mannooligosaccharide_phosphorylase		Predicted_glycosyl_hydrolase;_GH43/DUF377_family_[Sphingobacterium_mizutaii]	Bacteria;Bacteroidetes;Sphingobacteriia;Sphingobacteriales;Sphingobacteriaceae;Sphingobacterium;Sphingobacterium_mizutaii
NODE_63602_length_318_cov_0.695067_1	GH109	PF01408	Oxidoreductase_family;_NAD-binding_Rossmann_fold		Predicted_dehydrogenase_[Sphingobacterium_mizutaii]	Bacteria;Bacteroidetes;Sphingobacteriia;Sphingobacteriales;Sphingobacteriaceae;Sphingobacterium;Sphingobacterium_mizutaii
NODE_6362_length_1117_cov_0.767123_1	GT51	PF00912	Transglycosylase		transglycosylase;_partial_[Propionibacterium_sp._409-HC1]	Bacteria;Actinobacteria;Actinobacteria;Propionibacteriales;Propionibacteriaceae;Propionibacterium;Propionibacterium_409-HC1
NODE_63622_length_318_cov_0.538117_1	CE10	PF07859	alpha/beta_hydrolase_fold		Acetyl_esterase/lipase_[Sphingobacterium_mizutaii]	Bacteria;Bacteroidetes;Sphingobacteriia;Sphingobacteriales;Sphingobacteriaceae;Sphingobacterium;Sphingobacterium_mizutaii
NODE_6372_length_1116_cov_1.42116_1	GT2	PF00535	Glycosyl_transferase_family_2		CDP-glycerol:glycerophosphate_glycerophosphotransferase_[Staphylococcus_fleurettii]	Bacteria;Firmicutes;Bacilli;Bacillales;Staphylococcaceae;Staphylococcus;Staphylococcus_fleurettii
NODE_6372_length_1116_cov_1.42116_2	GT4	PF00534	Glycosyl_transferases_group_1	K00712	poly(glycerol-phosphate)_alpha-glucosyltransferase_[Staphylococcus_fleurettii]	Bacteria;Firmicutes;Bacilli;Bacillales;Staphylococcaceae;Staphylococcus;Staphylococcus_fleurettii
NODE_6378_length_1116_cov_0.869736_1	GT20	PF00982	Glycosyltransferase_family_20	K00697	trehalose-6-phosphate_synthase_[Burkholderia_sp._K24]	Bacteria;Proteobacteria;Betaproteobacteria;Burkholderiales;Burkholderiaceae;Burkholderia;Burkholderia_K24
NODE_63894_length_317_cov_0.558559_1	GH3	PF00933	Glycosyl_hydrolase_family_3_N_terminal_domain	K05349	beta-glucosidase_[Krasilnikoviella_flava]	Bacteria;Actinobacteria;Actinobacteria;Micrococcales;Promicromonosporaceae;Krasilnikoviella;Krasilnikoviella_flava
NODE_6392_length_1114_cov_1.02944_1	GT4	PF00534	Glycosyl_transferases_group_1		glycosyl_transferase_family_1_[Glutamicibacter_sp._0426]	Bacteria;Actinobacteria;Actinobacteria;Micrococcales;Micrococcaceae;Glutamicibacter;Glutamicibacter_0426
NODE_63943_length_317_cov_0.558559_1	GT28	PF04101	Glycosyltransferase_family_28_C-terminal_domain	K02563	undecaprenyldiphospho-muramoylpentapeptide_beta-N-acetylglucosaminyltransferase_[Bacteroidetes_bacterium_43-16]	Bacteria;Bacteroidetes;;;;;Bacteroidetes_bacterium_43-16
NODE_64009_length_317_cov_0.495495_1	CBM32				hypothetical_protein_[Promicromonospora_sukumoe]	Bacteria;Actinobacteria;Actinobacteria;Micrococcales;Promicromonosporaceae;Promicromonospora;Promicromonospora_sukumoe
NODE_6404_length_1113_cov_0.764244_2	GH97	PF14508	Glycosyl-hydrolase_97_N-terminal	K01187	alpha-glucosidase_[Sphingopyxis_sp._H115]	Bacteria;Proteobacteria;Alphaproteobacteria;Sphingomonadales;Sphingomonadaceae;Sphingopyxis;Sphingopyxis_H115
NODE_64255_length_316_cov_0.692308_1	GH13_42			K01955	hypothetical_protein_[Empedobacter_falsenii]	Bacteria;Bacteroidetes;Flavobacteriia;Flavobacteriales;Flavobacteriaceae;Empedobacter;Empedobacter_falsenii
NODE_64284_length_316_cov_1.25792_1	CE8	PF01095	Pectinesterase	K01051	pectinesterase_[Pseudosphingobacterium_domesticum]	Bacteria;Bacteroidetes;Sphingobacteriia;Sphingobacteriales;Sphingobacteriaceae;Pseudosphingobacterium;Pseudosphingobacterium_domesticum	Fcan01_20326-PA	59.615	104	6.28e-37	127
NODE_64502_length_316_cov_0.552036_1	GT2	PF00535	Glycosyl_transferase_family_2		glycosyl_transferase_[Microbacterium_profundi]	Bacteria;Actinobacteria;Actinobacteria;Micrococcales;Microbacteriaceae;Microbacterium;Microbacterium_profundi
NODE_6451_length_1108_cov_1.12833_1	GH109	PF01408;PF02894	Oxidoreductase_family;_NAD-binding_Rossmann_fold;Oxidoreductase_family;_C-terminal_alpha/beta_domain		oxidoreductase_[Burkholderia_sp._K24]	Bacteria;Proteobacteria;Betaproteobacteria;Burkholderiales;Burkholderiaceae;Burkholderia;Burkholderia_K24
NODE_64562_length_316_cov_0.832579_1	CBM50	PF01476	LysM_domain	K08307	peptidase_M48_Ste24p_[Sphingopyxis_sp._RIFCSPHIGHO2_12_FULL_65_19]	Bacteria;Proteobacteria;Alphaproteobacteria;Sphingomonadales;Sphingomonadaceae;Sphingopyxis;Sphingopyxis_RIFCSPHIGHO2_12_FULL_65_19
NODE_6464_length_1106_cov_0.8091_2	GH23	PF01464	Transglycosylase_SLT_domain		transglycosylase_SLT_domain_protein_[Medicago_truncatula]	Eukaryota;Streptophyta;;Fabales;Fabaceae;Medicago;Medicago_truncatula
NODE_64676_length_315_cov_0.559091_1	GT2	PF00535	Glycosyl_transferase_family_2		Glycosyltransferase_involved_in_cell_wall_bisynthesis_[Pseudosphingobacterium_domesticum]	Bacteria;Bacteroidetes;Sphingobacteriia;Sphingobacteriales;Sphingobacteriaceae;Pseudosphingobacterium;Pseudosphingobacterium_domesticum
NODE_64723_length_315_cov_0.563636_1	CBM44			K09822	hypothetical_protein_BGO70_16440_[Bacteroidetes_bacterium_43-93]	Bacteria;Bacteroidetes;;;;;Bacteroidetes_bacterium_43-93
NODE_6489_length_1104_cov_1.59366_2	GT51	PF00912	Transglycosylase	K05366	penicillin-binding_protein_[Burkholderia_sp._GAS332]	Bacteria;Proteobacteria;Betaproteobacteria;Burkholderiales;Burkholderiaceae;Burkholderia;Burkholderia_GAS332
NODE_65_length_27390_cov_3.22154_18	CE10	PF07859	alpha/beta_hydrolase_fold	K01066	alpha/beta_hydrolase_[Gordonia_sp._QH-11]	Bacteria;Actinobacteria;Actinobacteria;Corynebacteriales;Gordoniaceae;Gordonia;Gordonia_QH-11	Fcan01_05013-PA	28.114	281	6.77e-20	90.9
NODE_65_length_27390_cov_3.22154_26	GT76	PF04188	Mannosyltransferase_(PIG-V)		membrane_protein_[Gordonia_effusa]	Bacteria;Actinobacteria;Actinobacteria;Corynebacteriales;Gordoniaceae;Gordonia;Gordonia_effusa
NODE_65032_length_314_cov_1.17808_1	CE4	PF01522	Polysaccharide_deacetylase		Peptidoglycan/xylan/chitin_deacetylase;_PgdA/CDA1_family_[Pseudoxanthomonas_sp._CF125]	Bacteria;Proteobacteria;Gammaproteobacteria;Xanthomonadales;Xanthomonadaceae;Pseudoxanthomonas;Pseudoxanthomonas_CF125
NODE_65141_length_314_cov_0.844749_1	GT2	PF00535	Glycosyl_transferase_family_2		Glycosyltransferase_involved_in_cell_wall_bisynthesis_[Chryseobacterium_antarcticum]	Bacteria;Bacteroidetes;Flavobacteriia;Flavobacteriales;Flavobacteriaceae;Chryseobacterium;Chryseobacterium_antarcticum
NODE_6516_length_1102_cov_0.959285_1	CE10	PF07859	alpha/beta_hydrolase_fold	K01066	alpha/beta_hydrolase_[Microbacterium_sp._XT11]	Bacteria;Actinobacteria;Actinobacteria;Micrococcales;Microbacteriaceae;Microbacterium;Microbacterium_XT11
NODE_6519_length_1101_cov_1.77734_2	GH32	PF00251	Glycosyl_hydrolases_family_32_N-terminal_domain	K01193	sucrose-6-phosphate_hydrolase_[Staphylococcus_fleurettii]	Bacteria;Firmicutes;Bacilli;Bacillales;Staphylococcaceae;Staphylococcus;Staphylococcus_fleurettii
NODE_652_length_5724_cov_2.58412_5	GT90	PF05686	Glycosyl_transferase_family_90		Glycosyl_transferase_family_90_[Paracoccus_alcaliphilus]	Bacteria;Proteobacteria;Alphaproteobacteria;Rhodobacterales;Rhodobacteraceae;Paracoccus;Paracoccus_alcaliphilus
NODE_6522_length_1101_cov_1.06064_1	GT2	PF13641	Glycosyltransferase_like_family_2	K16650	glycosyl_transferase_[Microbacterium_profundi]	Bacteria;Actinobacteria;Actinobacteria;Micrococcales;Microbacteriaceae;Microbacterium;Microbacterium_profundi
NODE_65230_length_314_cov_0.493151_1	GT4	PF00534	Glycosyl_transferases_group_1		glycosyl_transferase_family_1_[Pseudomonas_sp._Leaf127]	Bacteria;Proteobacteria;Gammaproteobacteria;Pseudomonadales;Pseudomonadaceae;Pseudomonas;Pseudomonas_Leaf127
NODE_653_length_5722_cov_2.03217_1	CE10	PF00135	Carboxylesterase_family	K03929	hypothetical_protein_BGN97_07765_[Microbacterium_sp._69-10]	Bacteria;Actinobacteria;Actinobacteria;Micrococcales;Microbacteriaceae;Microbacterium;Microbacterium_69-10
NODE_65360_length_314_cov_0.557078_1	CBM44	PF00801	PKD_domain	K01179	hypothetical_protein_BGO70_09435_[Bacteroidetes_bacterium_43-93]	Bacteria;Bacteroidetes;;;;;Bacteroidetes_bacterium_43-93
NODE_65536_length_313_cov_0.821101_1	GH93			K15562	hypothetical_protein_BGO84_09170_[Dysgonomonas_sp._37-18]	Bacteria;Bacteroidetes;Bacteroidia;Bacteroidales;Dysgonamonadaceae;Dysgonomonas;Dysgonomonas_37-18
[truncated: 432 more rows]
