# Supplementary material for: Antimicrobial activity and carbohydrate metabolism in the bacterial metagenome of the soil-living invertebrate Folsomia candida
Source: Sci Rep. 2019 May 13;9:7308. doi: 10.1038/s41598-019-43828-w (PMC6513849; doi:10.1038/s41598-019-43828-w)
Supplement: Supplementary file 5 — Supplementary Dataset 3 [file 41598_2019_43828_MOESM5_ESM.xlsx]

## Sheet: Sheet1
Sequence	Cluster	Type	From	To	Most similar known cluster	MIBiG BGC-ID
NODE_1_length_1306495_cov_10.0913	Cluster 1	Cf_putative	62162	67884	-	-
NODE_1_length_1306495_cov_10.0913	Cluster 2	Cf_putative	226381	245026	-	-
NODE_1_length_1306495_cov_10.0913	Cluster 3	Cf_fatty_acid	245983	267044	-	-
NODE_1_length_1306495_cov_10.0913	Cluster 4	Cf_putative	810483	820893	-	-
NODE_2_length_794931_cov_12.1173	Cluster 5	Cf_putative	298716	310107	-	-
NODE_2_length_794931_cov_12.1173	Cluster 6	Cf_putative	328723	333667	-	-
NODE_2_length_794931_cov_12.1173	Cluster 7	Cf_fatty_acid	456697	489479	-	-
NODE_2_length_794931_cov_12.1173	Cluster 8	Cf_fatty_acid	520734	541978	-	-
NODE_2_length_794931_cov_12.1173	Cluster 9	Cf_saccharide-Cf_fatty_acid	620528	660597	O-antigen_biosynthetic_gene_cluster (35% of genes show similarity)	BGC0000781_c1
NODE_2_length_794931_cov_12.1173	Cluster 10	Nrps	726838	779836	Pyoverdine_biosynthetic_gene_cluster (22% of genes show similarity)	BGC0000413_c1
NODE_3_length_777441_cov_11.6151	Cluster 11	Cf_putative	113664	118845	-	-
NODE_3_length_777441_cov_11.6151	Cluster 12	Cf_putative	191478	202242	-	-
NODE_3_length_777441_cov_11.6151	Cluster 13	Cf_saccharide	236172	284755	O-antigen_biosynthetic_gene_cluster (14% of genes show similarity)	BGC0000782_c1
NODE_3_length_777441_cov_11.6151	Cluster 14	Cf_putative	388735	399909	-	-
NODE_3_length_777441_cov_11.6151	Cluster 15	Cf_saccharide	455182	477216	-	-
NODE_3_length_777441_cov_11.6151	Cluster 16	T3pks-Cf_saccharide	691129	748431	-	-
NODE_4_length_649916_cov_12.3462	Cluster 17	Cf_fatty_acid -Cf_saccharide	138669	181526	-	-
NODE_4_length_649916_cov_12.3462	Cluster 18	Cf_fatty_acid	264491	285612	-	-
NODE_4_length_649916_cov_12.3462	Cluster 19	Bacteriocin	407592	429576	-	-
NODE_4_length_649916_cov_12.3462	Cluster 20	Bacteriocin	448763	465085	-	-
NODE_4_length_649916_cov_12.3462	Cluster 21	Cf_putative	597274	610206	-	-
NODE_5_length_579822_cov_10.8156	Cluster 22	Cf_putative	146708	161812	Herboxidiene_biosynthetic_gene_cluster (4% of genes show similarity)	BGC0001065_c1
NODE_5_length_579822_cov_10.8156	Cluster 23	Cf_putative	302513	308969	Enduracidin_biosynthetic_gene_cluster (4% of genes show similarity)	BGC0000341_c1
NODE_5_length_579822_cov_10.8156	Cluster 24	Cf_fatty_acid	352528	375164	-	-
NODE_5_length_579822_cov_10.8156	Cluster 25	Cf_putative	562042	568883	Bacillomycin_biosynthetic_gene_cluster (20% of genes show similarity)	BGC0001090_c1
NODE_6_length_551218_cov_14.7187	Cluster 26	Cf_putative	420074	434215	-	-
NODE_6_length_551218_cov_14.7187	Cluster 27	Cf_putative	462051	490501	-	-
NODE_7_length_503314_cov_11.2902	Cluster 28	Nrps	182238	263063	Pyoverdine_biosynthetic_gene_cluster (18% of genes show similarity)	BGC0000413_c1
NODE_7_length_503314_cov_11.2902	Cluster 29	Cf_saccharide	456774	503314	-	-
NODE_8_length_409013_cov_10.3926	Cluster 30	Bacteriocin	29362	40201	-	-
NODE_8_length_409013_cov_10.3926	Cluster 31	Nrps	155003	232512	Orfamide_biosynthetic_gene_cluster (47% of genes show similarity)	BGC0000399_c1
NODE_8_length_409013_cov_10.3926	Cluster 32	Nrps	248080	310310	-	-
NODE_8_length_409013_cov_10.3926	Cluster 33	Nrps-Arylpolyene	299145	353023	-	-
NODE_8_length_409013_cov_10.3926	Cluster 34	Siderophore	385882	409013	-	-
NODE_9_length_377772_cov_14.2229	Cluster 35	Cf_saccharide	218463	266607	Lipopolysaccharide_biosynthetic_gene_cluster (36% of genes show similarity)	BGC0000776_c1
NODE_9_length_377772_cov_14.2229	Cluster 36	Arylpolyene	292399	336012	APE_Vf_biosynthetic_gene_cluster (35% of genes show similarity)	BGC0000837_c1
NODE_10_length_365219_cov_11.9739	Cluster 37	Cf_putative	5857	14266	A54145_biosynthetic_gene_cluster (3% of genes show similarity)	BGC0000291_c1
NODE_10_length_365219_cov_11.9739	Cluster 38	Cf_putative	183782	207214	-	-
NODE_10_length_365219_cov_11.9739	Cluster 39	Cf_putative	251758	264869	-	-
NODE_10_length_365219_cov_11.9739	Cluster 40	Cf_putative	343391	347616	-	-
NODE_12_length_292435_cov_15.0647	Cluster 41	Other	260604	292435	Mangotoxin_biosynthetic_gene_cluster (57% of genes show similarity)	BGC0000387_c1
NODE_13_length_289393_cov_15.7349	Cluster 42	Cf_saccharide	112702	144975	S-layer_glycan_biosynthetic_gene_cluster (12% of genes show similarity)	BGC0000795_c1
NODE_14_length_278552_cov_13.4445	Cluster 43	Cf_putative	156089	161091	-	-
NODE_15_length_275255_cov_10.6734	Cluster 44	Terpene	21167	42027	Carotenoid_biosynthetic_gene_cluster (21% of genes show similarity)	BGC0000636_c1
NODE_15_length_275255_cov_10.6734	Cluster 45	Cf_putative	91489	111252	-	-
NODE_15_length_275255_cov_10.6734	Cluster 46	Cf_putative	215843	227055	-	-
NODE_16_length_269304_cov_13.2573	Cluster 47	Cf_putative	125653	139379	Alginate_biosynthetic_gene_cluster (75% of genes show similarity)	BGC0000726_c1
NODE_17_length_210184_cov_11.1513	Cluster 48	Nrps	45074	88952	Caryoynencin_biosynthetic_gene_cluster (16% of genes show similarity)	BGC0000892_c1
NODE_17_length_210184_cov_11.1513	Cluster 49	Cf_putative	106918	129364	-	-
NODE_17_length_210184_cov_11.1513	Cluster 50	Cf_putative	162508	182280	-	-
NODE_18_length_207460_cov_11.5977	Cluster 51	Cf_putative	148075	156633	-	-
NODE_19_length_167303_cov_11.2483	Cluster 52	Cf_putative	15188	28423	-	-
NODE_19_length_167303_cov_11.2483	Cluster 53	Cf_putative	33265	45314	-	-
NODE_19_length_167303_cov_11.2483	Cluster 54	Cf_putative	121230	129957	-	-
NODE_20_length_160804_cov_13.7682	Cluster 55	Cf_putative	14418	26432	O&K-antigen_biosynthetic_gene_cluster (3% of genes show similarity)	BGC0000780_c1
NODE_21_length_142965_cov_9.98704	Cluster 56	Cf_putative	24039	35581	-	-
NODE_27_length_57757_cov_11.2666	Cluster 57	Cf_putative	16125	29910	-	-
NODE_28_length_54170_cov_2.85766	Cluster 58	Cf_putative	18249	26437	-	-
NODE_29_length_53855_cov_2.89228	Cluster 59	Cf_putative	4752	16955	-	-
NODE_32_length_51664_cov_3.08651	Cluster 60	Cf_putative	1	4166	-	-
NODE_32_length_51664_cov_3.08651	Cluster 61	Cf_putative	4315	14448	-	-
NODE_32_length_51664_cov_3.08651	Cluster 62	Cf_putative	30670	47311	Rifamycin_biosynthetic_gene_cluster (3% of genes show similarity)	BGC0000136_c1
NODE_33_length_51456_cov_2.98226	Cluster 63	Cf_putative	19379	30037	-	-
NODE_33_length_51456_cov_2.98226	Cluster 64	Cf_putative	35725	51455	-	-
NODE_37_length_46486_cov_4.82309	Cluster 65	Cf_putative	17679	38010	-	-
NODE_39_length_45276_cov_3.05518	Cluster 66	T3pks	18511	45276	-	-
NODE_40_length_44824_cov_3.01585	Cluster 67	Cf_putative	2	10636	-	-
NODE_41_length_43861_cov_3.1113	Cluster 68	Cf_saccharide	1	19980	-	-
NODE_41_length_43861_cov_3.1113	Cluster 69	Cf_putative	34594	43787	-	-
NODE_42_length_42773_cov_2.97917	Cluster 70	Cf_putative	30940	40385	-	-
NODE_46_length_39493_cov_3.07277	Cluster 71	Cf_putative	211	6365	-	-
NODE_46_length_39493_cov_3.07277	Cluster 72	Cf_putative	31408	39022	-	-
NODE_47_length_38434_cov_2.91056	Cluster 73	Cf_putative	19796	37546	-	-
NODE_51_length_34617_cov_3.21612	Cluster 74	Cf_putative	107	11112	-	-
NODE_51_length_34617_cov_3.21612	Cluster 75	Cf_putative	25968	34616	-	-
NODE_52_length_34192_cov_3.29686	Cluster 76	Cf_putative	26310	33746	-	-
NODE_53_length_33098_cov_2.672	Cluster 77	Cf_putative	11660	16086	Sphingan_polysaccharide_biosynthetic_gene_cluster (17% of genes show similarity)	BGC0000797_c1
NODE_58_length_30069_cov_11.6014	Cluster 78	Cf_putative	1	11874	Desotamide_biosynthetic_gene_cluster (9% of genes show similarity)	BGC0001196_c1
NODE_58_length_30069_cov_11.6014	Cluster 79	Cf_putative	13407	21559	-	-
NODE_61_length_29299_cov_3.07465	Cluster 80	Cf_putative	22180	29297	-	-
NODE_62_length_28687_cov_3.10381	Cluster 81	Cf_putative	9680	28516	-	-
NODE_66_length_26974_cov_3.4127	Cluster 82	Cf_putative	9840	26916	-	-
NODE_67_length_26831_cov_2.82492	Cluster 83	Ectoine	1376	26831	Ectoine_biosynthetic_gene_cluster (75% of genes show similarity)	BGC0000853_c1
NODE_70_length_25757_cov_4.704	Cluster 84	Cf_saccharide	1	25757	-	-
NODE_72_length_25160_cov_2.97546	Cluster 85	Cf_putative	1576	18695	Chartreusin_biosynthetic_gene_cluster (15% of genes show similarity)	BGC0000207_c1
NODE_80_length_23520_cov_3.21498	Cluster 86	Cf_putative	2383	8413	-	-
NODE_81_length_23369_cov_2.48505	Cluster 87	Cf_putative	4234	10160	-	-
NODE_86_length_23051_cov_3.24094	Cluster 88	Cf_putative	143	10363	-	-
NODE_95_length_21491_cov_2.50514	Cluster 89	Cf_putative	2196	6616	-	-
NODE_99_length_21328_cov_2.79744	Cluster 90	Cf_putative	2323	20403	-	-
NODE_104_length_20963_cov_2.57801	Cluster 91	T1pks-Nrps	1	20963	-	-
NODE_105_length_20764_cov_3.02985	Cluster 92	Nrps	1	20764	-	-
NODE_108_length_20556_cov_2.84751	Cluster 93	Terpene	1	20556	Diazepinomicin_biosynthetic_gene_cluster (5% of genes show similarity)	BGC0000679_c1
NODE_116_length_19446_cov_2.90874	Cluster 94	Cf_fatty_acid	1	19446	-	-
NODE_119_length_19164_cov_3.06613	Cluster 95	Nrps	1	19164	Nocobactin_NA_biosynthetic_gene_cluster (37% of genes show similarity)	BGC0001027_c1
NODE_122_length_18858_cov_2.89442	Cluster 96	Cf_saccharide	1	18858	-	-
NODE_123_length_18623_cov_3.17444	Cluster 97	Cf_putative	28	18623	-	-
NODE_125_length_18505_cov_3.29441	Cluster 98	T1pks	1	18505	-	-
NODE_127_length_18402_cov_2.53799	Cluster 99	Cf_putative	116	9870	-	-
NODE_134_length_18124_cov_2.85074	Cluster 100	Cf_putative	5888	17948	-	-
NODE_138_length_17997_cov_3.18283	Cluster 101	Cf_putative	2	7612	Chalcomycin_biosynthetic_gene_cluster (7% of genes show similarity)	BGC0000035_c1
NODE_143_length_17588_cov_3.08895	Cluster 102	Cf_putative	58	11401	-	-
NODE_149_length_16823_cov_3.15142	Cluster 103	Cf_putative	7103	16236	-	-
NODE_152_length_16576_cov_2.88326	Cluster 104	Terpene	1	16576	Lymphostin_biosynthetic_gene_cluster (15% of genes show similarity)	BGC0001007_c1
NODE_172_length_15343_cov_2.9257	Cluster 105	Cf_putative	1	12591	-	-
NODE_173_length_15331_cov_2.96896	Cluster 106	Nrps	1	15331	-	-
NODE_174_length_15262_cov_2.45863	Cluster 107	Cf_saccharide	3647	15262	-	-
NODE_175_length_15103_cov_3.13926	Cluster 108	Nrps	1	15103	-	-
NODE_177_length_14969_cov_3.00114	Cluster 109	Cf_putative	9069	13995	-	-
NODE_178_length_14947_cov_3.53966	Cluster 110	Bacteriocin	2	14947	Amphotericin_biosynthetic_gene_cluster (11% of genes show similarity)	BGC0000015_c1
NODE_181_length_14858_cov_2.55436	Cluster 111	Nrps	1	14858	-	-
NODE_182_length_14845_cov_2.50556	Cluster 112	Cf_fatty_acid	1175	14845	-	-
NODE_187_length_14416_cov_2.72802	Cluster 113	Cf_putative	2	13294	-	-
NODE_189_length_14319_cov_3.11052	Cluster 114	Cf_putative	4097	13063	-	-
NODE_197_length_13914_cov_3.05941	Cluster 115	Cf_putative	1388	10278	-	-
NODE_206_length_13505_cov_2.74407	Cluster 116	Hserlactone	1	13505	Asukamycin_biosynthetic_gene_cluster (3% of genes show similarity)	BGC0000187_c1
NODE_213_length_13151_cov_2.92004	Cluster 117	Cf_fatty_acid	840	13151	-	-
NODE_214_length_13140_cov_2.83718	Cluster 118	Cf_putative	435	13139	Streptomycin_biosynthetic_gene_cluster (8% of genes show similarity)	BGC0000717_c1
NODE_220_length_12882_cov_2.92954	Cluster 119	Cf_putative	2	12881	-	-
NODE_222_length_12843_cov_2.5073	Cluster 120	Cf_putative	1	10011	-	-
NODE_240_length_11861_cov_2.37294	Cluster 121	Cf_fatty_acid	1	11861	-	-
NODE_241_length_11809_cov_3.14598	Cluster 122	Cf_putative	44	11132	-	-
NODE_242_length_11796_cov_2.5926	Cluster 123	Cf_putative	3	11796	-	-
NODE_264_length_11164_cov_2.49083	Cluster 124	Hserlactone	1	11164	-	-
NODE_273_length_11038_cov_2.62542	Cluster 125	Cf_putative	6708	10993	-	-
NODE_278_length_10965_cov_2.63413	Cluster 126	Cf_saccharide	1	10965	-	-
NODE_280_length_10917_cov_2.76197	Cluster 127	Hserlactone	1	10917	-	-
NODE_283_length_10766_cov_3.15912	Cluster 128	Cf_putative	2152	10765	-	-
NODE_288_length_10639_cov_2.60698	Cluster 129	Cf_putative	56	10637	-	-
NODE_301_length_10373_cov_2.47937	Cluster 130	Nrps	1	10373	Microsclerodermins_biosynthetic_gene_cluster (28% of genes show similarity)	BGC0001231_c1
NODE_302_length_10361_cov_2.0036	Cluster 131	Cf_putative	114	10360	-	-
NODE_308_length_10171_cov_3.35222	Cluster 132	Cf_saccharide	1	10171	-	-
NODE_329_length_9758_cov_1.82542	Cluster 133	Cf_putative	1	9758	Bacillomycin_biosynthetic_gene_cluster (20% of genes show similarity)	BGC0001090_c1
NODE_345_length_9349_cov_2.41614	Cluster 134	Cf_putative	3	9348	-	-
NODE_358_length_9145_cov_1.58663	Cluster 135	Cf_putative	1	7671	-	-
NODE_372_length_8906_cov_2.83214	Cluster 136	Cf_putative	1	8904	-	-
NODE_398_length_8358_cov_2.56686	Cluster 137	Cf_putative	77	8357	-	-
NODE_409_length_8160_cov_1.7416	Cluster 138	Cf_putative	3	7453	-	-
NODE_485_length_7141_cov_2.43017	Cluster 139	Cf_putative	3265	7140	Polyhydroxyalkanoate_biosynthetic_gene_cluster (50% of genes show similarity)	BGC0000866_c1
NODE_501_length_7016_cov_1.75206	Cluster 140	Cf_putative	1662	7014	-	-
NODE_510_length_6939_cov_2.89494	Cluster 141	Cf_fatty_acid	1	6939	-	-
NODE_545_length_6599_cov_1.81688	Cluster 142	Cf_saccharide	1	6599	-	-
NODE_572_length_6338_cov_3.09242	Cluster 143	Cf_putative	181	6336	-	-
NODE_604_length_6098_cov_2.6057	Cluster 144	Cf_saccharide	1	6098	-	-
NODE_609_length_6052_cov_2.35756	Cluster 145	Cf_putative	223	5126	-	-
NODE_624_length_5931_cov_2.8756	Cluster 146	Nrps	1	5931	-	-
NODE_630_length_5899_cov_1.50121	Cluster 147	Siderophore	1	5899	-	-
NODE_669_length_5632_cov_1.91656	Cluster 148	Cf_putative	1	5632	-	-
NODE_671_length_5630_cov_2.97109	Cluster 149	Cf_putative	48	5628	-	-
NODE_729_length_5209_cov_1.56375	Cluster 150	Cf_saccharide	1	5209	-	-
NODE_762_length_5032_cov_2.04922	Cluster 151	Cf_saccharide	1	5032	-	-
NODE_808_length_4809_cov_1.87866	Cluster 152	Cf_saccharide	1	4809	-	-
NODE_813_length_4781_cov_1.62825	Cluster 153	Cf_fatty_acid	1	4781	-	-
NODE_852_length_4564_cov_1.77847	Cluster 154	Cf_putative	197	4563	-	-
NODE_876_length_4467_cov_1.73651	Cluster 155	Cf_putative	1	4258	-	-
NODE_886_length_4417_cov_2.69227	Cluster 156	Cf_fatty_acid	1	4417	-	-
NODE_895_length_4397_cov_1.09716	Cluster 157	Cf_saccharide	1	4397	Capsular_polysaccharide_biosynthetic_gene_cluster (11% of genes show similarity)	BGC0000733_c1
NODE_896_length_4396_cov_1.22692	Cluster 158	Cf_saccharide	1	4396	-	-
NODE_919_length_4318_cov_2.25172	Cluster 159	Other	1	4318	-	-
NODE_921_length_4310_cov_2.76157	Cluster 160	Cf_putative	155	4176	-	-
NODE_981_length_4144_cov_1.74117	Cluster 161	Cf_putative	431	4142	Capsular_polysaccharide_biosynthetic_gene_cluster (3% of genes show similarity)	BGC0000758_c1
NODE_987_length_4128_cov_2.52616	Cluster 162	Cf_fatty_acid	1	4128	-	-
NODE_1123_length_3695_cov_1.655	Cluster 163	Terpene	1	3695	-	-
NODE_1128_length_3685_cov_1.2351	Cluster 164	Cf_fatty_acid	1	3685	-	-
NODE_1149_length_3632_cov_1.10178	Cluster 165	Terpene	1	3632	-	-
NODE_1381_length_3148_cov_2.07206	Cluster 166	Nrps	1	3148	-	-
