# Supplementary material for: Antimicrobial activity and carbohydrate metabolism in the bacterial metagenome of the soil-living invertebrate Folsomia candida
Source: Sci Rep. 2019 May 13;9:7308. doi: 10.1038/s41598-019-43828-w (PMC6513849; doi:10.1038/s41598-019-43828-w)
Supplement: Supplementary file 6 — Supplementary Dataset 4 [file 41598_2019_43828_MOESM6_ESM.xlsx]

## Sheet: result_card_60perc
Gene	Accession	Classification	Category
NODE_1_length_1306495_cov_10.0913_1086	ARO:3004072	aminocoumarin_antibiotic	Drug_Class
NODE_1_length_1306495_cov_10.0913_1086	ARO:3004072	antibiotic_efflux	Resistance_Mechanism
NODE_1_length_1306495_cov_10.0913_1086	ARO:3004072	aztreonam	Antibiotic
NODE_1_length_1306495_cov_10.0913_1086	ARO:3004072	beta-lactam_antibiotic	Drug_Class
NODE_1_length_1306495_cov_10.0913_1086	ARO:3004072	erythromycin	Antibiotic
NODE_1_length_1306495_cov_10.0913_1086	ARO:3004072	kitasamycin	Antibiotic
NODE_1_length_1306495_cov_10.0913_1086	ARO:3004072	macrolide_antibiotic	Drug_Class
NODE_1_length_1306495_cov_10.0913_1086	ARO:3004072	novobiocin	Antibiotic
NODE_1_length_1306495_cov_10.0913_1086	ARO:3004072	resistance-nodulation-cell_division_(RND)_antibiotic_efflux_pump	AMR_Gene_Family
NODE_1_length_1306495_cov_10.0913_1086	ARO:3004072	rokitamycin	Antibiotic
NODE_1_length_1306495_cov_10.0913_1086	ARO:3004072	tetracycline	Antibiotic
NODE_1_length_1306495_cov_10.0913_1086	ARO:3004072	tetracycline_antibiotic	Drug_Class
NODE_1_length_1306495_cov_10.0913_1088	ARO:3004074	aminocoumarin_antibiotic	Drug_Class
NODE_1_length_1306495_cov_10.0913_1088	ARO:3004074	antibiotic_efflux	Resistance_Mechanism
NODE_1_length_1306495_cov_10.0913_1088	ARO:3004074	aztreonam	Antibiotic
NODE_1_length_1306495_cov_10.0913_1088	ARO:3004074	beta-lactam_antibiotic	Drug_Class
NODE_1_length_1306495_cov_10.0913_1088	ARO:3004074	erythromycin	Antibiotic
NODE_1_length_1306495_cov_10.0913_1088	ARO:3004074	kitasamycin	Antibiotic
NODE_1_length_1306495_cov_10.0913_1088	ARO:3004074	macrolide_antibiotic	Drug_Class
NODE_1_length_1306495_cov_10.0913_1088	ARO:3004074	novobiocin	Antibiotic
NODE_1_length_1306495_cov_10.0913_1088	ARO:3004074	resistance-nodulation-cell_division_(RND)_antibiotic_efflux_pump	AMR_Gene_Family
NODE_1_length_1306495_cov_10.0913_1088	ARO:3004074	rokitamycin	Antibiotic
NODE_1_length_1306495_cov_10.0913_1088	ARO:3004074	tetracycline	Antibiotic
NODE_1_length_1306495_cov_10.0913_1088	ARO:3004074	tetracycline_antibiotic	Drug_Class
NODE_1_length_1306495_cov_10.0913_755	ARO:3002985	antibiotic_target_alteration	Resistance_Mechanism
NODE_1_length_1306495_cov_10.0913_755	ARO:3002985	lipopeptide_antibiotic	Drug_Class
NODE_1_length_1306495_cov_10.0913_755	ARO:3002985	peptide_antibiotic	Drug_Class
NODE_1_length_1306495_cov_10.0913_755	ARO:3002985	polymyxin_antibiotic	Drug_Class
NODE_1_length_1306495_cov_10.0913_756	ARO:3003578	antibiotic_target_alteration	Resistance_Mechanism
NODE_1_length_1306495_cov_10.0913_756	ARO:3003578	lipopeptide_antibiotic	Drug_Class
NODE_1_length_1306495_cov_10.0913_756	ARO:3003578	peptide_antibiotic	Drug_Class
NODE_1_length_1306495_cov_10.0913_756	ARO:3003578	polymyxin_antibiotic	Drug_Class
NODE_1_length_1306495_cov_10.0913_904	ARO:3004060	aminocoumarin_antibiotic	Drug_Class
NODE_1_length_1306495_cov_10.0913_904	ARO:3004060	aminoglycoside_antibiotic	Drug_Class
NODE_1_length_1306495_cov_10.0913_904	ARO:3004060	antibiotic_efflux	Resistance_Mechanism
NODE_1_length_1306495_cov_10.0913_904	ARO:3004060	beta-lactam_antibiotic	Drug_Class
NODE_1_length_1306495_cov_10.0913_904	ARO:3004060	chloramphenicol	Antibiotic
NODE_1_length_1306495_cov_10.0913_904	ARO:3004060	diaminopyrimidine_antibiotic	Drug_Class
NODE_1_length_1306495_cov_10.0913_904	ARO:3004060	erythromycin	Antibiotic
NODE_1_length_1306495_cov_10.0913_904	ARO:3004060	fluoroquinolone_antibiotic	Drug_Class
NODE_1_length_1306495_cov_10.0913_904	ARO:3004060	macrolide_antibiotic	Drug_Class
NODE_1_length_1306495_cov_10.0913_904	ARO:3004060	novobiocin	Antibiotic
NODE_1_length_1306495_cov_10.0913_904	ARO:3004060	ofloxacin	Antibiotic
NODE_1_length_1306495_cov_10.0913_904	ARO:3004060	phenicol_antibiotic	Drug_Class
NODE_1_length_1306495_cov_10.0913_904	ARO:3004060	resistance-nodulation-cell_division_(RND)_antibiotic_efflux_pump	AMR_Gene_Family
NODE_1_length_1306495_cov_10.0913_904	ARO:3004060	tetracycline	Antibiotic
NODE_1_length_1306495_cov_10.0913_904	ARO:3004060	tetracycline_antibiotic	Drug_Class
NODE_1_length_1306495_cov_10.0913_904	ARO:3004060	trimethoprim	Antibiotic
NODE_1_length_1306495_cov_10.0913_905	ARO:3000802	aminocoumarin_antibiotic	Drug_Class
NODE_1_length_1306495_cov_10.0913_905	ARO:3000802	antibiotic_efflux	Resistance_Mechanism
NODE_1_length_1306495_cov_10.0913_905	ARO:3000802	beta-lactam_antibiotic	Drug_Class
NODE_1_length_1306495_cov_10.0913_905	ARO:3000802	chloramphenicol	Antibiotic
NODE_1_length_1306495_cov_10.0913_905	ARO:3000802	diaminopyrimidine_antibiotic	Drug_Class
NODE_1_length_1306495_cov_10.0913_905	ARO:3000802	erythromycin	Antibiotic
NODE_1_length_1306495_cov_10.0913_905	ARO:3000802	fluoroquinolone_antibiotic	Drug_Class
NODE_1_length_1306495_cov_10.0913_905	ARO:3000802	macrolide_antibiotic	Drug_Class
NODE_1_length_1306495_cov_10.0913_905	ARO:3000802	novobiocin	Antibiotic
NODE_1_length_1306495_cov_10.0913_905	ARO:3000802	ofloxacin	Antibiotic
NODE_1_length_1306495_cov_10.0913_905	ARO:3000802	phenicol_antibiotic	Drug_Class
NODE_1_length_1306495_cov_10.0913_905	ARO:3000802	resistance-nodulation-cell_division_(RND)_antibiotic_efflux_pump	AMR_Gene_Family
NODE_1_length_1306495_cov_10.0913_905	ARO:3000802	tetracycline	Antibiotic
NODE_1_length_1306495_cov_10.0913_905	ARO:3000802	tetracycline_antibiotic	Drug_Class
NODE_1_length_1306495_cov_10.0913_905	ARO:3000802	trimethoprim	Antibiotic
NODE_1_length_1306495_cov_10.0913_906	ARO:3000801	aminocoumarin_antibiotic	Drug_Class
NODE_1_length_1306495_cov_10.0913_906	ARO:3000801	antibiotic_efflux	Resistance_Mechanism
NODE_1_length_1306495_cov_10.0913_906	ARO:3000801	beta-lactam_antibiotic	Drug_Class
NODE_1_length_1306495_cov_10.0913_906	ARO:3000801	chloramphenicol	Antibiotic
NODE_1_length_1306495_cov_10.0913_906	ARO:3000801	diaminopyrimidine_antibiotic	Drug_Class
NODE_1_length_1306495_cov_10.0913_906	ARO:3000801	erythromycin	Antibiotic
NODE_1_length_1306495_cov_10.0913_906	ARO:3000801	fluoroquinolone_antibiotic	Drug_Class
NODE_1_length_1306495_cov_10.0913_906	ARO:3000801	macrolide_antibiotic	Drug_Class
NODE_1_length_1306495_cov_10.0913_906	ARO:3000801	novobiocin	Antibiotic
NODE_1_length_1306495_cov_10.0913_906	ARO:3000801	ofloxacin	Antibiotic
NODE_1_length_1306495_cov_10.0913_906	ARO:3000801	phenicol_antibiotic	Drug_Class
NODE_1_length_1306495_cov_10.0913_906	ARO:3000801	resistance-nodulation-cell_division_(RND)_antibiotic_efflux_pump	AMR_Gene_Family
NODE_1_length_1306495_cov_10.0913_906	ARO:3000801	tetracycline	Antibiotic
NODE_1_length_1306495_cov_10.0913_906	ARO:3000801	tetracycline_antibiotic	Drug_Class
NODE_1_length_1306495_cov_10.0913_906	ARO:3000801	trimethoprim	Antibiotic
NODE_1_length_1306495_cov_10.0913_907	ARO:3000800	aminocoumarin_antibiotic	Drug_Class
NODE_1_length_1306495_cov_10.0913_907	ARO:3000800	antibiotic_efflux	Resistance_Mechanism
NODE_1_length_1306495_cov_10.0913_907	ARO:3000800	beta-lactam_antibiotic	Drug_Class
NODE_1_length_1306495_cov_10.0913_907	ARO:3000800	chloramphenicol	Antibiotic
NODE_1_length_1306495_cov_10.0913_907	ARO:3000800	diaminopyrimidine_antibiotic	Drug_Class
NODE_1_length_1306495_cov_10.0913_907	ARO:3000800	erythromycin	Antibiotic
NODE_1_length_1306495_cov_10.0913_907	ARO:3000800	fluoroquinolone_antibiotic	Drug_Class
NODE_1_length_1306495_cov_10.0913_907	ARO:3000800	macrolide_antibiotic	Drug_Class
NODE_1_length_1306495_cov_10.0913_907	ARO:3000800	novobiocin	Antibiotic
NODE_1_length_1306495_cov_10.0913_907	ARO:3000800	ofloxacin	Antibiotic
NODE_1_length_1306495_cov_10.0913_907	ARO:3000800	phenicol_antibiotic	Drug_Class
NODE_1_length_1306495_cov_10.0913_907	ARO:3000800	resistance-nodulation-cell_division_(RND)_antibiotic_efflux_pump	AMR_Gene_Family
NODE_1_length_1306495_cov_10.0913_907	ARO:3000800	tetracycline	Antibiotic
NODE_1_length_1306495_cov_10.0913_907	ARO:3000800	tetracycline_antibiotic	Drug_Class
NODE_1_length_1306495_cov_10.0913_907	ARO:3000800	trimethoprim	Antibiotic
NODE_1_length_1306495_cov_10.0913_908	ARO:3004060	aminocoumarin_antibiotic	Drug_Class
NODE_1_length_1306495_cov_10.0913_908	ARO:3004060	aminoglycoside_antibiotic	Drug_Class
NODE_1_length_1306495_cov_10.0913_908	ARO:3004060	antibiotic_efflux	Resistance_Mechanism
NODE_1_length_1306495_cov_10.0913_908	ARO:3004060	beta-lactam_antibiotic	Drug_Class
NODE_1_length_1306495_cov_10.0913_908	ARO:3004060	chloramphenicol	Antibiotic
NODE_1_length_1306495_cov_10.0913_908	ARO:3004060	diaminopyrimidine_antibiotic	Drug_Class
NODE_1_length_1306495_cov_10.0913_908	ARO:3004060	erythromycin	Antibiotic
NODE_1_length_1306495_cov_10.0913_908	ARO:3004060	fluoroquinolone_antibiotic	Drug_Class
NODE_1_length_1306495_cov_10.0913_908	ARO:3004060	macrolide_antibiotic	Drug_Class
NODE_1_length_1306495_cov_10.0913_908	ARO:3004060	novobiocin	Antibiotic
NODE_1_length_1306495_cov_10.0913_908	ARO:3004060	ofloxacin	Antibiotic
NODE_1_length_1306495_cov_10.0913_908	ARO:3004060	phenicol_antibiotic	Drug_Class
NODE_1_length_1306495_cov_10.0913_908	ARO:3004060	resistance-nodulation-cell_division_(RND)_antibiotic_efflux_pump	AMR_Gene_Family
NODE_1_length_1306495_cov_10.0913_908	ARO:3004060	tetracycline	Antibiotic
NODE_1_length_1306495_cov_10.0913_908	ARO:3004060	tetracycline_antibiotic	Drug_Class
NODE_1_length_1306495_cov_10.0913_908	ARO:3004060	trimethoprim	Antibiotic
NODE_1_length_1306495_cov_10.0913_954	ARO:3000814	antibiotic_efflux	Resistance_Mechanism
NODE_1_length_1306495_cov_10.0913_954	ARO:3000814	chloramphenicol	Antibiotic
NODE_1_length_1306495_cov_10.0913_954	ARO:3000814	ciprofloxacin	Antibiotic
NODE_1_length_1306495_cov_10.0913_954	ARO:3000814	diaminopyrimidine_antibiotic	Drug_Class
NODE_1_length_1306495_cov_10.0913_954	ARO:3000814	fluoroquinolone_antibiotic	Drug_Class
NODE_1_length_1306495_cov_10.0913_954	ARO:3000814	phenicol_antibiotic	Drug_Class
NODE_1_length_1306495_cov_10.0913_954	ARO:3000814	resistance-nodulation-cell_division_(RND)_antibiotic_efflux_pump	AMR_Gene_Family
NODE_1_length_1306495_cov_10.0913_954	ARO:3000814	trimethoprim	Antibiotic
NODE_1_length_1306495_cov_10.0913_959	ARO:3000803	antibiotic_efflux	Resistance_Mechanism
NODE_1_length_1306495_cov_10.0913_959	ARO:3000803	chloramphenicol	Antibiotic
NODE_1_length_1306495_cov_10.0913_959	ARO:3000803	ciprofloxacin	Antibiotic
NODE_1_length_1306495_cov_10.0913_959	ARO:3000803	diaminopyrimidine_antibiotic	Drug_Class
NODE_1_length_1306495_cov_10.0913_959	ARO:3000803	fluoroquinolone_antibiotic	Drug_Class
NODE_1_length_1306495_cov_10.0913_959	ARO:3000803	norfloxacin	Antibiotic
NODE_1_length_1306495_cov_10.0913_959	ARO:3000803	phenicol_antibiotic	Drug_Class
NODE_1_length_1306495_cov_10.0913_959	ARO:3000803	resistance-nodulation-cell_division_(RND)_antibiotic_efflux_pump	AMR_Gene_Family
NODE_1_length_1306495_cov_10.0913_959	ARO:3000803	trimethoprim	Antibiotic
NODE_1_length_1306495_cov_10.0913_960	ARO:3000804	antibiotic_efflux	Resistance_Mechanism
NODE_1_length_1306495_cov_10.0913_960	ARO:3000804	chloramphenicol	Antibiotic
NODE_1_length_1306495_cov_10.0913_960	ARO:3000804	ciprofloxacin	Antibiotic
NODE_1_length_1306495_cov_10.0913_960	ARO:3000804	diaminopyrimidine_antibiotic	Drug_Class
NODE_1_length_1306495_cov_10.0913_960	ARO:3000804	fluoroquinolone_antibiotic	Drug_Class
NODE_1_length_1306495_cov_10.0913_960	ARO:3000804	norfloxacin	Antibiotic
NODE_1_length_1306495_cov_10.0913_960	ARO:3000804	phenicol_antibiotic	Drug_Class
NODE_1_length_1306495_cov_10.0913_960	ARO:3000804	resistance-nodulation-cell_division_(RND)_antibiotic_efflux_pump	AMR_Gene_Family
NODE_1_length_1306495_cov_10.0913_960	ARO:3000804	trimethoprim	Antibiotic
NODE_1_length_1306495_cov_10.0913_961	ARO:3000805	antibiotic_efflux	Resistance_Mechanism
NODE_1_length_1306495_cov_10.0913_961	ARO:3000805	chloramphenicol	Antibiotic
NODE_1_length_1306495_cov_10.0913_961	ARO:3000805	ciprofloxacin	Antibiotic
NODE_1_length_1306495_cov_10.0913_961	ARO:3000805	diaminopyrimidine_antibiotic	Drug_Class
NODE_1_length_1306495_cov_10.0913_961	ARO:3000805	fluoroquinolone_antibiotic	Drug_Class
NODE_1_length_1306495_cov_10.0913_961	ARO:3000805	norfloxacin	Antibiotic
NODE_1_length_1306495_cov_10.0913_961	ARO:3000805	phenicol_antibiotic	Drug_Class
NODE_1_length_1306495_cov_10.0913_961	ARO:3000805	resistance-nodulation-cell_division_(RND)_antibiotic_efflux_pump	AMR_Gene_Family
NODE_1_length_1306495_cov_10.0913_961	ARO:3000805	trimethoprim	Antibiotic
NODE_10_length_365219_cov_11.9739_268	ARO:3003974	aminocoumarin_antibiotic	Drug_Class
NODE_10_length_365219_cov_11.9739_268	ARO:3003974	antibiotic_target_alteration	Resistance_Mechanism
NODE_10_length_365219_cov_11.9739_268	ARO:3003974	fluoroquinolone_antibiotic	Drug_Class
NODE_10_length_365219_cov_11.9739_268	ARO:3003974	nybomycin	Drug_Class
NODE_100020_length_254_cov_0.471698_1	ARO:3003056	antibiotic_efflux	Resistance_Mechanism
NODE_100020_length_254_cov_0.471698_1	ARO:3003056	chloramphenicol	Antibiotic
NODE_100020_length_254_cov_0.471698_1	ARO:3003056	fluoroquinolone_antibiotic	Drug_Class
NODE_100020_length_254_cov_0.471698_1	ARO:3003056	macrolide_antibiotic	Drug_Class
NODE_100020_length_254_cov_0.471698_1	ARO:3003056	phenicol_antibiotic	Drug_Class
NODE_100020_length_254_cov_0.471698_1	ARO:3003056	resistance-nodulation-cell_division_(RND)_antibiotic_efflux_pump	AMR_Gene_Family
NODE_100020_length_254_cov_0.471698_1	ARO:3003056	tetracycline	Antibiotic
NODE_100020_length_254_cov_0.471698_1	ARO:3003056	tetracycline_antibiotic	Drug_Class
NODE_100321_length_253_cov_1.36709_1	ARO:3003392	antibiotic_target_alteration	Resistance_Mechanism
NODE_100321_length_253_cov_1.36709_1	ARO:3003392	isoniazid	Drug_Class
NODE_100486_length_253_cov_0.78481_1	ARO:3000319	antibiotic_inactivation	Resistance_Mechanism
NODE_100486_length_253_cov_0.78481_1	ARO:3000319	macrolide_antibiotic	Drug_Class
NODE_10056_length_859_cov_1.3377_2	ARO:3002873	antibiotic_inactivation	Resistance_Mechanism
NODE_10056_length_859_cov_1.3377_2	ARO:3002873	fosfomycin	Drug_Class
NODE_100775_length_253_cov_0.753165_2	ARO:3003693	antibiotic_efflux	Resistance_Mechanism
NODE_100775_length_253_cov_0.753165_2	ARO:3003693	erythromycin	Antibiotic
NODE_100775_length_253_cov_0.753165_2	ARO:3003693	macrolide_antibiotic	Drug_Class
NODE_100775_length_253_cov_0.753165_2	ARO:3003693	resistance-nodulation-cell_division_(RND)_antibiotic_efflux_pump	AMR_Gene_Family
NODE_100775_length_253_cov_0.753165_2	ARO:3003693	tetracycline	Antibiotic
NODE_100775_length_253_cov_0.753165_2	ARO:3003693	tetracycline_antibiotic	Drug_Class
NODE_100775_length_253_cov_0.753165_2	ARO:3003693	triclosan	Drug_Class
NODE_1008_length_4047_cov_2.21533_4	ARO:3003577	antibiotic_target_alteration	Resistance_Mechanism
NODE_1008_length_4047_cov_2.21533_4	ARO:3003577	lipopeptide_antibiotic	Drug_Class
NODE_1008_length_4047_cov_2.21533_4	ARO:3003577	peptide_antibiotic	Drug_Class
NODE_1008_length_4047_cov_2.21533_4	ARO:3003577	polymyxin_antibiotic	Drug_Class
NODE_101049_length_252_cov_1.36306_1	ARO:3003284	antibiotic_target_alteration	Resistance_Mechanism
NODE_101049_length_252_cov_1.36306_1	ARO:3003284	antibiotic_target_replacement	Resistance_Mechanism
NODE_101049_length_252_cov_1.36306_1	ARO:3003284	lipopeptide_antibiotic	Drug_Class
NODE_101049_length_252_cov_1.36306_1	ARO:3003284	peptide_antibiotic	Drug_Class
NODE_101049_length_252_cov_1.36306_1	ARO:3003284	rifabutin	Antibiotic
NODE_101049_length_252_cov_1.36306_1	ARO:3003284	rifampin	Antibiotic
NODE_101049_length_252_cov_1.36306_1	ARO:3003284	rifamycin_antibiotic	Drug_Class
NODE_101049_length_252_cov_1.36306_1	ARO:3003284	rifapentine	Antibiotic
NODE_101049_length_252_cov_1.36306_1	ARO:3003284	rifaximin	Antibiotic
NODE_101188_length_252_cov_0.834395_1	ARO:3003303	aminocoumarin_antibiotic	Drug_Class
NODE_101188_length_252_cov_0.834395_1	ARO:3003303	antibiotic_target_alteration	Resistance_Mechanism
NODE_101188_length_252_cov_0.834395_1	ARO:3003303	clorobiocin	Antibiotic
NODE_101188_length_252_cov_0.834395_1	ARO:3003303	coumermycin_A1	Antibiotic
NODE_101188_length_252_cov_0.834395_1	ARO:3003303	fluoroquinolone_antibiotic	Drug_Class
NODE_101188_length_252_cov_0.834395_1	ARO:3003303	novobiocin	Antibiotic
NODE_10147_length_854_cov_1.10013_1	ARO:3003392	antibiotic_target_alteration	Resistance_Mechanism
NODE_10147_length_854_cov_1.10013_1	ARO:3003392	isoniazid	Drug_Class
NODE_101599_length_252_cov_0.305732_1	ARO:3003392	antibiotic_target_alteration	Resistance_Mechanism
NODE_101599_length_252_cov_0.305732_1	ARO:3003392	isoniazid	Drug_Class
NODE_101637_length_252_cov_1.0828_1	ARO:3003693	antibiotic_efflux	Resistance_Mechanism
NODE_101637_length_252_cov_1.0828_1	ARO:3003693	erythromycin	Antibiotic
NODE_101637_length_252_cov_1.0828_1	ARO:3003693	macrolide_antibiotic	Drug_Class
NODE_101637_length_252_cov_1.0828_1	ARO:3003693	resistance-nodulation-cell_division_(RND)_antibiotic_efflux_pump	AMR_Gene_Family
NODE_101637_length_252_cov_1.0828_1	ARO:3003693	tetracycline	Antibiotic
NODE_101637_length_252_cov_1.0828_1	ARO:3003693	tetracycline_antibiotic	Drug_Class
NODE_101637_length_252_cov_1.0828_1	ARO:3003693	triclosan	Drug_Class
NODE_101819_length_251_cov_0.775641_1	ARO:3002875	antibiotic_target_replacement	Resistance_Mechanism
NODE_101819_length_251_cov_0.775641_1	ARO:3002875	brodimoprim	Antibiotic
NODE_101819_length_251_cov_0.775641_1	ARO:3002875	diaminopyrimidine_antibiotic	Drug_Class
NODE_101819_length_251_cov_0.775641_1	ARO:3002875	iclaprim	Antibiotic
NODE_101819_length_251_cov_0.775641_1	ARO:3002875	tetroxoprim	Antibiotic
NODE_101819_length_251_cov_0.775641_1	ARO:3002875	trimethoprim	Antibiotic
NODE_101905_length_251_cov_0.987179_2	ARO:3002930	antibiotic_target_alteration	Resistance_Mechanism
NODE_101905_length_251_cov_0.987179_2	ARO:3002930	glycopeptide_antibiotic	Drug_Class
NODE_101905_length_251_cov_0.987179_2	ARO:3002930	vancomycin	Antibiotic
NODE_102089_length_251_cov_0.788462_1	ARO:3003844	antibiotic_target_protection	Resistance_Mechanism
NODE_102089_length_251_cov_0.788462_1	ARO:3003844	ciprofloxacin	Antibiotic
NODE_102089_length_251_cov_0.788462_1	ARO:3003844	fluoroquinolone_antibiotic	Drug_Class
NODE_102089_length_251_cov_0.788462_1	ARO:3003844	gatifloxacin	Antibiotic
NODE_102089_length_251_cov_0.788462_1	ARO:3003844	levofloxacin	Antibiotic
NODE_102089_length_251_cov_0.788462_1	ARO:3003844	moxifloxacin	Antibiotic
NODE_102089_length_251_cov_0.788462_1	ARO:3003844	nalidixic_acid	Antibiotic
NODE_102089_length_251_cov_0.788462_1	ARO:3003844	norfloxacin	Antibiotic
NODE_102089_length_251_cov_0.788462_1	ARO:3003844	sparfloxacin	Antibiotic
NODE_102298_length_251_cov_1.1859_1	ARO:3003574	antibiotic_target_alteration	Resistance_Mechanism
NODE_102298_length_251_cov_1.1859_1	ARO:3003574	lipopeptide_antibiotic	Drug_Class
NODE_102298_length_251_cov_1.1859_1	ARO:3003574	peptide_antibiotic	Drug_Class
NODE_102298_length_251_cov_1.1859_1	ARO:3003574	polymyxin_antibiotic	Drug_Class
NODE_102334_length_251_cov_1.62821_1	ARO:3003010	aminoglycoside_antibiotic	Drug_Class
NODE_102334_length_251_cov_1.62821_1	ARO:3003010	antibiotic_efflux	Resistance_Mechanism
NODE_102334_length_251_cov_1.62821_1	ARO:3003010	fluoroquinolone_antibiotic	Drug_Class
NODE_102334_length_251_cov_1.62821_1	ARO:3003010	resistance-nodulation-cell_division_(RND)_antibiotic_efflux_pump	AMR_Gene_Family
NODE_102365_length_251_cov_0.942308_1	ARO:3003078	antibiotic_target_alteration	Resistance_Mechanism
NODE_102365_length_251_cov_0.942308_1	ARO:3003078	daptomycin	Antibiotic
NODE_102365_length_251_cov_0.942308_1	ARO:3003078	lipopeptide_antibiotic	Drug_Class
NODE_102365_length_251_cov_0.942308_1	ARO:3003078	peptide_antibiotic	Drug_Class
NODE_102410_length_251_cov_0.871795_1	ARO:3003459	aminocoumarin_antibiotic	Drug_Class
NODE_102410_length_251_cov_0.871795_1	ARO:3003459	antibiotic_target_alteration	Resistance_Mechanism
NODE_102410_length_251_cov_0.871795_1	ARO:3003459	cinoxacin	Antibiotic
NODE_102410_length_251_cov_0.871795_1	ARO:3003459	ciprofloxacin	Antibiotic
NODE_102410_length_251_cov_0.871795_1	ARO:3003459	clinafloxacin	Antibiotic
NODE_102410_length_251_cov_0.871795_1	ARO:3003459	Clofazimine	Antibiotic
NODE_102410_length_251_cov_0.871795_1	ARO:3003459	clorobiocin	Antibiotic
NODE_102410_length_251_cov_0.871795_1	ARO:3003459	coumermycin_A1	Antibiotic
NODE_102410_length_251_cov_0.871795_1	ARO:3003459	fleroxacin	Antibiotic
NODE_102410_length_251_cov_0.871795_1	ARO:3003459	fluoroquinolone_antibiotic	Drug_Class
NODE_102410_length_251_cov_0.871795_1	ARO:3003459	novobiocin	Antibiotic
NODE_102506_length_251_cov_0.788462_1	ARO:3003291	antibiotic_target_alteration	Resistance_Mechanism
NODE_102506_length_251_cov_0.788462_1	ARO:3003291	daptomycin	Antibiotic
NODE_102506_length_251_cov_0.788462_1	ARO:3003291	lipopeptide_antibiotic	Drug_Class
NODE_102506_length_251_cov_0.788462_1	ARO:3003291	peptide_antibiotic	Drug_Class
NODE_102508_length_251_cov_1.1859_1	ARO:3003962	antibacterial_free_fatty_acids	Drug_Class
NODE_102508_length_251_cov_1.1859_1	ARO:3003962	antibiotic_efflux	Resistance_Mechanism
NODE_102508_length_251_cov_1.1859_1	ARO:3003962	linoleic_acid	Antibiotic
NODE_102508_length_251_cov_1.1859_1	ARO:3003962	major_facilitator_superfamily_(MFS)_antibiotic_efflux_pump	AMR_Gene_Family
NODE_102508_length_251_cov_1.1859_1	ARO:3003962	oleic_acid	Antibiotic
NODE_102508_length_251_cov_1.1859_1	ARO:3003962	palmitic_acid	Antibiotic
NODE_102852_length_250_cov_0.935484_1	ARO:3003577	antibiotic_target_alteration	Resistance_Mechanism
NODE_102852_length_250_cov_0.935484_1	ARO:3003577	lipopeptide_antibiotic	Drug_Class
NODE_102852_length_250_cov_0.935484_1	ARO:3003577	peptide_antibiotic	Drug_Class
NODE_102852_length_250_cov_0.935484_1	ARO:3003577	polymyxin_antibiotic	Drug_Class
NODE_103009_length_250_cov_0.393548_1	ARO:3003775	antibiotic_target_alteration	Resistance_Mechanism
NODE_103009_length_250_cov_0.393548_1	ARO:3003775	fosfomycin	Drug_Class
NODE_103019_length_250_cov_0.593548_1	ARO:3000010	antibiotic_target_alteration	Resistance_Mechanism
NODE_103019_length_250_cov_0.593548_1	ARO:3000010	glycopeptide_antibiotic	Drug_Class
NODE_103019_length_250_cov_0.593548_1	ARO:3000010	van_ligase	AMR_Gene_Family
NODE_103223_length_250_cov_0.716129_1	ARO:3003730	antibiotic_target_alteration	Resistance_Mechanism
NODE_103223_length_250_cov_0.716129_1	ARO:3003730	mupirocin	Drug_Class
NODE_103523_length_249_cov_1.2013_1	ARO:3003702	aminocoumarin_antibiotic	Drug_Class
NODE_103523_length_249_cov_1.2013_1	ARO:3003702	antibiotic_target_alteration	Resistance_Mechanism
NODE_103523_length_249_cov_1.2013_1	ARO:3003702	ciprofloxacin	Antibiotic
NODE_103523_length_249_cov_1.2013_1	ARO:3003702	fluoroquinolone_antibiotic	Drug_Class
NODE_103523_length_249_cov_1.2013_1	ARO:3003702	fluoroquinolone_resistant_gyrA	AMR_Gene_Family
NODE_103523_length_249_cov_1.2013_1	ARO:3003702	levofloxacin	Antibiotic
NODE_103523_length_249_cov_1.2013_1	ARO:3003702	norfloxacin	Antibiotic
NODE_103523_length_249_cov_1.2013_1	ARO:3003702	nybomycin	Drug_Class
NODE_103523_length_249_cov_1.2013_1	ARO:3003702	ofloxacin	Antibiotic
NODE_103523_length_249_cov_1.2013_1	ARO:3003702	pefloxacin	Antibiotic
NODE_103523_length_249_cov_1.2013_1	ARO:3003702	sitafloxacin	Antibiotic
NODE_103523_length_249_cov_1.2013_1	ARO:3003702	sparfloxacin	Antibiotic
NODE_103988_length_249_cov_0.402597_1	ARO:3003056	antibiotic_efflux	Resistance_Mechanism
NODE_103988_length_249_cov_0.402597_1	ARO:3003056	chloramphenicol	Antibiotic
NODE_103988_length_249_cov_0.402597_1	ARO:3003056	fluoroquinolone_antibiotic	Drug_Class
NODE_103988_length_249_cov_0.402597_1	ARO:3003056	macrolide_antibiotic	Drug_Class
NODE_103988_length_249_cov_0.402597_1	ARO:3003056	phenicol_antibiotic	Drug_Class
NODE_103988_length_249_cov_0.402597_1	ARO:3003056	resistance-nodulation-cell_division_(RND)_antibiotic_efflux_pump	AMR_Gene_Family
NODE_103988_length_249_cov_0.402597_1	ARO:3003056	tetracycline	Antibiotic
NODE_103988_length_249_cov_0.402597_1	ARO:3003056	tetracycline_antibiotic	Drug_Class
NODE_104187_length_249_cov_0.415584_1	ARO:3003395	aminoglycoside_antibiotic	Drug_Class
NODE_104187_length_249_cov_0.415584_1	ARO:3003395	antibiotic_target_alteration	Resistance_Mechanism
NODE_104187_length_249_cov_0.415584_1	ARO:3003395	streptomycin	Antibiotic
NODE_104399_length_248_cov_1.4183_1	ARO:3003693	antibiotic_efflux	Resistance_Mechanism
NODE_104399_length_248_cov_1.4183_1	ARO:3003693	erythromycin	Antibiotic
NODE_104399_length_248_cov_1.4183_1	ARO:3003693	macrolide_antibiotic	Drug_Class
NODE_104399_length_248_cov_1.4183_1	ARO:3003693	resistance-nodulation-cell_division_(RND)_antibiotic_efflux_pump	AMR_Gene_Family
NODE_104399_length_248_cov_1.4183_1	ARO:3003693	tetracycline	Antibiotic
NODE_104399_length_248_cov_1.4183_1	ARO:3003693	tetracycline_antibiotic	Drug_Class
NODE_104399_length_248_cov_1.4183_1	ARO:3003693	triclosan	Drug_Class
NODE_104548_length_248_cov_1.14379_1	ARO:3003074	antibiotic_target_alteration	Resistance_Mechanism
NODE_104548_length_248_cov_1.14379_1	ARO:3003074	lipopeptide_antibiotic	Drug_Class
NODE_104548_length_248_cov_1.14379_1	ARO:3003074	peptide_antibiotic	Drug_Class
NODE_104653_length_248_cov_1.20915_1	ARO:3003359	antibiotic_target_alteration	Resistance_Mechanism
NODE_104653_length_248_cov_1.20915_1	ARO:3003359	elfamycin_antibiotic	Drug_Class
NODE_104653_length_248_cov_1.20915_1	ARO:3003359	enacyloxin_IIa	Antibiotic
NODE_104653_length_248_cov_1.20915_1	ARO:3003359	GE2270A	Antibiotic
NODE_104653_length_248_cov_1.20915_1	ARO:3003359	LFF571	Antibiotic
NODE_104653_length_248_cov_1.20915_1	ARO:3003359	pulvomycin	Antibiotic
NODE_10483_length_840_cov_0.818792_1	ARO:3000777	antibiotic_efflux	Resistance_Mechanism
NODE_10483_length_840_cov_0.818792_1	ARO:3000777	fluoroquinolone_antibiotic	Drug_Class
NODE_10483_length_840_cov_0.818792_1	ARO:3000777	resistance-nodulation-cell_division_(RND)_antibiotic_efflux_pump	AMR_Gene_Family
NODE_10483_length_840_cov_0.818792_1	ARO:3000777	tetracycline	Antibiotic
NODE_10483_length_840_cov_0.818792_1	ARO:3000777	tetracycline_antibiotic	Drug_Class
NODE_10504_length_839_cov_0.979839_1	ARO:3003056	antibiotic_efflux	Resistance_Mechanism
NODE_10504_length_839_cov_0.979839_1	ARO:3003056	chloramphenicol	Antibiotic
NODE_10504_length_839_cov_0.979839_1	ARO:3003056	fluoroquinolone_antibiotic	Drug_Class
NODE_10504_length_839_cov_0.979839_1	ARO:3003056	macrolide_antibiotic	Drug_Class
NODE_10504_length_839_cov_0.979839_1	ARO:3003056	phenicol_antibiotic	Drug_Class
NODE_10504_length_839_cov_0.979839_1	ARO:3003056	resistance-nodulation-cell_division_(RND)_antibiotic_efflux_pump	AMR_Gene_Family
NODE_10504_length_839_cov_0.979839_1	ARO:3003056	tetracycline	Antibiotic
NODE_10504_length_839_cov_0.979839_1	ARO:3003056	tetracycline_antibiotic	Drug_Class
NODE_105075_length_248_cov_0.954248_1	ARO:3003577	antibiotic_target_alteration	Resistance_Mechanism
NODE_105075_length_248_cov_0.954248_1	ARO:3003577	lipopeptide_antibiotic	Drug_Class
NODE_105075_length_248_cov_0.954248_1	ARO:3003577	peptide_antibiotic	Drug_Class
NODE_105075_length_248_cov_0.954248_1	ARO:3003577	polymyxin_antibiotic	Drug_Class
NODE_105085_length_248_cov_1.37255_1	ARO:3003283	antibiotic_target_alteration	Resistance_Mechanism
NODE_105085_length_248_cov_1.37255_1	ARO:3003283	antibiotic_target_replacement	Resistance_Mechanism
NODE_105085_length_248_cov_1.37255_1	ARO:3003283	lipopeptide_antibiotic	Drug_Class
NODE_105085_length_248_cov_1.37255_1	ARO:3003283	peptide_antibiotic	Drug_Class
NODE_105085_length_248_cov_1.37255_1	ARO:3003283	rifabutin	Antibiotic
NODE_105085_length_248_cov_1.37255_1	ARO:3003283	rifampin	Antibiotic
NODE_105085_length_248_cov_1.37255_1	ARO:3003283	rifamycin_antibiotic	Drug_Class
NODE_105085_length_248_cov_1.37255_1	ARO:3003283	rifapentine	Antibiotic
NODE_105085_length_248_cov_1.37255_1	ARO:3003283	rifaximin	Antibiotic
NODE_10519_length_838_cov_0.847914_2	ARO:3003693	antibiotic_efflux	Resistance_Mechanism
NODE_10519_length_838_cov_0.847914_2	ARO:3003693	erythromycin	Antibiotic
NODE_10519_length_838_cov_0.847914_2	ARO:3003693	macrolide_antibiotic	Drug_Class
NODE_10519_length_838_cov_0.847914_2	ARO:3003693	resistance-nodulation-cell_division_(RND)_antibiotic_efflux_pump	AMR_Gene_Family
NODE_10519_length_838_cov_0.847914_2	ARO:3003693	tetracycline	Antibiotic
NODE_10519_length_838_cov_0.847914_2	ARO:3003693	tetracycline_antibiotic	Drug_Class
NODE_10519_length_838_cov_0.847914_2	ARO:3003693	triclosan	Drug_Class
NODE_105211_length_247_cov_0.203947_1	ARO:3000504	antibiotic_efflux	Resistance_Mechanism
NODE_105211_length_247_cov_0.203947_1	ARO:3000504	beta-lactam_antibiotic	Drug_Class
NODE_105211_length_247_cov_0.203947_1	ARO:3000504	chloramphenicol	Antibiotic
NODE_105211_length_247_cov_0.203947_1	ARO:3000504	phenicol_antibiotic	Drug_Class
NODE_105211_length_247_cov_0.203947_1	ARO:3000504	resistance-nodulation-cell_division_(RND)_antibiotic_efflux_pump	AMR_Gene_Family
NODE_105214_length_247_cov_0.605263_1	ARO:3002894	antibiotic_efflux	Resistance_Mechanism
NODE_105214_length_247_cov_0.605263_1	ARO:3002894	tetracycline_antibiotic	Drug_Class
NODE_105739_length_247_cov_0.723684_1	ARO:3003291	antibiotic_target_alteration	Resistance_Mechanism
NODE_105739_length_247_cov_0.723684_1	ARO:3003291	daptomycin	Antibiotic
NODE_105739_length_247_cov_0.723684_1	ARO:3003291	lipopeptide_antibiotic	Drug_Class
NODE_105739_length_247_cov_0.723684_1	ARO:3003291	peptide_antibiotic	Drug_Class
NODE_105971_length_246_cov_0.476821_1	ARO:3000808	acridine_dye	Drug_Class
NODE_105971_length_246_cov_0.476821_1	ARO:3000808	acriflavin	Antibiotic
NODE_105971_length_246_cov_0.476821_1	ARO:3000808	antibiotic_efflux	Resistance_Mechanism
NODE_105971_length_246_cov_0.476821_1	ARO:3000808	fluoroquinolone_antibiotic	Drug_Class
NODE_105971_length_246_cov_0.476821_1	ARO:3000808	norfloxacin	Antibiotic
NODE_105971_length_246_cov_0.476821_1	ARO:3000808	resistance-nodulation-cell_division_(RND)_antibiotic_efflux_pump	AMR_Gene_Family
NODE_105971_length_246_cov_0.476821_1	ARO:3000808	tetracycline	Antibiotic
NODE_105971_length_246_cov_0.476821_1	ARO:3000808	tetracycline_antibiotic	Drug_Class
NODE_106216_length_246_cov_1.40397_1	ARO:3003288	antibiotic_target_alteration	Resistance_Mechanism
NODE_106216_length_246_cov_1.40397_1	ARO:3003288	antibiotic_target_replacement	Resistance_Mechanism
NODE_106216_length_246_cov_1.40397_1	ARO:3003288	lipopeptide_antibiotic	Drug_Class
NODE_106216_length_246_cov_1.40397_1	ARO:3003288	peptide_antibiotic	Drug_Class
NODE_106216_length_246_cov_1.40397_1	ARO:3003288	rifabutin	Antibiotic
NODE_106216_length_246_cov_1.40397_1	ARO:3003288	rifampin	Antibiotic
NODE_106216_length_246_cov_1.40397_1	ARO:3003288	rifamycin_antibiotic	Drug_Class
NODE_106216_length_246_cov_1.40397_1	ARO:3003288	rifapentine	Antibiotic
NODE_106216_length_246_cov_1.40397_1	ARO:3003288	rifaximin	Antibiotic
NODE_106253_length_246_cov_1.01987_1	ARO:3003395	aminoglycoside_antibiotic	Drug_Class
NODE_106253_length_246_cov_1.01987_1	ARO:3003395	antibiotic_target_alteration	Resistance_Mechanism
NODE_106253_length_246_cov_1.01987_1	ARO:3003395	streptomycin	Antibiotic
NODE_106261_length_246_cov_1.23179_1	ARO:3000781	antibiotic_efflux	Resistance_Mechanism
NODE_106261_length_246_cov_1.23179_1	ARO:3000781	beta-lactam_antibiotic	Drug_Class
NODE_106261_length_246_cov_1.23179_1	ARO:3000781	chloramphenicol	Antibiotic
NODE_106261_length_246_cov_1.23179_1	ARO:3000781	diaminopyrimidine_antibiotic	Drug_Class
NODE_106261_length_246_cov_1.23179_1	ARO:3000781	fluoroquinolone_antibiotic	Drug_Class
NODE_106261_length_246_cov_1.23179_1	ARO:3000781	lincosamide_antibiotic	Drug_Class
NODE_106261_length_246_cov_1.23179_1	ARO:3000781	macrolide_antibiotic	Drug_Class
NODE_106261_length_246_cov_1.23179_1	ARO:3000781	phenicol_antibiotic	Drug_Class
NODE_106261_length_246_cov_1.23179_1	ARO:3000781	resistance-nodulation-cell_division_(RND)_antibiotic_efflux_pump	AMR_Gene_Family
NODE_106261_length_246_cov_1.23179_1	ARO:3000781	rifampin	Antibiotic
NODE_106261_length_246_cov_1.23179_1	ARO:3000781	rifamycin_antibiotic	Drug_Class
NODE_106261_length_246_cov_1.23179_1	ARO:3000781	tetracycline	Antibiotic
NODE_106261_length_246_cov_1.23179_1	ARO:3000781	tetracycline_antibiotic	Drug_Class
NODE_106261_length_246_cov_1.23179_1	ARO:3000781	trimethoprim	Antibiotic
NODE_106315_length_246_cov_0.688742_1	ARO:3003306	aminocoumarin_antibiotic	Drug_Class
NODE_106315_length_246_cov_0.688742_1	ARO:3003306	antibiotic_target_alteration	Resistance_Mechanism
NODE_106315_length_246_cov_0.688742_1	ARO:3003306	cinoxacin	Antibiotic
NODE_106315_length_246_cov_0.688742_1	ARO:3003306	ciprofloxacin	Antibiotic
NODE_106315_length_246_cov_0.688742_1	ARO:3003306	clinafloxacin	Antibiotic
NODE_106315_length_246_cov_0.688742_1	ARO:3003306	Clofazimine	Antibiotic
NODE_106315_length_246_cov_0.688742_1	ARO:3003306	clorobiocin	Antibiotic
NODE_106315_length_246_cov_0.688742_1	ARO:3003306	coumermycin_A1	Antibiotic
NODE_106315_length_246_cov_0.688742_1	ARO:3003306	fleroxacin	Antibiotic
NODE_106315_length_246_cov_0.688742_1	ARO:3003306	fluoroquinolone_antibiotic	Drug_Class
NODE_106315_length_246_cov_0.688742_1	ARO:3003306	novobiocin	Antibiotic
NODE_106336_length_246_cov_0.463576_1	ARO:3003702	aminocoumarin_antibiotic	Drug_Class
NODE_106336_length_246_cov_0.463576_1	ARO:3003702	antibiotic_target_alteration	Resistance_Mechanism
NODE_106336_length_246_cov_0.463576_1	ARO:3003702	ciprofloxacin	Antibiotic
NODE_106336_length_246_cov_0.463576_1	ARO:3003702	fluoroquinolone_antibiotic	Drug_Class
NODE_106336_length_246_cov_0.463576_1	ARO:3003702	fluoroquinolone_resistant_gyrA	AMR_Gene_Family
NODE_106336_length_246_cov_0.463576_1	ARO:3003702	levofloxacin	Antibiotic
NODE_106336_length_246_cov_0.463576_1	ARO:3003702	norfloxacin	Antibiotic
NODE_106336_length_246_cov_0.463576_1	ARO:3003702	nybomycin	Drug_Class
NODE_106336_length_246_cov_0.463576_1	ARO:3003702	ofloxacin	Antibiotic
NODE_106336_length_246_cov_0.463576_1	ARO:3003702	pefloxacin	Antibiotic
NODE_106336_length_246_cov_0.463576_1	ARO:3003702	sitafloxacin	Antibiotic
NODE_106336_length_246_cov_0.463576_1	ARO:3003702	sparfloxacin	Antibiotic
NODE_106521_length_246_cov_0.682119_1	ARO:3003074	antibiotic_target_alteration	Resistance_Mechanism
NODE_106521_length_246_cov_0.682119_1	ARO:3003074	lipopeptide_antibiotic	Drug_Class
NODE_106521_length_246_cov_0.682119_1	ARO:3003074	peptide_antibiotic	Drug_Class
NODE_106538_length_246_cov_0.84106_1	ARO:3003389	antibiotic_target_alteration	Resistance_Mechanism
NODE_106538_length_246_cov_0.84106_1	ARO:3003389	dapsone	Antibiotic
NODE_106538_length_246_cov_0.84106_1	ARO:3003389	mafenide	Antibiotic
NODE_106538_length_246_cov_0.84106_1	ARO:3003389	sulfacetamide	Antibiotic
NODE_106538_length_246_cov_0.84106_1	ARO:3003389	sulfadiazine	Antibiotic
NODE_106538_length_246_cov_0.84106_1	ARO:3003389	sulfadimidine	Antibiotic
NODE_106538_length_246_cov_0.84106_1	ARO:3003389	sulfadoxine	Antibiotic
NODE_106538_length_246_cov_0.84106_1	ARO:3003389	sulfamethizole	Antibiotic
NODE_106538_length_246_cov_0.84106_1	ARO:3003389	sulfamethoxazole	Antibiotic
NODE_106538_length_246_cov_0.84106_1	ARO:3003389	sulfasalazine	Antibiotic
NODE_106538_length_246_cov_0.84106_1	ARO:3003389	sulfisoxazole	Antibiotic
NODE_106538_length_246_cov_0.84106_1	ARO:3003389	sulfonamide_antibiotic	Drug_Class
NODE_106538_length_246_cov_0.84106_1	ARO:3003389	sulfone_antibiotic	Drug_Class
NODE_106612_length_246_cov_0.81457_1	ARO:3003291	antibiotic_target_alteration	Resistance_Mechanism
NODE_106612_length_246_cov_0.81457_1	ARO:3003291	daptomycin	Antibiotic
NODE_106612_length_246_cov_0.81457_1	ARO:3003291	lipopeptide_antibiotic	Drug_Class
NODE_106612_length_246_cov_0.81457_1	ARO:3003291	peptide_antibiotic	Drug_Class
NODE_106678_length_246_cov_0.205298_1	ARO:3003288	antibiotic_target_alteration	Resistance_Mechanism
NODE_106678_length_246_cov_0.205298_1	ARO:3003288	antibiotic_target_replacement	Resistance_Mechanism
NODE_106678_length_246_cov_0.205298_1	ARO:3003288	lipopeptide_antibiotic	Drug_Class
NODE_106678_length_246_cov_0.205298_1	ARO:3003288	peptide_antibiotic	Drug_Class
NODE_106678_length_246_cov_0.205298_1	ARO:3003288	rifabutin	Antibiotic
NODE_106678_length_246_cov_0.205298_1	ARO:3003288	rifampin	Antibiotic
NODE_106678_length_246_cov_0.205298_1	ARO:3003288	rifamycin_antibiotic	Drug_Class
NODE_106678_length_246_cov_0.205298_1	ARO:3003288	rifapentine	Antibiotic
NODE_106678_length_246_cov_0.205298_1	ARO:3003288	rifaximin	Antibiotic
NODE_107_length_20568_cov_16.5165_11	ARO:3003288	antibiotic_target_alteration	Resistance_Mechanism
NODE_107_length_20568_cov_16.5165_11	ARO:3003288	antibiotic_target_replacement	Resistance_Mechanism
NODE_107_length_20568_cov_16.5165_11	ARO:3003288	lipopeptide_antibiotic	Drug_Class
NODE_107_length_20568_cov_16.5165_11	ARO:3003288	peptide_antibiotic	Drug_Class
NODE_107_length_20568_cov_16.5165_11	ARO:3003288	rifabutin	Antibiotic
NODE_107_length_20568_cov_16.5165_11	ARO:3003288	rifampin	Antibiotic
NODE_107_length_20568_cov_16.5165_11	ARO:3003288	rifamycin_antibiotic	Drug_Class
NODE_107_length_20568_cov_16.5165_11	ARO:3003288	rifapentine	Antibiotic
NODE_107_length_20568_cov_16.5165_11	ARO:3003288	rifaximin	Antibiotic
NODE_107_length_20568_cov_16.5165_13	ARO:3003395	aminoglycoside_antibiotic	Drug_Class
NODE_107_length_20568_cov_16.5165_13	ARO:3003395	antibiotic_target_alteration	Resistance_Mechanism
NODE_107_length_20568_cov_16.5165_13	ARO:3003395	streptomycin	Antibiotic
NODE_107_length_20568_cov_16.5165_16	ARO:3003370	antibiotic_target_alteration	Resistance_Mechanism
NODE_107_length_20568_cov_16.5165_16	ARO:3003370	elfamycin_antibiotic	Drug_Class
NODE_107_length_20568_cov_16.5165_16	ARO:3003370	elfamycin_resistant_EF-Tu	AMR_Gene_Family
NODE_107_length_20568_cov_16.5165_16	ARO:3003370	enacyloxin_IIa	Antibiotic
NODE_107_length_20568_cov_16.5165_16	ARO:3003370	GE2270A	Antibiotic
NODE_107_length_20568_cov_16.5165_16	ARO:3003370	LFF571	Antibiotic
NODE_107_length_20568_cov_16.5165_16	ARO:3003370	pulvomycin	Antibiotic
NODE_107_length_20568_cov_16.5165_4	ARO:3003370	antibiotic_target_alteration	Resistance_Mechanism
NODE_107_length_20568_cov_16.5165_4	ARO:3003370	elfamycin_antibiotic	Drug_Class
NODE_107_length_20568_cov_16.5165_4	ARO:3003370	elfamycin_resistant_EF-Tu	AMR_Gene_Family
NODE_107_length_20568_cov_16.5165_4	ARO:3003370	enacyloxin_IIa	Antibiotic
NODE_107_length_20568_cov_16.5165_4	ARO:3003370	GE2270A	Antibiotic
NODE_107_length_20568_cov_16.5165_4	ARO:3003370	LFF571	Antibiotic
NODE_107_length_20568_cov_16.5165_4	ARO:3003370	pulvomycin	Antibiotic
NODE_10726_length_829_cov_1.32561_1	ARO:3003685	aminocoumarin_antibiotic	Drug_Class
NODE_10726_length_829_cov_1.32561_1	ARO:3003685	antibiotic_target_alteration	Resistance_Mechanism
NODE_10726_length_829_cov_1.32561_1	ARO:3003685	fluoroquinolone_antibiotic	Drug_Class
NODE_10876_length_823_cov_0.646978_1	ARO:3003940	aminocoumarin_antibiotic	Drug_Class
NODE_10876_length_823_cov_0.646978_1	ARO:3003940	antibiotic_target_alteration	Resistance_Mechanism
NODE_10876_length_823_cov_0.646978_1	ARO:3003940	fluoroquinolone_antibiotic	Drug_Class
NODE_10876_length_823_cov_0.646978_1	ARO:3003940	nybomycin	Drug_Class
NODE_1097_length_3790_cov_1.70365_2	ARO:3000815	acridine_dye	Drug_Class
NODE_1097_length_3790_cov_1.70365_2	ARO:3000815	acriflavin	Antibiotic
NODE_1097_length_3790_cov_1.70365_2	ARO:3000815	antibiotic_efflux	Resistance_Mechanism
NODE_1097_length_3790_cov_1.70365_2	ARO:3000815	ciprofloxacin	Antibiotic
NODE_1097_length_3790_cov_1.70365_2	ARO:3000815	fluoroquinolone_antibiotic	Drug_Class
NODE_1097_length_3790_cov_1.70365_2	ARO:3000815	major_facilitator_superfamily_(MFS)_antibiotic_efflux_pump	AMR_Gene_Family
NODE_1097_length_3790_cov_1.70365_2	ARO:3000815	moxifloxacin	Antibiotic
NODE_1097_length_3790_cov_1.70365_2	ARO:3000815	norfloxacin	Antibiotic
NODE_1097_length_3790_cov_1.70365_2	ARO:3000815	sparfloxacin	Antibiotic
NODE_1097_length_3790_cov_1.70365_2	ARO:3000815	tetracycline	Antibiotic
NODE_1097_length_3790_cov_1.70365_2	ARO:3000815	tetracycline_antibiotic	Drug_Class
NODE_11_length_305784_cov_13.7173_1	ARO:3003369	antibiotic_target_alteration	Resistance_Mechanism
NODE_11_length_305784_cov_13.7173_1	ARO:3003369	elfamycin_antibiotic	Drug_Class
NODE_11_length_305784_cov_13.7173_1	ARO:3003369	elfamycin_resistant_EF-Tu	AMR_Gene_Family
NODE_11_length_305784_cov_13.7173_1	ARO:3003369	enacyloxin_IIa	Antibiotic
NODE_11_length_305784_cov_13.7173_1	ARO:3003369	GE2270A	Antibiotic
NODE_11_length_305784_cov_13.7173_1	ARO:3003369	LFF571	Antibiotic
NODE_11_length_305784_cov_13.7173_1	ARO:3003369	pulvomycin	Antibiotic
NODE_11_length_305784_cov_13.7173_2	ARO:3003930	antibiotic_target_protection	Resistance_Mechanism
NODE_11_length_305784_cov_13.7173_2	ARO:3003930	tetracycline_antibiotic	Drug_Class
NODE_11185_length_812_cov_0.941423_1	ARO:3000216	ampicillin	Antibiotic
NODE_11185_length_812_cov_0.941423_1	ARO:3000216	antibiotic_efflux	Resistance_Mechanism
NODE_11185_length_812_cov_0.941423_1	ARO:3000216	beta-lactam_antibiotic	Drug_Class
NODE_11185_length_812_cov_0.941423_1	ARO:3000216	cefalotin	Antibiotic
NODE_11185_length_812_cov_0.941423_1	ARO:3000216	chloramphenicol	Antibiotic
NODE_11185_length_812_cov_0.941423_1	ARO:3000216	fluoroquinolone_antibiotic	Drug_Class
NODE_11185_length_812_cov_0.941423_1	ARO:3000216	phenicol_antibiotic	Drug_Class
NODE_11185_length_812_cov_0.941423_1	ARO:3000216	resistance-nodulation-cell_division_(RND)_antibiotic_efflux_pump	AMR_Gene_Family
NODE_11185_length_812_cov_0.941423_1	ARO:3000216	rifampin	Antibiotic
NODE_11185_length_812_cov_0.941423_1	ARO:3000216	rifamycin_antibiotic	Drug_Class
NODE_11185_length_812_cov_0.941423_1	ARO:3000216	tetracycline	Antibiotic
NODE_11185_length_812_cov_0.941423_1	ARO:3000216	tetracycline_antibiotic	Drug_Class
NODE_11185_length_812_cov_0.941423_1	ARO:3000216	tigecycline	Antibiotic
NODE_11185_length_812_cov_0.941423_1	ARO:3000216	triclosan	Drug_Class
NODE_1175_length_3543_cov_1.81235_1	ARO:3003291	antibiotic_target_alteration	Resistance_Mechanism
NODE_1175_length_3543_cov_1.81235_1	ARO:3003291	daptomycin	Antibiotic
NODE_1175_length_3543_cov_1.81235_1	ARO:3003291	lipopeptide_antibiotic	Drug_Class
NODE_1175_length_3543_cov_1.81235_1	ARO:3003291	peptide_antibiotic	Drug_Class
NODE_1175_length_3543_cov_1.81235_2	ARO:3003287	antibiotic_target_alteration	Resistance_Mechanism
NODE_1175_length_3543_cov_1.81235_2	ARO:3003287	daptomycin	Antibiotic
NODE_1175_length_3543_cov_1.81235_2	ARO:3003287	lipopeptide_antibiotic	Drug_Class
NODE_1175_length_3543_cov_1.81235_2	ARO:3003287	peptide_antibiotic	Drug_Class
NODE_1175_length_3543_cov_1.81235_2	ARO:3003287	rifamycin_antibiotic	Drug_Class
NODE_11905_length_785_cov_1.52029_1	ARO:3000838	acridine_dye	Drug_Class
NODE_11905_length_785_cov_1.52029_1	ARO:3000838	acriflavin	Antibiotic
NODE_11905_length_785_cov_1.52029_1	ARO:3000838	antibiotic_efflux	Resistance_Mechanism
NODE_11905_length_785_cov_1.52029_1	ARO:3000838	ciprofloxacin	Antibiotic
NODE_11905_length_785_cov_1.52029_1	ARO:3000838	fluoroquinolone_antibiotic	Drug_Class
NODE_11905_length_785_cov_1.52029_1	ARO:3000838	major_facilitator_superfamily_(MFS)_antibiotic_efflux_pump	AMR_Gene_Family
NODE_11905_length_785_cov_1.52029_1	ARO:3000838	norfloxacin	Antibiotic
NODE_11976_length_782_cov_1.77584_1	ARO:3003307	aminocoumarin_antibiotic	Drug_Class
NODE_11976_length_782_cov_1.77584_1	ARO:3003307	antibiotic_target_alteration	Resistance_Mechanism
NODE_11976_length_782_cov_1.77584_1	ARO:3003307	cinoxacin	Antibiotic
NODE_11976_length_782_cov_1.77584_1	ARO:3003307	ciprofloxacin	Antibiotic
NODE_11976_length_782_cov_1.77584_1	ARO:3003307	clinafloxacin	Antibiotic
NODE_11976_length_782_cov_1.77584_1	ARO:3003307	Clofazimine	Antibiotic
NODE_11976_length_782_cov_1.77584_1	ARO:3003307	clorobiocin	Antibiotic
NODE_11976_length_782_cov_1.77584_1	ARO:3003307	coumermycin_A1	Antibiotic
NODE_11976_length_782_cov_1.77584_1	ARO:3003307	fleroxacin	Antibiotic
NODE_11976_length_782_cov_1.77584_1	ARO:3003307	fluoroquinolone_antibiotic	Drug_Class
NODE_11976_length_782_cov_1.77584_1	ARO:3003307	novobiocin	Antibiotic
NODE_12_length_292435_cov_15.0647_134	ARO:3003681	antibiotic_efflux	Resistance_Mechanism
NODE_12_length_292435_cov_15.0647_134	ARO:3003681	resistance-nodulation-cell_division_(RND)_antibiotic_efflux_pump	AMR_Gene_Family
NODE_12_length_292435_cov_15.0647_134	ARO:3003681	triclosan	Drug_Class
NODE_12_length_292435_cov_15.0647_135	ARO:3003680	antibiotic_efflux	Resistance_Mechanism
NODE_12_length_292435_cov_15.0647_135	ARO:3003680	resistance-nodulation-cell_division_(RND)_antibiotic_efflux_pump	AMR_Gene_Family
NODE_12_length_292435_cov_15.0647_135	ARO:3003680	triclosan	Drug_Class
NODE_124_length_18605_cov_2.95948_13	ARO:3003284	antibiotic_target_alteration	Resistance_Mechanism
NODE_124_length_18605_cov_2.95948_13	ARO:3003284	antibiotic_target_replacement	Resistance_Mechanism
NODE_124_length_18605_cov_2.95948_13	ARO:3003284	lipopeptide_antibiotic	Drug_Class
NODE_124_length_18605_cov_2.95948_13	ARO:3003284	peptide_antibiotic	Drug_Class
NODE_124_length_18605_cov_2.95948_13	ARO:3003284	rifabutin	Antibiotic
NODE_124_length_18605_cov_2.95948_13	ARO:3003284	rifampin	Antibiotic
NODE_124_length_18605_cov_2.95948_13	ARO:3003284	rifamycin_antibiotic	Drug_Class
NODE_124_length_18605_cov_2.95948_13	ARO:3003284	rifapentine	Antibiotic
NODE_124_length_18605_cov_2.95948_13	ARO:3003284	rifaximin	Antibiotic
NODE_12577_length_763_cov_1.17066_1	ARO:3003702	aminocoumarin_antibiotic	Drug_Class
NODE_12577_length_763_cov_1.17066_1	ARO:3003702	antibiotic_target_alteration	Resistance_Mechanism
NODE_12577_length_763_cov_1.17066_1	ARO:3003702	ciprofloxacin	Antibiotic
NODE_12577_length_763_cov_1.17066_1	ARO:3003702	fluoroquinolone_antibiotic	Drug_Class
NODE_12577_length_763_cov_1.17066_1	ARO:3003702	fluoroquinolone_resistant_gyrA	AMR_Gene_Family
NODE_12577_length_763_cov_1.17066_1	ARO:3003702	levofloxacin	Antibiotic
NODE_12577_length_763_cov_1.17066_1	ARO:3003702	norfloxacin	Antibiotic
NODE_12577_length_763_cov_1.17066_1	ARO:3003702	nybomycin	Drug_Class
NODE_12577_length_763_cov_1.17066_1	ARO:3003702	ofloxacin	Antibiotic
NODE_12577_length_763_cov_1.17066_1	ARO:3003702	pefloxacin	Antibiotic
NODE_12577_length_763_cov_1.17066_1	ARO:3003702	sitafloxacin	Antibiotic
NODE_12577_length_763_cov_1.17066_1	ARO:3003702	sparfloxacin	Antibiotic
NODE_12598_length_762_cov_0.916042_1	ARO:3004074	aminocoumarin_antibiotic	Drug_Class
NODE_12598_length_762_cov_0.916042_1	ARO:3004074	antibiotic_efflux	Resistance_Mechanism
NODE_12598_length_762_cov_0.916042_1	ARO:3004074	aztreonam	Antibiotic
NODE_12598_length_762_cov_0.916042_1	ARO:3004074	beta-lactam_antibiotic	Drug_Class
NODE_12598_length_762_cov_0.916042_1	ARO:3004074	erythromycin	Antibiotic
NODE_12598_length_762_cov_0.916042_1	ARO:3004074	kitasamycin	Antibiotic
NODE_12598_length_762_cov_0.916042_1	ARO:3004074	macrolide_antibiotic	Drug_Class
NODE_12598_length_762_cov_0.916042_1	ARO:3004074	novobiocin	Antibiotic
NODE_12598_length_762_cov_0.916042_1	ARO:3004074	resistance-nodulation-cell_division_(RND)_antibiotic_efflux_pump	AMR_Gene_Family
NODE_12598_length_762_cov_0.916042_1	ARO:3004074	rokitamycin	Antibiotic
NODE_12598_length_762_cov_0.916042_1	ARO:3004074	tetracycline	Antibiotic
NODE_12598_length_762_cov_0.916042_1	ARO:3004074	tetracycline_antibiotic	Drug_Class
NODE_12701_length_758_cov_1.48718_2	ARO:3002818	antibiotic_efflux	Resistance_Mechanism
NODE_12774_length_757_cov_1.04079_1	ARO:3003923	antibiotic_efflux	Resistance_Mechanism
NODE_12774_length_757_cov_1.04079_1	ARO:3003923	ciprofloxacin	Antibiotic
NODE_12774_length_757_cov_1.04079_1	ARO:3003923	diaminopyrimidine_antibiotic	Drug_Class
NODE_12774_length_757_cov_1.04079_1	ARO:3003923	fluoroquinolone_antibiotic	Drug_Class
NODE_12774_length_757_cov_1.04079_1	ARO:3003923	nitrofuran_antibiotic	Drug_Class
NODE_12774_length_757_cov_1.04079_1	ARO:3003923	nitrofurantoin	Antibiotic
NODE_12774_length_757_cov_1.04079_1	ARO:3003923	resistance-nodulation-cell_division_(RND)_antibiotic_efflux_pump	AMR_Gene_Family
NODE_12774_length_757_cov_1.04079_1	ARO:3003923	tetracycline_antibiotic	Drug_Class
NODE_12774_length_757_cov_1.04079_1	ARO:3003923	tigecycline	Antibiotic
NODE_12774_length_757_cov_1.04079_1	ARO:3003923	trimethoprim	Antibiotic
NODE_12774_length_757_cov_1.04079_2	ARO:3003922	antibiotic_efflux	Resistance_Mechanism
NODE_12774_length_757_cov_1.04079_2	ARO:3003922	ciprofloxacin	Antibiotic
NODE_12774_length_757_cov_1.04079_2	ARO:3003922	diaminopyrimidine_antibiotic	Drug_Class
NODE_12774_length_757_cov_1.04079_2	ARO:3003922	fluoroquinolone_antibiotic	Drug_Class
NODE_12774_length_757_cov_1.04079_2	ARO:3003922	nitrofuran_antibiotic	Drug_Class
NODE_12774_length_757_cov_1.04079_2	ARO:3003922	nitrofurantoin	Antibiotic
NODE_12774_length_757_cov_1.04079_2	ARO:3003922	resistance-nodulation-cell_division_(RND)_antibiotic_efflux_pump	AMR_Gene_Family
NODE_12774_length_757_cov_1.04079_2	ARO:3003922	tetracycline_antibiotic	Drug_Class
NODE_12774_length_757_cov_1.04079_2	ARO:3003922	tigecycline	Antibiotic
NODE_12774_length_757_cov_1.04079_2	ARO:3003922	trimethoprim	Antibiotic
NODE_12819_length_755_cov_0.978788_1	ARO:3003459	aminocoumarin_antibiotic	Drug_Class
NODE_12819_length_755_cov_0.978788_1	ARO:3003459	antibiotic_target_alteration	Resistance_Mechanism
NODE_12819_length_755_cov_0.978788_1	ARO:3003459	cinoxacin	Antibiotic
NODE_12819_length_755_cov_0.978788_1	ARO:3003459	ciprofloxacin	Antibiotic
NODE_12819_length_755_cov_0.978788_1	ARO:3003459	clinafloxacin	Antibiotic
NODE_12819_length_755_cov_0.978788_1	ARO:3003459	Clofazimine	Antibiotic
NODE_12819_length_755_cov_0.978788_1	ARO:3003459	clorobiocin	Antibiotic
NODE_12819_length_755_cov_0.978788_1	ARO:3003459	coumermycin_A1	Antibiotic
NODE_12819_length_755_cov_0.978788_1	ARO:3003459	fleroxacin	Antibiotic
NODE_12819_length_755_cov_0.978788_1	ARO:3003459	fluoroquinolone_antibiotic	Drug_Class
NODE_12819_length_755_cov_0.978788_1	ARO:3003459	novobiocin	Antibiotic
NODE_12879_length_753_cov_1.40729_1	ARO:3003306	aminocoumarin_antibiotic	Drug_Class
NODE_12879_length_753_cov_1.40729_1	ARO:3003306	antibiotic_target_alteration	Resistance_Mechanism
NODE_12879_length_753_cov_1.40729_1	ARO:3003306	cinoxacin	Antibiotic
NODE_12879_length_753_cov_1.40729_1	ARO:3003306	ciprofloxacin	Antibiotic
NODE_12879_length_753_cov_1.40729_1	ARO:3003306	clinafloxacin	Antibiotic
NODE_12879_length_753_cov_1.40729_1	ARO:3003306	Clofazimine	Antibiotic
NODE_12879_length_753_cov_1.40729_1	ARO:3003306	clorobiocin	Antibiotic
NODE_12879_length_753_cov_1.40729_1	ARO:3003306	coumermycin_A1	Antibiotic
NODE_12879_length_753_cov_1.40729_1	ARO:3003306	fleroxacin	Antibiotic
NODE_12879_length_753_cov_1.40729_1	ARO:3003306	fluoroquinolone_antibiotic	Drug_Class
NODE_12879_length_753_cov_1.40729_1	ARO:3003306	novobiocin	Antibiotic
NODE_12912_length_752_cov_1.17656_1	ARO:3000216	ampicillin	Antibiotic
NODE_12912_length_752_cov_1.17656_1	ARO:3000216	antibiotic_efflux	Resistance_Mechanism
NODE_12912_length_752_cov_1.17656_1	ARO:3000216	beta-lactam_antibiotic	Drug_Class
NODE_12912_length_752_cov_1.17656_1	ARO:3000216	cefalotin	Antibiotic
NODE_12912_length_752_cov_1.17656_1	ARO:3000216	chloramphenicol	Antibiotic
NODE_12912_length_752_cov_1.17656_1	ARO:3000216	fluoroquinolone_antibiotic	Drug_Class
NODE_12912_length_752_cov_1.17656_1	ARO:3000216	phenicol_antibiotic	Drug_Class
NODE_12912_length_752_cov_1.17656_1	ARO:3000216	resistance-nodulation-cell_division_(RND)_antibiotic_efflux_pump	AMR_Gene_Family
NODE_12912_length_752_cov_1.17656_1	ARO:3000216	rifampin	Antibiotic
NODE_12912_length_752_cov_1.17656_1	ARO:3000216	rifamycin_antibiotic	Drug_Class
NODE_12912_length_752_cov_1.17656_1	ARO:3000216	tetracycline	Antibiotic
NODE_12912_length_752_cov_1.17656_1	ARO:3000216	tetracycline_antibiotic	Drug_Class
NODE_12912_length_752_cov_1.17656_1	ARO:3000216	tigecycline	Antibiotic
NODE_12912_length_752_cov_1.17656_1	ARO:3000216	triclosan	Drug_Class
NODE_1293_length_3318_cov_1.63016_1	ARO:3000391	acridine_dye	Drug_Class
NODE_1293_length_3318_cov_1.63016_1	ARO:3000391	antibiotic_efflux	Resistance_Mechanism
NODE_1293_length_3318_cov_1.63016_1	ARO:3000391	fluoroquinolone_antibiotic	Drug_Class
NODE_1293_length_3318_cov_1.63016_4	ARO:3000319	antibiotic_inactivation	Resistance_Mechanism
NODE_1293_length_3318_cov_1.63016_4	ARO:3000319	macrolide_antibiotic	Drug_Class
NODE_12967_length_750_cov_1.01679_2	ARO:3003357	antibiotic_target_alteration	Resistance_Mechanism
NODE_12967_length_750_cov_1.01679_2	ARO:3003357	elfamycin_antibiotic	Drug_Class
NODE_12967_length_750_cov_1.01679_2	ARO:3003357	enacyloxin_IIa	Antibiotic
NODE_12967_length_750_cov_1.01679_2	ARO:3003357	GE2270A	Antibiotic
NODE_12967_length_750_cov_1.01679_2	ARO:3003357	LFF571	Antibiotic
NODE_12967_length_750_cov_1.01679_2	ARO:3003357	pulvomycin	Antibiotic
NODE_13_length_289393_cov_15.7349_151	ARO:3003307	aminocoumarin_antibiotic	Drug_Class
NODE_13_length_289393_cov_15.7349_151	ARO:3003307	antibiotic_target_alteration	Resistance_Mechanism
NODE_13_length_289393_cov_15.7349_151	ARO:3003307	cinoxacin	Antibiotic
NODE_13_length_289393_cov_15.7349_151	ARO:3003307	ciprofloxacin	Antibiotic
NODE_13_length_289393_cov_15.7349_151	ARO:3003307	clinafloxacin	Antibiotic
NODE_13_length_289393_cov_15.7349_151	ARO:3003307	Clofazimine	Antibiotic
NODE_13_length_289393_cov_15.7349_151	ARO:3003307	clorobiocin	Antibiotic
NODE_13_length_289393_cov_15.7349_151	ARO:3003307	coumermycin_A1	Antibiotic
NODE_13_length_289393_cov_15.7349_151	ARO:3003307	fleroxacin	Antibiotic
NODE_13_length_289393_cov_15.7349_151	ARO:3003307	fluoroquinolone_antibiotic	Drug_Class
NODE_13_length_289393_cov_15.7349_151	ARO:3003307	novobiocin	Antibiotic
NODE_130_length_18304_cov_2.71256_1	ARO:3003930	antibiotic_target_protection	Resistance_Mechanism
NODE_130_length_18304_cov_2.71256_1	ARO:3003930	tetracycline_antibiotic	Drug_Class
NODE_13084_length_746_cov_0.841782_1	ARO:3003684	aminocoumarin_antibiotic	Drug_Class
NODE_13084_length_746_cov_0.841782_1	ARO:3003684	antibiotic_target_alteration	Resistance_Mechanism
NODE_13084_length_746_cov_0.841782_1	ARO:3003684	fluoroquinolone_antibiotic	Drug_Class
NODE_13084_length_746_cov_0.841782_1	ARO:3003684	nybomycin	Drug_Class
NODE_13300_length_739_cov_0.82764_1	ARO:3003922	antibiotic_efflux	Resistance_Mechanism
NODE_13300_length_739_cov_0.82764_1	ARO:3003922	ciprofloxacin	Antibiotic
NODE_13300_length_739_cov_0.82764_1	ARO:3003922	diaminopyrimidine_antibiotic	Drug_Class
NODE_13300_length_739_cov_0.82764_1	ARO:3003922	fluoroquinolone_antibiotic	Drug_Class
NODE_13300_length_739_cov_0.82764_1	ARO:3003922	nitrofuran_antibiotic	Drug_Class
NODE_13300_length_739_cov_0.82764_1	ARO:3003922	nitrofurantoin	Antibiotic
NODE_13300_length_739_cov_0.82764_1	ARO:3003922	resistance-nodulation-cell_division_(RND)_antibiotic_efflux_pump	AMR_Gene_Family
NODE_13300_length_739_cov_0.82764_1	ARO:3003922	tetracycline_antibiotic	Drug_Class
NODE_13300_length_739_cov_0.82764_1	ARO:3003922	tigecycline	Antibiotic
NODE_13300_length_739_cov_0.82764_1	ARO:3003922	trimethoprim	Antibiotic
NODE_13300_length_739_cov_0.82764_2	ARO:3003923	antibiotic_efflux	Resistance_Mechanism
NODE_13300_length_739_cov_0.82764_2	ARO:3003923	ciprofloxacin	Antibiotic
NODE_13300_length_739_cov_0.82764_2	ARO:3003923	diaminopyrimidine_antibiotic	Drug_Class
NODE_13300_length_739_cov_0.82764_2	ARO:3003923	fluoroquinolone_antibiotic	Drug_Class
NODE_13300_length_739_cov_0.82764_2	ARO:3003923	nitrofuran_antibiotic	Drug_Class
NODE_13300_length_739_cov_0.82764_2	ARO:3003923	nitrofurantoin	Antibiotic
NODE_13300_length_739_cov_0.82764_2	ARO:3003923	resistance-nodulation-cell_division_(RND)_antibiotic_efflux_pump	AMR_Gene_Family
NODE_13300_length_739_cov_0.82764_2	ARO:3003923	tetracycline_antibiotic	Drug_Class
NODE_13300_length_739_cov_0.82764_2	ARO:3003923	tigecycline	Antibiotic
NODE_13300_length_739_cov_0.82764_2	ARO:3003923	trimethoprim	Antibiotic
NODE_13381_length_736_cov_0.625585_2	ARO:3000816	antibiotic_efflux	Resistance_Mechanism
NODE_13381_length_736_cov_0.625585_2	ARO:3000816	resistance-nodulation-cell_division_(RND)_antibiotic_efflux_pump	AMR_Gene_Family
NODE_13399_length_736_cov_1.32605_1	ARO:3003370	antibiotic_target_alteration	Resistance_Mechanism
NODE_13399_length_736_cov_1.32605_1	ARO:3003370	elfamycin_antibiotic	Drug_Class
NODE_13399_length_736_cov_1.32605_1	ARO:3003370	elfamycin_resistant_EF-Tu	AMR_Gene_Family
NODE_13399_length_736_cov_1.32605_1	ARO:3003370	enacyloxin_IIa	Antibiotic
NODE_13399_length_736_cov_1.32605_1	ARO:3003370	GE2270A	Antibiotic
NODE_13399_length_736_cov_1.32605_1	ARO:3003370	LFF571	Antibiotic
NODE_13399_length_736_cov_1.32605_1	ARO:3003370	pulvomycin	Antibiotic
NODE_13443_length_735_cov_1.65938_1	ARO:3002930	antibiotic_target_alteration	Resistance_Mechanism
NODE_13443_length_735_cov_1.65938_1	ARO:3002930	glycopeptide_antibiotic	Drug_Class
NODE_13443_length_735_cov_1.65938_1	ARO:3002930	vancomycin	Antibiotic
NODE_13473_length_734_cov_0.935837_1	ARO:3003844	antibiotic_target_protection	Resistance_Mechanism
NODE_13473_length_734_cov_0.935837_1	ARO:3003844	ciprofloxacin	Antibiotic
NODE_13473_length_734_cov_0.935837_1	ARO:3003844	fluoroquinolone_antibiotic	Drug_Class
NODE_13473_length_734_cov_0.935837_1	ARO:3003844	gatifloxacin	Antibiotic
NODE_13473_length_734_cov_0.935837_1	ARO:3003844	levofloxacin	Antibiotic
NODE_13473_length_734_cov_0.935837_1	ARO:3003844	moxifloxacin	Antibiotic
NODE_13473_length_734_cov_0.935837_1	ARO:3003844	nalidixic_acid	Antibiotic
NODE_13473_length_734_cov_0.935837_1	ARO:3003844	norfloxacin	Antibiotic
NODE_13473_length_734_cov_0.935837_1	ARO:3003844	sparfloxacin	Antibiotic
NODE_13479_length_733_cov_1.30564_2	ARO:3003031	acridine_dye	Drug_Class
NODE_13479_length_733_cov_1.30564_2	ARO:3003031	acriflavin	Antibiotic
NODE_13479_length_733_cov_1.30564_2	ARO:3003031	antibiotic_efflux	Resistance_Mechanism
NODE_13479_length_733_cov_1.30564_2	ARO:3003031	chloramphenicol	Antibiotic
NODE_13479_length_733_cov_1.30564_2	ARO:3003031	erythromycin	Antibiotic
NODE_13479_length_733_cov_1.30564_2	ARO:3003031	fluoroquinolone_antibiotic	Drug_Class
NODE_13479_length_733_cov_1.30564_2	ARO:3003031	macrolide_antibiotic	Drug_Class
NODE_13479_length_733_cov_1.30564_2	ARO:3003031	phenicol_antibiotic	Drug_Class
NODE_13479_length_733_cov_1.30564_2	ARO:3003031	resistance-nodulation-cell_division_(RND)_antibiotic_efflux_pump	AMR_Gene_Family
NODE_13479_length_733_cov_1.30564_2	ARO:3003031	tetracycline	Antibiotic
NODE_13479_length_733_cov_1.30564_2	ARO:3003031	tetracycline_antibiotic	Drug_Class
NODE_1349_length_3198_cov_1.08701_3	ARO:3000378	aminocoumarin_antibiotic	Drug_Class
NODE_1349_length_3198_cov_1.08701_3	ARO:3000378	amoxicillin	Antibiotic
NODE_1349_length_3198_cov_1.08701_3	ARO:3000378	ampicillin	Antibiotic
NODE_1349_length_3198_cov_1.08701_3	ARO:3000378	antibiotic_efflux	Resistance_Mechanism
NODE_1349_length_3198_cov_1.08701_3	ARO:3000378	azithromycin	Antibiotic
NODE_1349_length_3198_cov_1.08701_3	ARO:3000378	aztreonam	Antibiotic
NODE_1349_length_3198_cov_1.08701_3	ARO:3000378	beta-lactam_antibiotic	Drug_Class
NODE_1349_length_3198_cov_1.08701_3	ARO:3000378	ceftazidime	Antibiotic
NODE_1349_length_3198_cov_1.08701_3	ARO:3000378	ceftriaxone	Antibiotic
NODE_1349_length_3198_cov_1.08701_3	ARO:3000378	chloramphenicol	Antibiotic
NODE_1349_length_3198_cov_1.08701_3	ARO:3000378	ciprofloxacin	Antibiotic
NODE_1349_length_3198_cov_1.08701_3	ARO:3000378	clavulanate	Adjuvant
NODE_1349_length_3198_cov_1.08701_3	ARO:3000378	diaminopyrimidine_antibiotic	Drug_Class
NODE_1349_length_3198_cov_1.08701_3	ARO:3000378	erythromycin	Antibiotic
NODE_1349_length_3198_cov_1.08701_3	ARO:3000378	fluoroquinolone_antibiotic	Drug_Class
NODE_1349_length_3198_cov_1.08701_3	ARO:3000378	lipopeptide_antibiotic	Drug_Class
NODE_1349_length_3198_cov_1.08701_3	ARO:3000378	macrolide_antibiotic	Drug_Class
NODE_1349_length_3198_cov_1.08701_3	ARO:3000378	meropenem	Antibiotic
NODE_1349_length_3198_cov_1.08701_3	ARO:3000378	nalidixic_acid	Antibiotic
NODE_1349_length_3198_cov_1.08701_3	ARO:3000378	novobiocin	Antibiotic
NODE_1349_length_3198_cov_1.08701_3	ARO:3000378	panipenem	Antibiotic
NODE_1349_length_3198_cov_1.08701_3	ARO:3000378	peptide_antibiotic	Drug_Class
NODE_1349_length_3198_cov_1.08701_3	ARO:3000378	phenicol_antibiotic	Drug_Class
NODE_1349_length_3198_cov_1.08701_3	ARO:3000378	polymyxin_antibiotic	Drug_Class
NODE_1349_length_3198_cov_1.08701_3	ARO:3000378	resistance-nodulation-cell_division_(RND)_antibiotic_efflux_pump	AMR_Gene_Family
NODE_1349_length_3198_cov_1.08701_3	ARO:3000378	sulfamethoxazole	Antibiotic
NODE_1349_length_3198_cov_1.08701_3	ARO:3000378	sulfonamide_antibiotic	Drug_Class
NODE_1349_length_3198_cov_1.08701_3	ARO:3000378	tetracycline	Antibiotic
NODE_1349_length_3198_cov_1.08701_3	ARO:3000378	tetracycline_antibiotic	Drug_Class
NODE_1349_length_3198_cov_1.08701_3	ARO:3000378	ticarcillin	Antibiotic
NODE_1349_length_3198_cov_1.08701_3	ARO:3000378	trimethoprim	Antibiotic
NODE_1349_length_3198_cov_1.08701_3	ARO:3000378	trimethoprim-sulfamethoxazole	Antibiotic
NODE_13666_length_728_cov_1.33965_1	ARO:3000501	antibiotic_target_alteration	Resistance_Mechanism
NODE_13666_length_728_cov_1.33965_1	ARO:3000501	antibiotic_target_replacement	Resistance_Mechanism
NODE_13666_length_728_cov_1.33965_1	ARO:3000501	lipopeptide_antibiotic	Drug_Class
NODE_13666_length_728_cov_1.33965_1	ARO:3000501	peptide_antibiotic	Drug_Class
NODE_13666_length_728_cov_1.33965_1	ARO:3000501	rifabutin	Antibiotic
NODE_13666_length_728_cov_1.33965_1	ARO:3000501	rifampin	Antibiotic
NODE_13666_length_728_cov_1.33965_1	ARO:3000501	rifamycin_antibiotic	Drug_Class
NODE_13666_length_728_cov_1.33965_1	ARO:3000501	rifapentine	Antibiotic
NODE_13666_length_728_cov_1.33965_1	ARO:3000501	rifaximin	Antibiotic
NODE_1368_length_3166_cov_1.47769_2	ARO:3003749	antibiotic_efflux	Resistance_Mechanism
NODE_1368_length_3166_cov_1.47769_2	ARO:3003749	pleuromutilin_antibiotic	Drug_Class
NODE_13746_length_725_cov_0.955556_1	ARO:3003693	antibiotic_efflux	Resistance_Mechanism
NODE_13746_length_725_cov_0.955556_1	ARO:3003693	erythromycin	Antibiotic
NODE_13746_length_725_cov_0.955556_1	ARO:3003693	macrolide_antibiotic	Drug_Class
NODE_13746_length_725_cov_0.955556_1	ARO:3003693	resistance-nodulation-cell_division_(RND)_antibiotic_efflux_pump	AMR_Gene_Family
NODE_13746_length_725_cov_0.955556_1	ARO:3003693	tetracycline	Antibiotic
NODE_13746_length_725_cov_0.955556_1	ARO:3003693	tetracycline_antibiotic	Drug_Class
NODE_13746_length_725_cov_0.955556_1	ARO:3003693	triclosan	Drug_Class
NODE_13752_length_725_cov_0.411111_2	ARO:3003930	antibiotic_target_protection	Resistance_Mechanism
NODE_13752_length_725_cov_0.411111_2	ARO:3003930	tetracycline_antibiotic	Drug_Class
NODE_13875_length_722_cov_1.30941_1	ARO:3003288	antibiotic_target_alteration	Resistance_Mechanism
NODE_13875_length_722_cov_1.30941_1	ARO:3003288	antibiotic_target_replacement	Resistance_Mechanism
NODE_13875_length_722_cov_1.30941_1	ARO:3003288	lipopeptide_antibiotic	Drug_Class
NODE_13875_length_722_cov_1.30941_1	ARO:3003288	peptide_antibiotic	Drug_Class
NODE_13875_length_722_cov_1.30941_1	ARO:3003288	rifabutin	Antibiotic
NODE_13875_length_722_cov_1.30941_1	ARO:3003288	rifampin	Antibiotic
NODE_13875_length_722_cov_1.30941_1	ARO:3003288	rifamycin_antibiotic	Drug_Class
NODE_13875_length_722_cov_1.30941_1	ARO:3003288	rifapentine	Antibiotic
NODE_13875_length_722_cov_1.30941_1	ARO:3003288	rifaximin	Antibiotic
NODE_14_length_278552_cov_13.4445_210	ARO:3003705	antibiotic_efflux	Resistance_Mechanism
NODE_14_length_278552_cov_13.4445_210	ARO:3003705	chloramphenicol	Antibiotic
NODE_14_length_278552_cov_13.4445_210	ARO:3003705	phenicol_antibiotic	Drug_Class
NODE_14_length_278552_cov_13.4445_210	ARO:3003705	resistance-nodulation-cell_division_(RND)_antibiotic_efflux_pump	AMR_Gene_Family
NODE_14_length_278552_cov_13.4445_210	ARO:3003705	thiamphenicol	Antibiotic
NODE_14_length_278552_cov_13.4445_53	ARO:3003010	aminoglycoside_antibiotic	Drug_Class
NODE_14_length_278552_cov_13.4445_53	ARO:3003010	antibiotic_efflux	Resistance_Mechanism
NODE_14_length_278552_cov_13.4445_53	ARO:3003010	fluoroquinolone_antibiotic	Drug_Class
NODE_14_length_278552_cov_13.4445_53	ARO:3003010	resistance-nodulation-cell_division_(RND)_antibiotic_efflux_pump	AMR_Gene_Family
NODE_14_length_278552_cov_13.4445_54	ARO:3003037	aminoglycoside_antibiotic	Drug_Class
NODE_14_length_278552_cov_13.4445_54	ARO:3003037	antibiotic_efflux	Resistance_Mechanism
NODE_14_length_278552_cov_13.4445_54	ARO:3003037	fluoroquinolone_antibiotic	Drug_Class
NODE_14_length_278552_cov_13.4445_54	ARO:3003037	resistance-nodulation-cell_division_(RND)_antibiotic_efflux_pump	AMR_Gene_Family
NODE_14018_length_718_cov_0.5939_1	ARO:3004045	antibiotic_target_alteration	Resistance_Mechanism
NODE_14018_length_718_cov_0.5939_1	ARO:3004045	isoniazid	Drug_Class
NODE_14018_length_718_cov_0.5939_1	ARO:3004045	triclosan	Drug_Class
NODE_14031_length_718_cov_0.805778_2	ARO:3003303	aminocoumarin_antibiotic	Drug_Class
NODE_14031_length_718_cov_0.805778_2	ARO:3003303	antibiotic_target_alteration	Resistance_Mechanism
NODE_14031_length_718_cov_0.805778_2	ARO:3003303	clorobiocin	Antibiotic
NODE_14031_length_718_cov_0.805778_2	ARO:3003303	coumermycin_A1	Antibiotic
NODE_14031_length_718_cov_0.805778_2	ARO:3003303	fluoroquinolone_antibiotic	Drug_Class
NODE_14031_length_718_cov_0.805778_2	ARO:3003303	novobiocin	Antibiotic
NODE_141_length_17671_cov_2.76115_13	ARO:3003461	antibiotic_target_alteration	Resistance_Mechanism
NODE_141_length_17671_cov_2.76115_13	ARO:3003461	isoniazid	Drug_Class
NODE_14241_length_712_cov_0.700162_2	ARO:3004049	antibiotic_target_alteration	Resistance_Mechanism
NODE_14241_length_712_cov_0.700162_2	ARO:3004049	triclosan	Drug_Class
NODE_14265_length_711_cov_1.25162_1	ARO:3000617	amoxicillin	Antibiotic
NODE_14265_length_711_cov_1.25162_1	ARO:3000617	ampicillin	Antibiotic
NODE_14265_length_711_cov_1.25162_1	ARO:3000617	antibiotic_target_replacement	Resistance_Mechanism
NODE_14265_length_711_cov_1.25162_1	ARO:3000617	azlocillin	Antibiotic
NODE_14265_length_711_cov_1.25162_1	ARO:3000617	aztreonam	Antibiotic
NODE_14265_length_711_cov_1.25162_1	ARO:3000617	benzylpenicillin	Antibiotic
NODE_14265_length_711_cov_1.25162_1	ARO:3000617	beta-lactam_antibiotic	Drug_Class
NODE_14265_length_711_cov_1.25162_1	ARO:3000617	carbenicillin	Antibiotic
NODE_14265_length_711_cov_1.25162_1	ARO:3000617	cefaclor	Antibiotic
NODE_14265_length_711_cov_1.25162_1	ARO:3000617	cefadroxil	Antibiotic
NODE_14265_length_711_cov_1.25162_1	ARO:3000617	cefalexin	Antibiotic
NODE_14265_length_711_cov_1.25162_1	ARO:3000617	cefalotin	Antibiotic
NODE_14265_length_711_cov_1.25162_1	ARO:3000617	cefazolin	Antibiotic
NODE_14265_length_711_cov_1.25162_1	ARO:3000617	cefdinir	Antibiotic
NODE_14265_length_711_cov_1.25162_1	ARO:3000617	cefditoren	Antibiotic
NODE_14265_length_711_cov_1.25162_1	ARO:3000617	cefepime	Antibiotic
NODE_14265_length_711_cov_1.25162_1	ARO:3000617	cefixime	Antibiotic
NODE_14265_length_711_cov_1.25162_1	ARO:3000617	cefmetazole	Antibiotic
NODE_14265_length_711_cov_1.25162_1	ARO:3000617	cefonicid	Antibiotic
NODE_14265_length_711_cov_1.25162_1	ARO:3000617	cefotaxime	Antibiotic
NODE_14265_length_711_cov_1.25162_1	ARO:3000617	cefotiam	Antibiotic
NODE_14265_length_711_cov_1.25162_1	ARO:3000617	cefoxitin	Antibiotic
NODE_14265_length_711_cov_1.25162_1	ARO:3000617	cefpodoxime	Antibiotic
NODE_14265_length_711_cov_1.25162_1	ARO:3000617	cefprozil	Antibiotic
NODE_14265_length_711_cov_1.25162_1	ARO:3000617	cefradine	Antibiotic
NODE_14265_length_711_cov_1.25162_1	ARO:3000617	ceftaroline	Antibiotic
NODE_14265_length_711_cov_1.25162_1	ARO:3000617	ceftazidime	Antibiotic
NODE_14265_length_711_cov_1.25162_1	ARO:3000617	ceftibuten	Antibiotic
NODE_14265_length_711_cov_1.25162_1	ARO:3000617	ceftiofur	Antibiotic
NODE_14265_length_711_cov_1.25162_1	ARO:3000617	ceftizoxime	Antibiotic
NODE_14265_length_711_cov_1.25162_1	ARO:3000617	ceftobiprole	Antibiotic
NODE_14265_length_711_cov_1.25162_1	ARO:3000617	ceftriaxone	Antibiotic
NODE_14265_length_711_cov_1.25162_1	ARO:3000617	cefuroxime	Antibiotic
NODE_14265_length_711_cov_1.25162_1	ARO:3000617	cephamycin	Antibiotic
NODE_14265_length_711_cov_1.25162_1	ARO:3000617	cephapirin	Antibiotic
NODE_14265_length_711_cov_1.25162_1	ARO:3000617	cloxacillin	Antibiotic
NODE_14265_length_711_cov_1.25162_1	ARO:3000617	dicloxacillin	Antibiotic
NODE_14265_length_711_cov_1.25162_1	ARO:3000617	doripenem	Antibiotic
NODE_14265_length_711_cov_1.25162_1	ARO:3000617	ertapenem	Antibiotic
NODE_14265_length_711_cov_1.25162_1	ARO:3000617	flucloxacillin	Antibiotic
NODE_14265_length_711_cov_1.25162_1	ARO:3000617	imipenem	Antibiotic
NODE_14265_length_711_cov_1.25162_1	ARO:3000617	isopenicillin_N	Antibiotic
NODE_14265_length_711_cov_1.25162_1	ARO:3000617	loracarbef	Antibiotic
NODE_14265_length_711_cov_1.25162_1	ARO:3000617	mecillinam	Antibiotic
NODE_14265_length_711_cov_1.25162_1	ARO:3000617	meropenem	Antibiotic
NODE_14265_length_711_cov_1.25162_1	ARO:3000617	methicillin	Antibiotic
NODE_14265_length_711_cov_1.25162_1	ARO:3000617	mezlocillin	Antibiotic
NODE_14265_length_711_cov_1.25162_1	ARO:3000617	moxalactam	Antibiotic
NODE_14265_length_711_cov_1.25162_1	ARO:3000617	oxacillin	Antibiotic
NODE_14265_length_711_cov_1.25162_1	ARO:3000617	penicillin	Antibiotic
NODE_14265_length_711_cov_1.25162_1	ARO:3000617	penicillin_N	Antibiotic
NODE_14265_length_711_cov_1.25162_1	ARO:3000617	phenoxymethylpenicillin	Antibiotic
NODE_14265_length_711_cov_1.25162_1	ARO:3000617	piperacillin	Antibiotic
NODE_14265_length_711_cov_1.25162_1	ARO:3000617	propicillin	Antibiotic
NODE_1435_length_3057_cov_2.01891_3	ARO:3002930	antibiotic_target_alteration	Resistance_Mechanism
NODE_1435_length_3057_cov_2.01891_3	ARO:3002930	glycopeptide_antibiotic	Drug_Class
NODE_1435_length_3057_cov_2.01891_3	ARO:3002930	vancomycin	Antibiotic
NODE_14357_length_709_cov_1.05212_1	ARO:3000838	acridine_dye	Drug_Class
NODE_14357_length_709_cov_1.05212_1	ARO:3000838	acriflavin	Antibiotic
NODE_14357_length_709_cov_1.05212_1	ARO:3000838	antibiotic_efflux	Resistance_Mechanism
NODE_14357_length_709_cov_1.05212_1	ARO:3000838	ciprofloxacin	Antibiotic
NODE_14357_length_709_cov_1.05212_1	ARO:3000838	fluoroquinolone_antibiotic	Drug_Class
NODE_14357_length_709_cov_1.05212_1	ARO:3000838	major_facilitator_superfamily_(MFS)_antibiotic_efflux_pump	AMR_Gene_Family
NODE_14357_length_709_cov_1.05212_1	ARO:3000838	norfloxacin	Antibiotic
NODE_14385_length_708_cov_0.996737_1	ARO:3003844	antibiotic_target_protection	Resistance_Mechanism
NODE_14385_length_708_cov_0.996737_1	ARO:3003844	ciprofloxacin	Antibiotic
NODE_14385_length_708_cov_0.996737_1	ARO:3003844	fluoroquinolone_antibiotic	Drug_Class
NODE_14385_length_708_cov_0.996737_1	ARO:3003844	gatifloxacin	Antibiotic
NODE_14385_length_708_cov_0.996737_1	ARO:3003844	levofloxacin	Antibiotic
NODE_14385_length_708_cov_0.996737_1	ARO:3003844	moxifloxacin	Antibiotic
NODE_14385_length_708_cov_0.996737_1	ARO:3003844	nalidixic_acid	Antibiotic
NODE_14385_length_708_cov_0.996737_1	ARO:3003844	norfloxacin	Antibiotic
NODE_14385_length_708_cov_0.996737_1	ARO:3003844	sparfloxacin	Antibiotic
NODE_14403_length_707_cov_0.707516_1	ARO:3003287	antibiotic_target_alteration	Resistance_Mechanism
NODE_14403_length_707_cov_0.707516_1	ARO:3003287	daptomycin	Antibiotic
NODE_14403_length_707_cov_0.707516_1	ARO:3003287	lipopeptide_antibiotic	Drug_Class
NODE_14403_length_707_cov_0.707516_1	ARO:3003287	peptide_antibiotic	Drug_Class
NODE_14403_length_707_cov_0.707516_1	ARO:3003287	rifamycin_antibiotic	Drug_Class
NODE_14509_length_705_cov_0.872131_2	ARO:3003395	aminoglycoside_antibiotic	Drug_Class
NODE_14509_length_705_cov_0.872131_2	ARO:3003395	antibiotic_target_alteration	Resistance_Mechanism
NODE_14509_length_705_cov_0.872131_2	ARO:3003395	streptomycin	Antibiotic
NODE_14601_length_703_cov_0.990132_1	ARO:3004153	antibiotic_target_alteration	Resistance_Mechanism
NODE_14601_length_703_cov_0.990132_1	ARO:3004153	para-aminosalicylic_acid	Drug_Class
NODE_14617_length_702_cov_1.01483_1	ARO:3004045	antibiotic_target_alteration	Resistance_Mechanism
NODE_14617_length_702_cov_1.01483_1	ARO:3004045	isoniazid	Drug_Class
NODE_14617_length_702_cov_1.01483_1	ARO:3004045	triclosan	Drug_Class
NODE_14667_length_701_cov_0.656766_1	ARO:3000491	antibiotic_efflux	Resistance_Mechanism
NODE_14679_length_701_cov_1.4703_1	ARO:3003369	antibiotic_target_alteration	Resistance_Mechanism
NODE_14679_length_701_cov_1.4703_1	ARO:3003369	elfamycin_antibiotic	Drug_Class
NODE_14679_length_701_cov_1.4703_1	ARO:3003369	elfamycin_resistant_EF-Tu	AMR_Gene_Family
NODE_14679_length_701_cov_1.4703_1	ARO:3003369	enacyloxin_IIa	Antibiotic
NODE_14679_length_701_cov_1.4703_1	ARO:3003369	GE2270A	Antibiotic
NODE_14679_length_701_cov_1.4703_1	ARO:3003369	LFF571	Antibiotic
NODE_14679_length_701_cov_1.4703_1	ARO:3003369	pulvomycin	Antibiotic
NODE_14754_length_699_cov_1.19702_1	ARO:3003288	antibiotic_target_alteration	Resistance_Mechanism
NODE_14754_length_699_cov_1.19702_1	ARO:3003288	antibiotic_target_replacement	Resistance_Mechanism
NODE_14754_length_699_cov_1.19702_1	ARO:3003288	lipopeptide_antibiotic	Drug_Class
NODE_14754_length_699_cov_1.19702_1	ARO:3003288	peptide_antibiotic	Drug_Class
NODE_14754_length_699_cov_1.19702_1	ARO:3003288	rifabutin	Antibiotic
NODE_14754_length_699_cov_1.19702_1	ARO:3003288	rifampin	Antibiotic
NODE_14754_length_699_cov_1.19702_1	ARO:3003288	rifamycin_antibiotic	Drug_Class
NODE_14754_length_699_cov_1.19702_1	ARO:3003288	rifapentine	Antibiotic
NODE_14754_length_699_cov_1.19702_1	ARO:3003288	rifaximin	Antibiotic
NODE_14807_length_698_cov_1.34992_1	ARO:3003369	antibiotic_target_alteration	Resistance_Mechanism
NODE_14807_length_698_cov_1.34992_1	ARO:3003369	elfamycin_antibiotic	Drug_Class
NODE_14807_length_698_cov_1.34992_1	ARO:3003369	elfamycin_resistant_EF-Tu	AMR_Gene_Family
NODE_14807_length_698_cov_1.34992_1	ARO:3003369	enacyloxin_IIa	Antibiotic
NODE_14807_length_698_cov_1.34992_1	ARO:3003369	GE2270A	Antibiotic
NODE_14807_length_698_cov_1.34992_1	ARO:3003369	LFF571	Antibiotic
NODE_14807_length_698_cov_1.34992_1	ARO:3003369	pulvomycin	Antibiotic
NODE_14908_length_695_cov_0.67_2	ARO:3003577	antibiotic_target_alteration	Resistance_Mechanism
NODE_14908_length_695_cov_0.67_2	ARO:3003577	lipopeptide_antibiotic	Drug_Class
NODE_14908_length_695_cov_0.67_2	ARO:3003577	peptide_antibiotic	Drug_Class
NODE_14908_length_695_cov_0.67_2	ARO:3003577	polymyxin_antibiotic	Drug_Class
NODE_15010_length_693_cov_0.525084_1	ARO:3003305	aminocoumarin_antibiotic	Drug_Class
NODE_15010_length_693_cov_0.525084_1	ARO:3003305	antibiotic_target_alteration	Resistance_Mechanism
NODE_15010_length_693_cov_0.525084_1	ARO:3003305	cinoxacin	Antibiotic
NODE_15010_length_693_cov_0.525084_1	ARO:3003305	ciprofloxacin	Antibiotic
NODE_15010_length_693_cov_0.525084_1	ARO:3003305	clinafloxacin	Antibiotic
NODE_15010_length_693_cov_0.525084_1	ARO:3003305	Clofazimine	Antibiotic
NODE_15010_length_693_cov_0.525084_1	ARO:3003305	clorobiocin	Antibiotic
NODE_15010_length_693_cov_0.525084_1	ARO:3003305	coumermycin_A1	Antibiotic
NODE_15010_length_693_cov_0.525084_1	ARO:3003305	fleroxacin	Antibiotic
NODE_15010_length_693_cov_0.525084_1	ARO:3003305	fluoroquinolone_antibiotic	Drug_Class
NODE_15010_length_693_cov_0.525084_1	ARO:3003305	novobiocin	Antibiotic
NODE_15080_length_691_cov_0.721477_2	ARO:3003395	aminoglycoside_antibiotic	Drug_Class
NODE_15080_length_691_cov_0.721477_2	ARO:3003395	antibiotic_target_alteration	Resistance_Mechanism
NODE_15080_length_691_cov_0.721477_2	ARO:3003395	streptomycin	Antibiotic
NODE_15210_length_688_cov_0.490725_1	ARO:3000781	antibiotic_efflux	Resistance_Mechanism
NODE_15210_length_688_cov_0.490725_1	ARO:3000781	beta-lactam_antibiotic	Drug_Class
NODE_15210_length_688_cov_0.490725_1	ARO:3000781	chloramphenicol	Antibiotic
NODE_15210_length_688_cov_0.490725_1	ARO:3000781	diaminopyrimidine_antibiotic	Drug_Class
NODE_15210_length_688_cov_0.490725_1	ARO:3000781	fluoroquinolone_antibiotic	Drug_Class
NODE_15210_length_688_cov_0.490725_1	ARO:3000781	lincosamide_antibiotic	Drug_Class
NODE_15210_length_688_cov_0.490725_1	ARO:3000781	macrolide_antibiotic	Drug_Class
NODE_15210_length_688_cov_0.490725_1	ARO:3000781	phenicol_antibiotic	Drug_Class
NODE_15210_length_688_cov_0.490725_1	ARO:3000781	resistance-nodulation-cell_division_(RND)_antibiotic_efflux_pump	AMR_Gene_Family
NODE_15210_length_688_cov_0.490725_1	ARO:3000781	rifampin	Antibiotic
NODE_15210_length_688_cov_0.490725_1	ARO:3000781	rifamycin_antibiotic	Drug_Class
NODE_15210_length_688_cov_0.490725_1	ARO:3000781	tetracycline	Antibiotic
NODE_15210_length_688_cov_0.490725_1	ARO:3000781	tetracycline_antibiotic	Drug_Class
NODE_15210_length_688_cov_0.490725_1	ARO:3000781	trimethoprim	Antibiotic
NODE_15243_length_688_cov_2.22766_1	ARO:3003291	antibiotic_target_alteration	Resistance_Mechanism
NODE_15243_length_688_cov_2.22766_1	ARO:3003291	daptomycin	Antibiotic
NODE_15243_length_688_cov_2.22766_1	ARO:3003291	lipopeptide_antibiotic	Drug_Class
NODE_15243_length_688_cov_2.22766_1	ARO:3003291	peptide_antibiotic	Drug_Class
NODE_1536_length_2883_cov_1.86872_3	ARO:3002835	antibiotic_inactivation	Resistance_Mechanism
NODE_1536_length_2883_cov_1.86872_3	ARO:3002835	lincosamide_antibiotic	Drug_Class
NODE_15380_length_684_cov_0.983022_1	ARO:3004097	antibiotic_target_alteration	Resistance_Mechanism
NODE_15380_length_684_cov_0.983022_1	ARO:3004097	lipopeptide_antibiotic	Drug_Class
NODE_15380_length_684_cov_0.983022_1	ARO:3004097	peptide_antibiotic	Drug_Class
NODE_15525_length_681_cov_1.8157_1	ARO:3003291	antibiotic_target_alteration	Resistance_Mechanism
NODE_15525_length_681_cov_1.8157_1	ARO:3003291	daptomycin	Antibiotic
NODE_15525_length_681_cov_1.8157_1	ARO:3003291	lipopeptide_antibiotic	Drug_Class
NODE_15525_length_681_cov_1.8157_1	ARO:3003291	peptide_antibiotic	Drug_Class
NODE_15604_length_679_cov_1.76541_1	ARO:3003395	aminoglycoside_antibiotic	Drug_Class
NODE_15604_length_679_cov_1.76541_1	ARO:3003395	antibiotic_target_alteration	Resistance_Mechanism
NODE_15604_length_679_cov_1.76541_1	ARO:3003395	streptomycin	Antibiotic
NODE_1561_length_2847_cov_1.89426_3	ARO:3003930	antibiotic_target_protection	Resistance_Mechanism
NODE_1561_length_2847_cov_1.89426_3	ARO:3003930	tetracycline_antibiotic	Drug_Class
NODE_15679_length_677_cov_1.30928_1	ARO:3003844	antibiotic_target_protection	Resistance_Mechanism
NODE_15679_length_677_cov_1.30928_1	ARO:3003844	ciprofloxacin	Antibiotic
NODE_15679_length_677_cov_1.30928_1	ARO:3003844	fluoroquinolone_antibiotic	Drug_Class
NODE_15679_length_677_cov_1.30928_1	ARO:3003844	gatifloxacin	Antibiotic
NODE_15679_length_677_cov_1.30928_1	ARO:3003844	levofloxacin	Antibiotic
NODE_15679_length_677_cov_1.30928_1	ARO:3003844	moxifloxacin	Antibiotic
NODE_15679_length_677_cov_1.30928_1	ARO:3003844	nalidixic_acid	Antibiotic
NODE_15679_length_677_cov_1.30928_1	ARO:3003844	norfloxacin	Antibiotic
NODE_15679_length_677_cov_1.30928_1	ARO:3003844	sparfloxacin	Antibiotic
NODE_15761_length_675_cov_1.36897_1	ARO:3000794	aminocoumarin_antibiotic	Drug_Class
NODE_15761_length_675_cov_1.36897_1	ARO:3000794	antibiotic_efflux	Resistance_Mechanism
NODE_15761_length_675_cov_1.36897_1	ARO:3000794	novobiocin	Antibiotic
NODE_15761_length_675_cov_1.36897_1	ARO:3000794	resistance-nodulation-cell_division_(RND)_antibiotic_efflux_pump	AMR_Gene_Family
NODE_158_length_16317_cov_2.86111_6	ARO:3000245	antibiotic_target_protection	Resistance_Mechanism
NODE_158_length_16317_cov_2.86111_6	ARO:3000245	rifamycin_antibiotic	Drug_Class
NODE_15881_length_672_cov_1.49393_2	ARO:3003395	aminoglycoside_antibiotic	Drug_Class
NODE_15881_length_672_cov_1.49393_2	ARO:3003395	antibiotic_target_alteration	Resistance_Mechanism
NODE_15881_length_672_cov_1.49393_2	ARO:3003395	streptomycin	Antibiotic
NODE_1597_length_2780_cov_1.88082_1	ARO:3003301	aminocoumarin_antibiotic	Drug_Class
NODE_1597_length_2780_cov_1.88082_1	ARO:3003301	antibiotic_target_alteration	Resistance_Mechanism
NODE_1597_length_2780_cov_1.88082_1	ARO:3003301	clorobiocin	Antibiotic
NODE_1597_length_2780_cov_1.88082_1	ARO:3003301	coumermycin_A1	Antibiotic
NODE_1597_length_2780_cov_1.88082_1	ARO:3003301	fluoroquinolone_antibiotic	Drug_Class
NODE_1597_length_2780_cov_1.88082_1	ARO:3003301	novobiocin	Antibiotic
NODE_1597_length_2780_cov_1.88082_2	ARO:3003296	aminocoumarin_antibiotic	Drug_Class
NODE_1597_length_2780_cov_1.88082_2	ARO:3003296	antibiotic_target_alteration	Resistance_Mechanism
NODE_1597_length_2780_cov_1.88082_2	ARO:3003296	fluoroquinolone_antibiotic	Drug_Class
NODE_1597_length_2780_cov_1.88082_2	ARO:3003296	nybomycin	Drug_Class
NODE_16_length_269304_cov_13.2573_55	ARO:3003775	antibiotic_target_alteration	Resistance_Mechanism
NODE_16_length_269304_cov_13.2573_55	ARO:3003775	fosfomycin	Drug_Class
NODE_16011_length_669_cov_1.98432_1	ARO:3003314	aminocoumarin_antibiotic	Drug_Class
NODE_16011_length_669_cov_1.98432_1	ARO:3003314	antibiotic_target_alteration	Resistance_Mechanism
NODE_16011_length_669_cov_1.98432_1	ARO:3003314	clorobiocin	Antibiotic
NODE_16011_length_669_cov_1.98432_1	ARO:3003314	coumermycin_A1	Antibiotic
NODE_16011_length_669_cov_1.98432_1	ARO:3003314	fluoroquinolone_antibiotic	Drug_Class
NODE_16011_length_669_cov_1.98432_1	ARO:3003314	novobiocin	Antibiotic
NODE_16040_length_668_cov_0.78534_1	ARO:3003923	antibiotic_efflux	Resistance_Mechanism
NODE_16040_length_668_cov_0.78534_1	ARO:3003923	ciprofloxacin	Antibiotic
NODE_16040_length_668_cov_0.78534_1	ARO:3003923	diaminopyrimidine_antibiotic	Drug_Class
NODE_16040_length_668_cov_0.78534_1	ARO:3003923	fluoroquinolone_antibiotic	Drug_Class
NODE_16040_length_668_cov_0.78534_1	ARO:3003923	nitrofuran_antibiotic	Drug_Class
NODE_16040_length_668_cov_0.78534_1	ARO:3003923	nitrofurantoin	Antibiotic
NODE_16040_length_668_cov_0.78534_1	ARO:3003923	resistance-nodulation-cell_division_(RND)_antibiotic_efflux_pump	AMR_Gene_Family
NODE_16040_length_668_cov_0.78534_1	ARO:3003923	tetracycline_antibiotic	Drug_Class
NODE_16040_length_668_cov_0.78534_1	ARO:3003923	tigecycline	Antibiotic
NODE_16040_length_668_cov_0.78534_1	ARO:3003923	trimethoprim	Antibiotic
NODE_16165_length_665_cov_0.803509_1	ARO:3003458	antibiotic_target_alteration	Resistance_Mechanism
NODE_16165_length_665_cov_0.803509_1	ARO:3003458	ethionamide	Drug_Class
NODE_16165_length_665_cov_0.803509_1	ARO:3003458	isoniazid	Drug_Class
NODE_16228_length_664_cov_1.3884_1	ARO:3003359	antibiotic_target_alteration	Resistance_Mechanism
NODE_16228_length_664_cov_1.3884_1	ARO:3003359	elfamycin_antibiotic	Drug_Class
NODE_16228_length_664_cov_1.3884_1	ARO:3003359	enacyloxin_IIa	Antibiotic
NODE_16228_length_664_cov_1.3884_1	ARO:3003359	GE2270A	Antibiotic
NODE_16228_length_664_cov_1.3884_1	ARO:3003359	LFF571	Antibiotic
NODE_16228_length_664_cov_1.3884_1	ARO:3003359	pulvomycin	Antibiotic
NODE_16353_length_661_cov_0.775618_1	ARO:3004153	antibiotic_target_alteration	Resistance_Mechanism
NODE_16353_length_661_cov_0.775618_1	ARO:3004153	para-aminosalicylic_acid	Drug_Class
NODE_16543_length_656_cov_0.770053_2	ARO:3004074	aminocoumarin_antibiotic	Drug_Class
NODE_16543_length_656_cov_0.770053_2	ARO:3004074	antibiotic_efflux	Resistance_Mechanism
NODE_16543_length_656_cov_0.770053_2	ARO:3004074	aztreonam	Antibiotic
NODE_16543_length_656_cov_0.770053_2	ARO:3004074	beta-lactam_antibiotic	Drug_Class
NODE_16543_length_656_cov_0.770053_2	ARO:3004074	erythromycin	Antibiotic
NODE_16543_length_656_cov_0.770053_2	ARO:3004074	kitasamycin	Antibiotic
NODE_16543_length_656_cov_0.770053_2	ARO:3004074	macrolide_antibiotic	Drug_Class
NODE_16543_length_656_cov_0.770053_2	ARO:3004074	novobiocin	Antibiotic
NODE_16543_length_656_cov_0.770053_2	ARO:3004074	resistance-nodulation-cell_division_(RND)_antibiotic_efflux_pump	AMR_Gene_Family
NODE_16543_length_656_cov_0.770053_2	ARO:3004074	rokitamycin	Antibiotic
NODE_16543_length_656_cov_0.770053_2	ARO:3004074	tetracycline	Antibiotic
NODE_16543_length_656_cov_0.770053_2	ARO:3004074	tetracycline_antibiotic	Drug_Class
NODE_17_length_210184_cov_11.1513_143	ARO:3004077	antibiotic_efflux	Resistance_Mechanism
NODE_17_length_210184_cov_11.1513_143	ARO:3004077	fluoroquinolone_antibiotic	Drug_Class
NODE_17029_length_647_cov_1.94746_1	ARO:3003730	antibiotic_target_alteration	Resistance_Mechanism
NODE_17029_length_647_cov_1.94746_1	ARO:3003730	mupirocin	Drug_Class
NODE_17054_length_646_cov_1.10345_2	ARO:3004074	aminocoumarin_antibiotic	Drug_Class
NODE_17054_length_646_cov_1.10345_2	ARO:3004074	antibiotic_efflux	Resistance_Mechanism
NODE_17054_length_646_cov_1.10345_2	ARO:3004074	aztreonam	Antibiotic
NODE_17054_length_646_cov_1.10345_2	ARO:3004074	beta-lactam_antibiotic	Drug_Class
NODE_17054_length_646_cov_1.10345_2	ARO:3004074	erythromycin	Antibiotic
NODE_17054_length_646_cov_1.10345_2	ARO:3004074	kitasamycin	Antibiotic
NODE_17054_length_646_cov_1.10345_2	ARO:3004074	macrolide_antibiotic	Drug_Class
NODE_17054_length_646_cov_1.10345_2	ARO:3004074	novobiocin	Antibiotic
NODE_17054_length_646_cov_1.10345_2	ARO:3004074	resistance-nodulation-cell_division_(RND)_antibiotic_efflux_pump	AMR_Gene_Family
NODE_17054_length_646_cov_1.10345_2	ARO:3004074	rokitamycin	Antibiotic
NODE_17054_length_646_cov_1.10345_2	ARO:3004074	tetracycline	Antibiotic
NODE_17054_length_646_cov_1.10345_2	ARO:3004074	tetracycline_antibiotic	Drug_Class
NODE_1708_length_2646_cov_1.83497_2	ARO:3003395	aminoglycoside_antibiotic	Drug_Class
NODE_1708_length_2646_cov_1.83497_2	ARO:3003395	antibiotic_target_alteration	Resistance_Mechanism
NODE_1708_length_2646_cov_1.83497_2	ARO:3003395	streptomycin	Antibiotic
NODE_17201_length_643_cov_0.563869_1	ARO:3003685	aminocoumarin_antibiotic	Drug_Class
NODE_17201_length_643_cov_0.563869_1	ARO:3003685	antibiotic_target_alteration	Resistance_Mechanism
NODE_17201_length_643_cov_0.563869_1	ARO:3003685	fluoroquinolone_antibiotic	Drug_Class
NODE_17513_length_637_cov_0.808118_1	ARO:3003283	antibiotic_target_alteration	Resistance_Mechanism
NODE_17513_length_637_cov_0.808118_1	ARO:3003283	antibiotic_target_replacement	Resistance_Mechanism
NODE_17513_length_637_cov_0.808118_1	ARO:3003283	lipopeptide_antibiotic	Drug_Class
NODE_17513_length_637_cov_0.808118_1	ARO:3003283	peptide_antibiotic	Drug_Class
NODE_17513_length_637_cov_0.808118_1	ARO:3003283	rifabutin	Antibiotic
NODE_17513_length_637_cov_0.808118_1	ARO:3003283	rifampin	Antibiotic
NODE_17513_length_637_cov_0.808118_1	ARO:3003283	rifamycin_antibiotic	Drug_Class
NODE_17513_length_637_cov_0.808118_1	ARO:3003283	rifapentine	Antibiotic
NODE_17513_length_637_cov_0.808118_1	ARO:3003283	rifaximin	Antibiotic
NODE_17546_length_636_cov_1.22551_2	ARO:3001711	antibiotic_inactivation	Resistance_Mechanism
NODE_17546_length_636_cov_1.22551_2	ARO:3001711	beta-lactam_antibiotic	Drug_Class
NODE_17685_length_633_cov_1.00743_1	ARO:3003930	antibiotic_target_protection	Resistance_Mechanism
NODE_17685_length_633_cov_1.00743_1	ARO:3003930	tetracycline_antibiotic	Drug_Class
NODE_17758_length_632_cov_1.42272_1	ARO:3003303	aminocoumarin_antibiotic	Drug_Class
NODE_17758_length_632_cov_1.42272_1	ARO:3003303	antibiotic_target_alteration	Resistance_Mechanism
NODE_17758_length_632_cov_1.42272_1	ARO:3003303	clorobiocin	Antibiotic
NODE_17758_length_632_cov_1.42272_1	ARO:3003303	coumermycin_A1	Antibiotic
NODE_17758_length_632_cov_1.42272_1	ARO:3003303	fluoroquinolone_antibiotic	Drug_Class
NODE_17758_length_632_cov_1.42272_1	ARO:3003303	novobiocin	Antibiotic
NODE_1781_length_2556_cov_2.41162_3	ARO:3003395	aminoglycoside_antibiotic	Drug_Class
NODE_1781_length_2556_cov_2.41162_3	ARO:3003395	antibiotic_target_alteration	Resistance_Mechanism
NODE_1781_length_2556_cov_2.41162_3	ARO:3003395	streptomycin	Antibiotic
NODE_1836_length_2513_cov_1.12117_3	ARO:3003684	aminocoumarin_antibiotic	Drug_Class
NODE_1836_length_2513_cov_1.12117_3	ARO:3003684	antibiotic_target_alteration	Resistance_Mechanism
NODE_1836_length_2513_cov_1.12117_3	ARO:3003684	fluoroquinolone_antibiotic	Drug_Class
NODE_1836_length_2513_cov_1.12117_3	ARO:3003684	nybomycin	Drug_Class
NODE_18362_length_620_cov_0.881905_1	ARO:3003974	aminocoumarin_antibiotic	Drug_Class
NODE_18362_length_620_cov_0.881905_1	ARO:3003974	antibiotic_target_alteration	Resistance_Mechanism
NODE_18362_length_620_cov_0.881905_1	ARO:3003974	fluoroquinolone_antibiotic	Drug_Class
NODE_18362_length_620_cov_0.881905_1	ARO:3003974	nybomycin	Drug_Class
NODE_18520_length_618_cov_1.13193_1	ARO:3000794	aminocoumarin_antibiotic	Drug_Class
NODE_18520_length_618_cov_1.13193_1	ARO:3000794	antibiotic_efflux	Resistance_Mechanism
NODE_18520_length_618_cov_1.13193_1	ARO:3000794	novobiocin	Antibiotic
NODE_18520_length_618_cov_1.13193_1	ARO:3000794	resistance-nodulation-cell_division_(RND)_antibiotic_efflux_pump	AMR_Gene_Family
NODE_18624_length_616_cov_1.18426_1	ARO:3003318	aminocoumarin_antibiotic	Drug_Class
NODE_18624_length_616_cov_1.18426_1	ARO:3003318	antibiotic_target_alteration	Resistance_Mechanism
NODE_18624_length_616_cov_1.18426_1	ARO:3003318	clorobiocin	Antibiotic
NODE_18624_length_616_cov_1.18426_1	ARO:3003318	coumermycin_A1	Antibiotic
NODE_18624_length_616_cov_1.18426_1	ARO:3003318	fluoroquinolone_antibiotic	Drug_Class
NODE_18624_length_616_cov_1.18426_1	ARO:3003318	novobiocin	Antibiotic
NODE_18790_length_613_cov_0.874517_1	ARO:3003055	antibiotic_efflux	Resistance_Mechanism
NODE_18790_length_613_cov_0.874517_1	ARO:3003055	chloramphenicol	Antibiotic
NODE_18790_length_613_cov_0.874517_1	ARO:3003055	fluoroquinolone_antibiotic	Drug_Class
NODE_18790_length_613_cov_0.874517_1	ARO:3003055	macrolide_antibiotic	Drug_Class
NODE_18790_length_613_cov_0.874517_1	ARO:3003055	phenicol_antibiotic	Drug_Class
NODE_18790_length_613_cov_0.874517_1	ARO:3003055	resistance-nodulation-cell_division_(RND)_antibiotic_efflux_pump	AMR_Gene_Family
NODE_18790_length_613_cov_0.874517_1	ARO:3003055	tetracycline	Antibiotic
NODE_18790_length_613_cov_0.874517_1	ARO:3003055	tetracycline_antibiotic	Drug_Class
NODE_18866_length_612_cov_0.947776_1	ARO:3003392	antibiotic_target_alteration	Resistance_Mechanism
NODE_18866_length_612_cov_0.947776_1	ARO:3003392	isoniazid	Drug_Class
NODE_19160_length_607_cov_1.48828_1	ARO:3004123	beta-lactam_antibiotic	Drug_Class
NODE_19160_length_607_cov_1.48828_1	ARO:3004123	cephamycin	Antibiotic
NODE_19160_length_607_cov_1.48828_1	ARO:3004123	reduced_permeability_to_antibiotic	Resistance_Mechanism
NODE_193_length_14228_cov_2.872_6	ARO:3003394	antibiotic_target_alteration	Resistance_Mechanism
NODE_193_length_14228_cov_2.872_6	ARO:3003394	pyrazinamide	Drug_Class
NODE_19488_length_601_cov_1.22332_1	ARO:3003889	antibiotic_target_alteration	Resistance_Mechanism
NODE_19488_length_601_cov_1.22332_1	ARO:3003889	fosfomycin	Drug_Class
NODE_19705_length_597_cov_1.35458_1	ARO:3003291	antibiotic_target_alteration	Resistance_Mechanism
NODE_19705_length_597_cov_1.35458_1	ARO:3003291	daptomycin	Antibiotic
NODE_19705_length_597_cov_1.35458_1	ARO:3003291	lipopeptide_antibiotic	Drug_Class
NODE_19705_length_597_cov_1.35458_1	ARO:3003291	peptide_antibiotic	Drug_Class
NODE_19821_length_595_cov_0.846_1	ARO:3003318	aminocoumarin_antibiotic	Drug_Class
NODE_19821_length_595_cov_0.846_1	ARO:3003318	antibiotic_target_alteration	Resistance_Mechanism
NODE_19821_length_595_cov_0.846_1	ARO:3003318	clorobiocin	Antibiotic
NODE_19821_length_595_cov_0.846_1	ARO:3003318	coumermycin_A1	Antibiotic
NODE_19821_length_595_cov_0.846_1	ARO:3003318	fluoroquinolone_antibiotic	Drug_Class
NODE_19821_length_595_cov_0.846_1	ARO:3003318	novobiocin	Antibiotic
NODE_19838_length_595_cov_1.05_2	ARO:3000816	antibiotic_efflux	Resistance_Mechanism
NODE_19838_length_595_cov_1.05_2	ARO:3000816	resistance-nodulation-cell_division_(RND)_antibiotic_efflux_pump	AMR_Gene_Family
NODE_19904_length_594_cov_0.877756_1	ARO:3003318	aminocoumarin_antibiotic	Drug_Class
NODE_19904_length_594_cov_0.877756_1	ARO:3003318	antibiotic_target_alteration	Resistance_Mechanism
NODE_19904_length_594_cov_0.877756_1	ARO:3003318	clorobiocin	Antibiotic
NODE_19904_length_594_cov_0.877756_1	ARO:3003318	coumermycin_A1	Antibiotic
NODE_19904_length_594_cov_0.877756_1	ARO:3003318	fluoroquinolone_antibiotic	Drug_Class
NODE_19904_length_594_cov_0.877756_1	ARO:3003318	novobiocin	Antibiotic
NODE_19913_length_594_cov_0.953908_2	ARO:3000206	antibiotic_efflux	Resistance_Mechanism
NODE_19913_length_594_cov_0.953908_2	ARO:3000206	major_facilitator_superfamily_(MFS)_antibiotic_efflux_pump	AMR_Gene_Family
NODE_19913_length_594_cov_0.953908_2	ARO:3000206	tetracycline	Antibiotic
NODE_19913_length_594_cov_0.953908_2	ARO:3000206	tetracycline_antibiotic	Drug_Class
NODE_19924_length_594_cov_1.31663_1	ARO:3002875	antibiotic_target_replacement	Resistance_Mechanism
NODE_19924_length_594_cov_1.31663_1	ARO:3002875	brodimoprim	Antibiotic
NODE_19924_length_594_cov_1.31663_1	ARO:3002875	diaminopyrimidine_antibiotic	Drug_Class
NODE_19924_length_594_cov_1.31663_1	ARO:3002875	iclaprim	Antibiotic
NODE_19924_length_594_cov_1.31663_1	ARO:3002875	tetroxoprim	Antibiotic
NODE_19924_length_594_cov_1.31663_1	ARO:3002875	trimethoprim	Antibiotic
NODE_19966_length_593_cov_0.817269_1	ARO:3003037	aminoglycoside_antibiotic	Drug_Class
NODE_19966_length_593_cov_0.817269_1	ARO:3003037	antibiotic_efflux	Resistance_Mechanism
NODE_19966_length_593_cov_0.817269_1	ARO:3003037	fluoroquinolone_antibiotic	Drug_Class
NODE_19966_length_593_cov_0.817269_1	ARO:3003037	resistance-nodulation-cell_division_(RND)_antibiotic_efflux_pump	AMR_Gene_Family
NODE_2_length_794931_cov_12.1173_145	ARO:3003031	acridine_dye	Drug_Class
NODE_2_length_794931_cov_12.1173_145	ARO:3003031	acriflavin	Antibiotic
NODE_2_length_794931_cov_12.1173_145	ARO:3003031	antibiotic_efflux	Resistance_Mechanism
NODE_2_length_794931_cov_12.1173_145	ARO:3003031	chloramphenicol	Antibiotic
NODE_2_length_794931_cov_12.1173_145	ARO:3003031	erythromycin	Antibiotic
NODE_2_length_794931_cov_12.1173_145	ARO:3003031	fluoroquinolone_antibiotic	Drug_Class
NODE_2_length_794931_cov_12.1173_145	ARO:3003031	macrolide_antibiotic	Drug_Class
NODE_2_length_794931_cov_12.1173_145	ARO:3003031	phenicol_antibiotic	Drug_Class
NODE_2_length_794931_cov_12.1173_145	ARO:3003031	resistance-nodulation-cell_division_(RND)_antibiotic_efflux_pump	AMR_Gene_Family
NODE_2_length_794931_cov_12.1173_145	ARO:3003031	tetracycline	Antibiotic
NODE_2_length_794931_cov_12.1173_145	ARO:3003031	tetracycline_antibiotic	Drug_Class
NODE_2_length_794931_cov_12.1173_146	ARO:3003030	acridine_dye	Drug_Class
NODE_2_length_794931_cov_12.1173_146	ARO:3003030	acriflavin	Antibiotic
NODE_2_length_794931_cov_12.1173_146	ARO:3003030	antibiotic_efflux	Resistance_Mechanism
NODE_2_length_794931_cov_12.1173_146	ARO:3003030	chloramphenicol	Antibiotic
NODE_2_length_794931_cov_12.1173_146	ARO:3003030	erythromycin	Antibiotic
NODE_2_length_794931_cov_12.1173_146	ARO:3003030	fluoroquinolone_antibiotic	Drug_Class
NODE_2_length_794931_cov_12.1173_146	ARO:3003030	macrolide_antibiotic	Drug_Class
NODE_2_length_794931_cov_12.1173_146	ARO:3003030	phenicol_antibiotic	Drug_Class
NODE_2_length_794931_cov_12.1173_146	ARO:3003030	resistance-nodulation-cell_division_(RND)_antibiotic_efflux_pump	AMR_Gene_Family
NODE_2_length_794931_cov_12.1173_146	ARO:3003030	tetracycline	Antibiotic
NODE_2_length_794931_cov_12.1173_146	ARO:3003030	tetracycline_antibiotic	Drug_Class
NODE_2_length_794931_cov_12.1173_199	ARO:3004069	antibiotic_efflux	Resistance_Mechanism
NODE_2_length_794931_cov_12.1173_199	ARO:3004069	chloramphenicol	Antibiotic
NODE_2_length_794931_cov_12.1173_199	ARO:3004069	diaminopyrimidine_antibiotic	Drug_Class
NODE_2_length_794931_cov_12.1173_199	ARO:3004069	fluoroquinolone_antibiotic	Drug_Class
NODE_2_length_794931_cov_12.1173_199	ARO:3004069	norfloxacin	Antibiotic
NODE_2_length_794931_cov_12.1173_199	ARO:3004069	phenicol_antibiotic	Drug_Class
NODE_2_length_794931_cov_12.1173_199	ARO:3004069	resistance-nodulation-cell_division_(RND)_antibiotic_efflux_pump	AMR_Gene_Family
NODE_2_length_794931_cov_12.1173_199	ARO:3004069	trimethoprim	Antibiotic
NODE_2_length_794931_cov_12.1173_215	ARO:3003686	beta-lactam_antibiotic	Drug_Class
NODE_2_length_794931_cov_12.1173_215	ARO:3003686	reduced_permeability_to_antibiotic	Resistance_Mechanism
NODE_2_length_794931_cov_12.1173_401	ARO:3003895	antibiotic_efflux	Resistance_Mechanism
NODE_2_length_794931_cov_12.1173_401	ARO:3003895	antibiotic_target_alteration	Resistance_Mechanism
NODE_2_length_794931_cov_12.1173_401	ARO:3003895	ATP-binding_cassette_(ABC)_antibiotic_efflux_pump	AMR_Gene_Family
NODE_2_length_794931_cov_12.1173_401	ARO:3003895	erythromycin	Antibiotic
NODE_2_length_794931_cov_12.1173_401	ARO:3003895	lipopeptide_antibiotic	Drug_Class
NODE_2_length_794931_cov_12.1173_401	ARO:3003895	macrolide_antibiotic	Drug_Class
NODE_2_length_794931_cov_12.1173_401	ARO:3003895	peptide_antibiotic	Drug_Class
NODE_2_length_794931_cov_12.1173_401	ARO:3003895	polymyxin_antibiotic	Drug_Class
NODE_2_length_794931_cov_12.1173_402	ARO:3003896	antibiotic_efflux	Resistance_Mechanism
NODE_2_length_794931_cov_12.1173_402	ARO:3003896	antibiotic_target_alteration	Resistance_Mechanism
NODE_2_length_794931_cov_12.1173_402	ARO:3003896	ATP-binding_cassette_(ABC)_antibiotic_efflux_pump	AMR_Gene_Family
NODE_2_length_794931_cov_12.1173_402	ARO:3003896	erythromycin	Antibiotic
NODE_2_length_794931_cov_12.1173_402	ARO:3003896	lipopeptide_antibiotic	Drug_Class
NODE_2_length_794931_cov_12.1173_402	ARO:3003896	macrolide_antibiotic	Drug_Class
NODE_2_length_794931_cov_12.1173_402	ARO:3003896	peptide_antibiotic	Drug_Class
NODE_2_length_794931_cov_12.1173_402	ARO:3003896	polymyxin_antibiotic	Drug_Class
NODE_2_length_794931_cov_12.1173_484	ARO:3004049	antibiotic_target_alteration	Resistance_Mechanism
NODE_2_length_794931_cov_12.1173_484	ARO:3004049	triclosan	Drug_Class
NODE_2_length_794931_cov_12.1173_562	ARO:3003684	aminocoumarin_antibiotic	Drug_Class
NODE_2_length_794931_cov_12.1173_562	ARO:3003684	antibiotic_target_alteration	Resistance_Mechanism
NODE_2_length_794931_cov_12.1173_562	ARO:3003684	fluoroquinolone_antibiotic	Drug_Class
NODE_2_length_794931_cov_12.1173_562	ARO:3003684	nybomycin	Drug_Class
NODE_2_length_794931_cov_12.1173_714	ARO:3004107	acridine_dye	Drug_Class
NODE_2_length_794931_cov_12.1173_714	ARO:3004107	acriflavin	Antibiotic
NODE_2_length_794931_cov_12.1173_714	ARO:3004107	ampicillin	Antibiotic
NODE_2_length_794931_cov_12.1173_714	ARO:3004107	antibiotic_efflux	Resistance_Mechanism
NODE_2_length_794931_cov_12.1173_714	ARO:3004107	antibiotic_target_alteration	Resistance_Mechanism
NODE_2_length_794931_cov_12.1173_714	ARO:3004107	ATP-binding_cassette_(ABC)_antibiotic_efflux_pump	AMR_Gene_Family
NODE_2_length_794931_cov_12.1173_714	ARO:3004107	beta-lactam_antibiotic	Drug_Class
NODE_2_length_794931_cov_12.1173_714	ARO:3004107	cefalotin	Antibiotic
NODE_2_length_794931_cov_12.1173_714	ARO:3004107	chloramphenicol	Antibiotic
NODE_2_length_794931_cov_12.1173_714	ARO:3004107	ciprofloxacin	Antibiotic
NODE_2_length_794931_cov_12.1173_714	ARO:3004107	fluoroquinolone_antibiotic	Drug_Class
NODE_2_length_794931_cov_12.1173_714	ARO:3004107	major_facilitator_superfamily_(MFS)_antibiotic_efflux_pump	AMR_Gene_Family
NODE_2_length_794931_cov_12.1173_714	ARO:3004107	norfloxacin	Antibiotic
NODE_2_length_794931_cov_12.1173_714	ARO:3004107	phenicol_antibiotic	Drug_Class
NODE_2_length_794931_cov_12.1173_714	ARO:3004107	resistance-nodulation-cell_division_(RND)_antibiotic_efflux_pump	AMR_Gene_Family
NODE_2_length_794931_cov_12.1173_714	ARO:3004107	rifampin	Antibiotic
NODE_2_length_794931_cov_12.1173_714	ARO:3004107	rifamycin_antibiotic	Drug_Class
NODE_2_length_794931_cov_12.1173_714	ARO:3004107	tetracycline	Antibiotic
NODE_2_length_794931_cov_12.1173_714	ARO:3004107	tetracycline_antibiotic	Drug_Class
NODE_2_length_794931_cov_12.1173_714	ARO:3004107	tigecycline	Antibiotic
NODE_2_length_794931_cov_12.1173_714	ARO:3004107	triclosan	Drug_Class
NODE_20_length_160804_cov_13.7682_20	ARO:3000808	acridine_dye	Drug_Class
NODE_20_length_160804_cov_13.7682_20	ARO:3000808	acriflavin	Antibiotic
NODE_20_length_160804_cov_13.7682_20	ARO:3000808	antibiotic_efflux	Resistance_Mechanism
NODE_20_length_160804_cov_13.7682_20	ARO:3000808	fluoroquinolone_antibiotic	Drug_Class
NODE_20_length_160804_cov_13.7682_20	ARO:3000808	norfloxacin	Antibiotic
NODE_20_length_160804_cov_13.7682_20	ARO:3000808	resistance-nodulation-cell_division_(RND)_antibiotic_efflux_pump	AMR_Gene_Family
NODE_20_length_160804_cov_13.7682_20	ARO:3000808	tetracycline	Antibiotic
NODE_20_length_160804_cov_13.7682_20	ARO:3000808	tetracycline_antibiotic	Drug_Class
NODE_20061_length_591_cov_1.18347_1	ARO:3003930	antibiotic_target_protection	Resistance_Mechanism
NODE_20061_length_591_cov_1.18347_1	ARO:3003930	tetracycline_antibiotic	Drug_Class
NODE_2010_length_2357_cov_1.16932_1	ARO:3004045	antibiotic_target_alteration	Resistance_Mechanism
NODE_2010_length_2357_cov_1.16932_1	ARO:3004045	isoniazid	Drug_Class
NODE_2010_length_2357_cov_1.16932_1	ARO:3004045	triclosan	Drug_Class
NODE_20150_length_589_cov_0.601215_2	ARO:3000378	aminocoumarin_antibiotic	Drug_Class
NODE_20150_length_589_cov_0.601215_2	ARO:3000378	amoxicillin	Antibiotic
NODE_20150_length_589_cov_0.601215_2	ARO:3000378	ampicillin	Antibiotic
NODE_20150_length_589_cov_0.601215_2	ARO:3000378	antibiotic_efflux	Resistance_Mechanism
NODE_20150_length_589_cov_0.601215_2	ARO:3000378	azithromycin	Antibiotic
NODE_20150_length_589_cov_0.601215_2	ARO:3000378	aztreonam	Antibiotic
NODE_20150_length_589_cov_0.601215_2	ARO:3000378	beta-lactam_antibiotic	Drug_Class
NODE_20150_length_589_cov_0.601215_2	ARO:3000378	ceftazidime	Antibiotic
NODE_20150_length_589_cov_0.601215_2	ARO:3000378	ceftriaxone	Antibiotic
NODE_20150_length_589_cov_0.601215_2	ARO:3000378	chloramphenicol	Antibiotic
NODE_20150_length_589_cov_0.601215_2	ARO:3000378	ciprofloxacin	Antibiotic
NODE_20150_length_589_cov_0.601215_2	ARO:3000378	clavulanate	Adjuvant
NODE_20150_length_589_cov_0.601215_2	ARO:3000378	diaminopyrimidine_antibiotic	Drug_Class
NODE_20150_length_589_cov_0.601215_2	ARO:3000378	erythromycin	Antibiotic
NODE_20150_length_589_cov_0.601215_2	ARO:3000378	fluoroquinolone_antibiotic	Drug_Class
NODE_20150_length_589_cov_0.601215_2	ARO:3000378	lipopeptide_antibiotic	Drug_Class
NODE_20150_length_589_cov_0.601215_2	ARO:3000378	macrolide_antibiotic	Drug_Class
NODE_20150_length_589_cov_0.601215_2	ARO:3000378	meropenem	Antibiotic
NODE_20150_length_589_cov_0.601215_2	ARO:3000378	nalidixic_acid	Antibiotic
NODE_20150_length_589_cov_0.601215_2	ARO:3000378	novobiocin	Antibiotic
NODE_20150_length_589_cov_0.601215_2	ARO:3000378	panipenem	Antibiotic
NODE_20150_length_589_cov_0.601215_2	ARO:3000378	peptide_antibiotic	Drug_Class
NODE_20150_length_589_cov_0.601215_2	ARO:3000378	phenicol_antibiotic	Drug_Class
NODE_20150_length_589_cov_0.601215_2	ARO:3000378	polymyxin_antibiotic	Drug_Class
NODE_20150_length_589_cov_0.601215_2	ARO:3000378	resistance-nodulation-cell_division_(RND)_antibiotic_efflux_pump	AMR_Gene_Family
NODE_20150_length_589_cov_0.601215_2	ARO:3000378	sulfamethoxazole	Antibiotic
NODE_20150_length_589_cov_0.601215_2	ARO:3000378	sulfonamide_antibiotic	Drug_Class
NODE_20150_length_589_cov_0.601215_2	ARO:3000378	tetracycline	Antibiotic
NODE_20150_length_589_cov_0.601215_2	ARO:3000378	tetracycline_antibiotic	Drug_Class
NODE_20150_length_589_cov_0.601215_2	ARO:3000378	ticarcillin	Antibiotic
NODE_20150_length_589_cov_0.601215_2	ARO:3000378	trimethoprim	Antibiotic
NODE_20150_length_589_cov_0.601215_2	ARO:3000378	trimethoprim-sulfamethoxazole	Antibiotic
NODE_20218_length_589_cov_1.70243_1	ARO:3003291	antibiotic_target_alteration	Resistance_Mechanism
NODE_20218_length_589_cov_1.70243_1	ARO:3003291	daptomycin	Antibiotic
NODE_20218_length_589_cov_1.70243_1	ARO:3003291	lipopeptide_antibiotic	Drug_Class
NODE_20218_length_589_cov_1.70243_1	ARO:3003291	peptide_antibiotic	Drug_Class
NODE_20344_length_587_cov_0.979675_1	ARO:3003395	aminoglycoside_antibiotic	Drug_Class
NODE_20344_length_587_cov_0.979675_1	ARO:3003395	antibiotic_target_alteration	Resistance_Mechanism
NODE_20344_length_587_cov_0.979675_1	ARO:3003395	streptomycin	Antibiotic
NODE_20366_length_586_cov_1.22607_1	ARO:3003048	antibiotic_efflux	Resistance_Mechanism
NODE_20366_length_586_cov_1.22607_1	ARO:3003048	lipopeptide_antibiotic	Drug_Class
NODE_20366_length_586_cov_1.22607_1	ARO:3003048	major_facilitator_superfamily_(MFS)_antibiotic_efflux_pump	AMR_Gene_Family
NODE_20366_length_586_cov_1.22607_1	ARO:3003048	peptide_antibiotic	Drug_Class
NODE_20366_length_586_cov_1.22607_1	ARO:3003048	polymyxin_antibiotic	Drug_Class
NODE_2039_length_2331_cov_1.5398_1	ARO:3003693	antibiotic_efflux	Resistance_Mechanism
NODE_2039_length_2331_cov_1.5398_1	ARO:3003693	erythromycin	Antibiotic
NODE_2039_length_2331_cov_1.5398_1	ARO:3003693	macrolide_antibiotic	Drug_Class
NODE_2039_length_2331_cov_1.5398_1	ARO:3003693	resistance-nodulation-cell_division_(RND)_antibiotic_efflux_pump	AMR_Gene_Family
NODE_2039_length_2331_cov_1.5398_1	ARO:3003693	tetracycline	Antibiotic
NODE_2039_length_2331_cov_1.5398_1	ARO:3003693	tetracycline_antibiotic	Drug_Class
NODE_2039_length_2331_cov_1.5398_1	ARO:3003693	triclosan	Drug_Class
NODE_20753_length_580_cov_1.19381_1	ARO:3003699	acridine_dye	Drug_Class
NODE_20753_length_580_cov_1.19381_1	ARO:3003699	acriflavin	Antibiotic
NODE_20753_length_580_cov_1.19381_1	ARO:3003699	antibiotic_efflux	Resistance_Mechanism
NODE_20753_length_580_cov_1.19381_1	ARO:3003699	beta-lactam_antibiotic	Drug_Class
NODE_20753_length_580_cov_1.19381_1	ARO:3003699	chloramphenicol	Antibiotic
NODE_20753_length_580_cov_1.19381_1	ARO:3003699	diaminopyrimidine_antibiotic	Drug_Class
NODE_20753_length_580_cov_1.19381_1	ARO:3003699	erythromycin	Antibiotic
NODE_20753_length_580_cov_1.19381_1	ARO:3003699	imipenem	Antibiotic
NODE_20753_length_580_cov_1.19381_1	ARO:3003699	kitasamycin	Antibiotic
NODE_20753_length_580_cov_1.19381_1	ARO:3003699	macrolide_antibiotic	Drug_Class
NODE_20753_length_580_cov_1.19381_1	ARO:3003699	phenicol_antibiotic	Drug_Class
NODE_20753_length_580_cov_1.19381_1	ARO:3003699	resistance-nodulation-cell_division_(RND)_antibiotic_efflux_pump	AMR_Gene_Family
NODE_20753_length_580_cov_1.19381_1	ARO:3003699	rokitamycin	Antibiotic
NODE_20753_length_580_cov_1.19381_1	ARO:3003699	tetracycline	Antibiotic
NODE_20753_length_580_cov_1.19381_1	ARO:3003699	tetracycline_antibiotic	Drug_Class
NODE_20753_length_580_cov_1.19381_1	ARO:3003699	thiamphenicol	Antibiotic
NODE_20753_length_580_cov_1.19381_1	ARO:3003699	trimethoprim	Antibiotic
NODE_20753_length_580_cov_1.19381_2	ARO:3003698	acridine_dye	Drug_Class
NODE_20753_length_580_cov_1.19381_2	ARO:3003698	acriflavin	Antibiotic
NODE_20753_length_580_cov_1.19381_2	ARO:3003698	antibiotic_efflux	Resistance_Mechanism
NODE_20753_length_580_cov_1.19381_2	ARO:3003698	beta-lactam_antibiotic	Drug_Class
NODE_20753_length_580_cov_1.19381_2	ARO:3003698	chloramphenicol	Antibiotic
NODE_20753_length_580_cov_1.19381_2	ARO:3003698	diaminopyrimidine_antibiotic	Drug_Class
NODE_20753_length_580_cov_1.19381_2	ARO:3003698	erythromycin	Antibiotic
NODE_20753_length_580_cov_1.19381_2	ARO:3003698	imipenem	Antibiotic
NODE_20753_length_580_cov_1.19381_2	ARO:3003698	kitasamycin	Antibiotic
NODE_20753_length_580_cov_1.19381_2	ARO:3003698	macrolide_antibiotic	Drug_Class
NODE_20753_length_580_cov_1.19381_2	ARO:3003698	phenicol_antibiotic	Drug_Class
NODE_20753_length_580_cov_1.19381_2	ARO:3003698	resistance-nodulation-cell_division_(RND)_antibiotic_efflux_pump	AMR_Gene_Family
NODE_20753_length_580_cov_1.19381_2	ARO:3003698	rokitamycin	Antibiotic
NODE_20753_length_580_cov_1.19381_2	ARO:3003698	tetracycline	Antibiotic
NODE_20753_length_580_cov_1.19381_2	ARO:3003698	tetracycline_antibiotic	Drug_Class
NODE_20753_length_580_cov_1.19381_2	ARO:3003698	thiamphenicol	Antibiotic
NODE_20753_length_580_cov_1.19381_2	ARO:3003698	trimethoprim	Antibiotic
NODE_208_length_13488_cov_2.92093_15	ARO:3003392	antibiotic_target_alteration	Resistance_Mechanism
NODE_208_length_13488_cov_2.92093_15	ARO:3003392	isoniazid	Drug_Class
NODE_20800_length_579_cov_0.764463_1	ARO:3000501	antibiotic_target_alteration	Resistance_Mechanism
NODE_20800_length_579_cov_0.764463_1	ARO:3000501	antibiotic_target_replacement	Resistance_Mechanism
NODE_20800_length_579_cov_0.764463_1	ARO:3000501	lipopeptide_antibiotic	Drug_Class
NODE_20800_length_579_cov_0.764463_1	ARO:3000501	peptide_antibiotic	Drug_Class
NODE_20800_length_579_cov_0.764463_1	ARO:3000501	rifabutin	Antibiotic
NODE_20800_length_579_cov_0.764463_1	ARO:3000501	rifampin	Antibiotic
NODE_20800_length_579_cov_0.764463_1	ARO:3000501	rifamycin_antibiotic	Drug_Class
NODE_20800_length_579_cov_0.764463_1	ARO:3000501	rifapentine	Antibiotic
NODE_20800_length_579_cov_0.764463_1	ARO:3000501	rifaximin	Antibiotic
NODE_2113_length_2270_cov_1.74483_2	ARO:3000816	antibiotic_efflux	Resistance_Mechanism
NODE_2113_length_2270_cov_1.74483_2	ARO:3000816	resistance-nodulation-cell_division_(RND)_antibiotic_efflux_pump	AMR_Gene_Family
NODE_21208_length_573_cov_1.26778_1	ARO:3000216	ampicillin	Antibiotic
NODE_21208_length_573_cov_1.26778_1	ARO:3000216	antibiotic_efflux	Resistance_Mechanism
NODE_21208_length_573_cov_1.26778_1	ARO:3000216	beta-lactam_antibiotic	Drug_Class
NODE_21208_length_573_cov_1.26778_1	ARO:3000216	cefalotin	Antibiotic
NODE_21208_length_573_cov_1.26778_1	ARO:3000216	chloramphenicol	Antibiotic
NODE_21208_length_573_cov_1.26778_1	ARO:3000216	fluoroquinolone_antibiotic	Drug_Class
NODE_21208_length_573_cov_1.26778_1	ARO:3000216	phenicol_antibiotic	Drug_Class
NODE_21208_length_573_cov_1.26778_1	ARO:3000216	resistance-nodulation-cell_division_(RND)_antibiotic_efflux_pump	AMR_Gene_Family
NODE_21208_length_573_cov_1.26778_1	ARO:3000216	rifampin	Antibiotic
NODE_21208_length_573_cov_1.26778_1	ARO:3000216	rifamycin_antibiotic	Drug_Class
NODE_21208_length_573_cov_1.26778_1	ARO:3000216	tetracycline	Antibiotic
NODE_21208_length_573_cov_1.26778_1	ARO:3000216	tetracycline_antibiotic	Drug_Class
NODE_21208_length_573_cov_1.26778_1	ARO:3000216	tigecycline	Antibiotic
NODE_21208_length_573_cov_1.26778_1	ARO:3000216	triclosan	Drug_Class
NODE_21402_length_570_cov_0.551579_1	ARO:3003288	antibiotic_target_alteration	Resistance_Mechanism
NODE_21402_length_570_cov_0.551579_1	ARO:3003288	antibiotic_target_replacement	Resistance_Mechanism
NODE_21402_length_570_cov_0.551579_1	ARO:3003288	lipopeptide_antibiotic	Drug_Class
NODE_21402_length_570_cov_0.551579_1	ARO:3003288	peptide_antibiotic	Drug_Class
NODE_21402_length_570_cov_0.551579_1	ARO:3003288	rifabutin	Antibiotic
NODE_21402_length_570_cov_0.551579_1	ARO:3003288	rifampin	Antibiotic
NODE_21402_length_570_cov_0.551579_1	ARO:3003288	rifamycin_antibiotic	Drug_Class
NODE_21402_length_570_cov_0.551579_1	ARO:3003288	rifapentine	Antibiotic
NODE_21402_length_570_cov_0.551579_1	ARO:3003288	rifaximin	Antibiotic
NODE_2142_length_2248_cov_1.78588_2	ARO:3003357	antibiotic_target_alteration	Resistance_Mechanism
NODE_2142_length_2248_cov_1.78588_2	ARO:3003357	elfamycin_antibiotic	Drug_Class
NODE_2142_length_2248_cov_1.78588_2	ARO:3003357	enacyloxin_IIa	Antibiotic
NODE_2142_length_2248_cov_1.78588_2	ARO:3003357	GE2270A	Antibiotic
NODE_2142_length_2248_cov_1.78588_2	ARO:3003357	LFF571	Antibiotic
NODE_2142_length_2248_cov_1.78588_2	ARO:3003357	pulvomycin	Antibiotic
NODE_21468_length_569_cov_1.19409_1	ARO:3003288	antibiotic_target_alteration	Resistance_Mechanism
NODE_21468_length_569_cov_1.19409_1	ARO:3003288	antibiotic_target_replacement	Resistance_Mechanism
NODE_21468_length_569_cov_1.19409_1	ARO:3003288	lipopeptide_antibiotic	Drug_Class
NODE_21468_length_569_cov_1.19409_1	ARO:3003288	peptide_antibiotic	Drug_Class
NODE_21468_length_569_cov_1.19409_1	ARO:3003288	rifabutin	Antibiotic
NODE_21468_length_569_cov_1.19409_1	ARO:3003288	rifampin	Antibiotic
NODE_21468_length_569_cov_1.19409_1	ARO:3003288	rifamycin_antibiotic	Drug_Class
NODE_21468_length_569_cov_1.19409_1	ARO:3003288	rifapentine	Antibiotic
NODE_21468_length_569_cov_1.19409_1	ARO:3003288	rifaximin	Antibiotic
NODE_21492_length_568_cov_1.34884_1	ARO:3003962	antibacterial_free_fatty_acids	Drug_Class
NODE_21492_length_568_cov_1.34884_1	ARO:3003962	antibiotic_efflux	Resistance_Mechanism
NODE_21492_length_568_cov_1.34884_1	ARO:3003962	linoleic_acid	Antibiotic
NODE_21492_length_568_cov_1.34884_1	ARO:3003962	major_facilitator_superfamily_(MFS)_antibiotic_efflux_pump	AMR_Gene_Family
NODE_21492_length_568_cov_1.34884_1	ARO:3003962	oleic_acid	Antibiotic
NODE_21492_length_568_cov_1.34884_1	ARO:3003962	palmitic_acid	Antibiotic
NODE_2153_length_2242_cov_1.50582_1	ARO:3003287	antibiotic_target_alteration	Resistance_Mechanism
NODE_2153_length_2242_cov_1.50582_1	ARO:3003287	daptomycin	Antibiotic
NODE_2153_length_2242_cov_1.50582_1	ARO:3003287	lipopeptide_antibiotic	Drug_Class
NODE_2153_length_2242_cov_1.50582_1	ARO:3003287	peptide_antibiotic	Drug_Class
NODE_2153_length_2242_cov_1.50582_1	ARO:3003287	rifamycin_antibiotic	Drug_Class
NODE_21724_length_565_cov_0.512766_2	ARO:3003950	antibiotic_efflux	Resistance_Mechanism
NODE_21724_length_565_cov_0.512766_2	ARO:3003950	fluoroquinolone_antibiotic	Drug_Class
NODE_21724_length_565_cov_0.512766_2	ARO:3003950	nitroimidazole_antibiotic	Drug_Class
NODE_22130_length_560_cov_1.26667_1	ARO:3003291	antibiotic_target_alteration	Resistance_Mechanism
NODE_22130_length_560_cov_1.26667_1	ARO:3003291	daptomycin	Antibiotic
NODE_22130_length_560_cov_1.26667_1	ARO:3003291	lipopeptide_antibiotic	Drug_Class
NODE_22130_length_560_cov_1.26667_1	ARO:3003291	peptide_antibiotic	Drug_Class
NODE_22162_length_559_cov_0.952586_1	ARO:3003923	antibiotic_efflux	Resistance_Mechanism
NODE_22162_length_559_cov_0.952586_1	ARO:3003923	ciprofloxacin	Antibiotic
NODE_22162_length_559_cov_0.952586_1	ARO:3003923	diaminopyrimidine_antibiotic	Drug_Class
NODE_22162_length_559_cov_0.952586_1	ARO:3003923	fluoroquinolone_antibiotic	Drug_Class
NODE_22162_length_559_cov_0.952586_1	ARO:3003923	nitrofuran_antibiotic	Drug_Class
NODE_22162_length_559_cov_0.952586_1	ARO:3003923	nitrofurantoin	Antibiotic
NODE_22162_length_559_cov_0.952586_1	ARO:3003923	resistance-nodulation-cell_division_(RND)_antibiotic_efflux_pump	AMR_Gene_Family
NODE_22162_length_559_cov_0.952586_1	ARO:3003923	tetracycline_antibiotic	Drug_Class
NODE_22162_length_559_cov_0.952586_1	ARO:3003923	tigecycline	Antibiotic
NODE_22162_length_559_cov_0.952586_1	ARO:3003923	trimethoprim	Antibiotic
NODE_22260_length_558_cov_1.34125_1	ARO:3000620	antibiotic_efflux	Resistance_Mechanism
NODE_22260_length_558_cov_1.34125_1	ARO:3000620	fluoroquinolone_antibiotic	Drug_Class
NODE_22260_length_558_cov_1.34125_1	ARO:3000620	resistance-nodulation-cell_division_(RND)_antibiotic_efflux_pump	AMR_Gene_Family
NODE_22260_length_558_cov_1.34125_1	ARO:3000620	tetracycline	Antibiotic
NODE_22260_length_558_cov_1.34125_1	ARO:3000620	tetracycline_antibiotic	Drug_Class
NODE_22620_length_553_cov_0.60262_2	ARO:3002986	antibiotic_target_alteration	Resistance_Mechanism
NODE_22620_length_553_cov_0.60262_2	ARO:3002986	peptide_antibiotic	Drug_Class
NODE_22707_length_551_cov_1.08553_1	ARO:3003931	aminocoumarin_antibiotic	Drug_Class
NODE_22707_length_551_cov_1.08553_1	ARO:3003931	antibiotic_target_alteration	Resistance_Mechanism
NODE_22707_length_551_cov_1.08553_1	ARO:3003931	fluoroquinolone_antibiotic	Drug_Class
NODE_22707_length_551_cov_1.08553_1	ARO:3003931	nybomycin	Drug_Class
NODE_22742_length_551_cov_1_1	ARO:3000489	antibiotic_efflux	Resistance_Mechanism
NODE_22776_length_550_cov_0.676923_1	ARO:3000251	antibiotic_efflux	Resistance_Mechanism
NODE_22776_length_550_cov_0.676923_1	ARO:3000251	macrolide_antibiotic	Drug_Class
NODE_22776_length_550_cov_0.676923_1	ARO:3000251	streptogramin_antibiotic	Drug_Class
NODE_22809_length_550_cov_0.793407_1	ARO:3003302	aminocoumarin_antibiotic	Drug_Class
NODE_22809_length_550_cov_0.793407_1	ARO:3003302	antibiotic_target_alteration	Resistance_Mechanism
NODE_22809_length_550_cov_0.793407_1	ARO:3003302	clorobiocin	Antibiotic
NODE_22809_length_550_cov_0.793407_1	ARO:3003302	coumermycin_A1	Antibiotic
NODE_22809_length_550_cov_0.793407_1	ARO:3003302	fluoroquinolone_antibiotic	Drug_Class
NODE_22809_length_550_cov_0.793407_1	ARO:3003302	novobiocin	Antibiotic
NODE_2293_length_2141_cov_1.50684_1	ARO:3003295	aminocoumarin_antibiotic	Drug_Class
NODE_2293_length_2141_cov_1.50684_1	ARO:3003295	antibiotic_target_alteration	Resistance_Mechanism
NODE_2293_length_2141_cov_1.50684_1	ARO:3003295	fluoroquinolone_antibiotic	Drug_Class
NODE_2293_length_2141_cov_1.50684_1	ARO:3003295	nybomycin	Drug_Class
NODE_22964_length_548_cov_0.737307_1	ARO:3003930	antibiotic_target_protection	Resistance_Mechanism
NODE_22964_length_548_cov_0.737307_1	ARO:3003930	tetracycline_antibiotic	Drug_Class
NODE_22964_length_548_cov_0.737307_2	ARO:3003361	antibiotic_target_alteration	Resistance_Mechanism
NODE_22964_length_548_cov_0.737307_2	ARO:3003361	elfamycin_antibiotic	Drug_Class
NODE_22964_length_548_cov_0.737307_2	ARO:3003361	elfamycin_resistant_EF-Tu	AMR_Gene_Family
NODE_22964_length_548_cov_0.737307_2	ARO:3003361	enacyloxin_IIa	Antibiotic
NODE_22964_length_548_cov_0.737307_2	ARO:3003361	GE2270A	Antibiotic
NODE_22964_length_548_cov_0.737307_2	ARO:3003361	LFF571	Antibiotic
NODE_22964_length_548_cov_0.737307_2	ARO:3003361	pulvomycin	Antibiotic
NODE_23185_length_545_cov_0.482222_1	ARO:3003930	antibiotic_target_protection	Resistance_Mechanism
NODE_23185_length_545_cov_0.482222_1	ARO:3003930	tetracycline_antibiotic	Drug_Class
NODE_23189_length_545_cov_0.757778_1	ARO:3000378	aminocoumarin_antibiotic	Drug_Class
NODE_23189_length_545_cov_0.757778_1	ARO:3000378	amoxicillin	Antibiotic
NODE_23189_length_545_cov_0.757778_1	ARO:3000378	ampicillin	Antibiotic
NODE_23189_length_545_cov_0.757778_1	ARO:3000378	antibiotic_efflux	Resistance_Mechanism
NODE_23189_length_545_cov_0.757778_1	ARO:3000378	azithromycin	Antibiotic
NODE_23189_length_545_cov_0.757778_1	ARO:3000378	aztreonam	Antibiotic
NODE_23189_length_545_cov_0.757778_1	ARO:3000378	beta-lactam_antibiotic	Drug_Class
NODE_23189_length_545_cov_0.757778_1	ARO:3000378	ceftazidime	Antibiotic
NODE_23189_length_545_cov_0.757778_1	ARO:3000378	ceftriaxone	Antibiotic
NODE_23189_length_545_cov_0.757778_1	ARO:3000378	chloramphenicol	Antibiotic
NODE_23189_length_545_cov_0.757778_1	ARO:3000378	ciprofloxacin	Antibiotic
NODE_23189_length_545_cov_0.757778_1	ARO:3000378	clavulanate	Adjuvant
NODE_23189_length_545_cov_0.757778_1	ARO:3000378	diaminopyrimidine_antibiotic	Drug_Class
NODE_23189_length_545_cov_0.757778_1	ARO:3000378	erythromycin	Antibiotic
NODE_23189_length_545_cov_0.757778_1	ARO:3000378	fluoroquinolone_antibiotic	Drug_Class
NODE_23189_length_545_cov_0.757778_1	ARO:3000378	lipopeptide_antibiotic	Drug_Class
NODE_23189_length_545_cov_0.757778_1	ARO:3000378	macrolide_antibiotic	Drug_Class
NODE_23189_length_545_cov_0.757778_1	ARO:3000378	meropenem	Antibiotic
NODE_23189_length_545_cov_0.757778_1	ARO:3000378	nalidixic_acid	Antibiotic
NODE_23189_length_545_cov_0.757778_1	ARO:3000378	novobiocin	Antibiotic
NODE_23189_length_545_cov_0.757778_1	ARO:3000378	panipenem	Antibiotic
NODE_23189_length_545_cov_0.757778_1	ARO:3000378	peptide_antibiotic	Drug_Class
NODE_23189_length_545_cov_0.757778_1	ARO:3000378	phenicol_antibiotic	Drug_Class
NODE_23189_length_545_cov_0.757778_1	ARO:3000378	polymyxin_antibiotic	Drug_Class
NODE_23189_length_545_cov_0.757778_1	ARO:3000378	resistance-nodulation-cell_division_(RND)_antibiotic_efflux_pump	AMR_Gene_Family
NODE_23189_length_545_cov_0.757778_1	ARO:3000378	sulfamethoxazole	Antibiotic
NODE_23189_length_545_cov_0.757778_1	ARO:3000378	sulfonamide_antibiotic	Drug_Class
NODE_23189_length_545_cov_0.757778_1	ARO:3000378	tetracycline	Antibiotic
NODE_23189_length_545_cov_0.757778_1	ARO:3000378	tetracycline_antibiotic	Drug_Class
NODE_23189_length_545_cov_0.757778_1	ARO:3000378	ticarcillin	Antibiotic
NODE_23189_length_545_cov_0.757778_1	ARO:3000378	trimethoprim	Antibiotic
NODE_23189_length_545_cov_0.757778_1	ARO:3000378	trimethoprim-sulfamethoxazole	Antibiotic
NODE_23300_length_543_cov_0.475446_1	ARO:3004074	aminocoumarin_antibiotic	Drug_Class
NODE_23300_length_543_cov_0.475446_1	ARO:3004074	antibiotic_efflux	Resistance_Mechanism
NODE_23300_length_543_cov_0.475446_1	ARO:3004074	aztreonam	Antibiotic
NODE_23300_length_543_cov_0.475446_1	ARO:3004074	beta-lactam_antibiotic	Drug_Class
NODE_23300_length_543_cov_0.475446_1	ARO:3004074	erythromycin	Antibiotic
NODE_23300_length_543_cov_0.475446_1	ARO:3004074	kitasamycin	Antibiotic
NODE_23300_length_543_cov_0.475446_1	ARO:3004074	macrolide_antibiotic	Drug_Class
NODE_23300_length_543_cov_0.475446_1	ARO:3004074	novobiocin	Antibiotic
NODE_23300_length_543_cov_0.475446_1	ARO:3004074	resistance-nodulation-cell_division_(RND)_antibiotic_efflux_pump	AMR_Gene_Family
NODE_23300_length_543_cov_0.475446_1	ARO:3004074	rokitamycin	Antibiotic
NODE_23300_length_543_cov_0.475446_1	ARO:3004074	tetracycline	Antibiotic
NODE_23300_length_543_cov_0.475446_1	ARO:3004074	tetracycline_antibiotic	Drug_Class
NODE_23494_length_541_cov_0.535874_1	ARO:3002703	antibiotic_efflux	Resistance_Mechanism
NODE_23494_length_541_cov_0.535874_1	ARO:3002703	phenicol_antibiotic	Drug_Class
NODE_23628_length_539_cov_0.975225_1	ARO:3003685	aminocoumarin_antibiotic	Drug_Class
NODE_23628_length_539_cov_0.975225_1	ARO:3003685	antibiotic_target_alteration	Resistance_Mechanism
NODE_23628_length_539_cov_0.975225_1	ARO:3003685	fluoroquinolone_antibiotic	Drug_Class
NODE_23674_length_539_cov_2.02477_1	ARO:3003291	antibiotic_target_alteration	Resistance_Mechanism
NODE_23674_length_539_cov_2.02477_1	ARO:3003291	daptomycin	Antibiotic
NODE_23674_length_539_cov_2.02477_1	ARO:3003291	lipopeptide_antibiotic	Drug_Class
NODE_23674_length_539_cov_2.02477_1	ARO:3003291	peptide_antibiotic	Drug_Class
NODE_239_length_11866_cov_2.04571_7	ARO:3003284	antibiotic_target_alteration	Resistance_Mechanism
NODE_239_length_11866_cov_2.04571_7	ARO:3003284	antibiotic_target_replacement	Resistance_Mechanism
NODE_239_length_11866_cov_2.04571_7	ARO:3003284	lipopeptide_antibiotic	Drug_Class
NODE_239_length_11866_cov_2.04571_7	ARO:3003284	peptide_antibiotic	Drug_Class
NODE_239_length_11866_cov_2.04571_7	ARO:3003284	rifabutin	Antibiotic
NODE_239_length_11866_cov_2.04571_7	ARO:3003284	rifampin	Antibiotic
NODE_239_length_11866_cov_2.04571_7	ARO:3003284	rifamycin_antibiotic	Drug_Class
NODE_239_length_11866_cov_2.04571_7	ARO:3003284	rifapentine	Antibiotic
NODE_239_length_11866_cov_2.04571_7	ARO:3003284	rifaximin	Antibiotic
NODE_23911_length_536_cov_1.74376_2	ARO:3003395	aminoglycoside_antibiotic	Drug_Class
NODE_23911_length_536_cov_1.74376_2	ARO:3003395	antibiotic_target_alteration	Resistance_Mechanism
NODE_23911_length_536_cov_1.74376_2	ARO:3003395	streptomycin	Antibiotic
NODE_24059_length_534_cov_0.851936_1	ARO:3000378	aminocoumarin_antibiotic	Drug_Class
NODE_24059_length_534_cov_0.851936_1	ARO:3000378	amoxicillin	Antibiotic
NODE_24059_length_534_cov_0.851936_1	ARO:3000378	ampicillin	Antibiotic
NODE_24059_length_534_cov_0.851936_1	ARO:3000378	antibiotic_efflux	Resistance_Mechanism
NODE_24059_length_534_cov_0.851936_1	ARO:3000378	azithromycin	Antibiotic
NODE_24059_length_534_cov_0.851936_1	ARO:3000378	aztreonam	Antibiotic
NODE_24059_length_534_cov_0.851936_1	ARO:3000378	beta-lactam_antibiotic	Drug_Class
NODE_24059_length_534_cov_0.851936_1	ARO:3000378	ceftazidime	Antibiotic
NODE_24059_length_534_cov_0.851936_1	ARO:3000378	ceftriaxone	Antibiotic
NODE_24059_length_534_cov_0.851936_1	ARO:3000378	chloramphenicol	Antibiotic
NODE_24059_length_534_cov_0.851936_1	ARO:3000378	ciprofloxacin	Antibiotic
NODE_24059_length_534_cov_0.851936_1	ARO:3000378	clavulanate	Adjuvant
NODE_24059_length_534_cov_0.851936_1	ARO:3000378	diaminopyrimidine_antibiotic	Drug_Class
NODE_24059_length_534_cov_0.851936_1	ARO:3000378	erythromycin	Antibiotic
NODE_24059_length_534_cov_0.851936_1	ARO:3000378	fluoroquinolone_antibiotic	Drug_Class
NODE_24059_length_534_cov_0.851936_1	ARO:3000378	lipopeptide_antibiotic	Drug_Class
NODE_24059_length_534_cov_0.851936_1	ARO:3000378	macrolide_antibiotic	Drug_Class
NODE_24059_length_534_cov_0.851936_1	ARO:3000378	meropenem	Antibiotic
NODE_24059_length_534_cov_0.851936_1	ARO:3000378	nalidixic_acid	Antibiotic
NODE_24059_length_534_cov_0.851936_1	ARO:3000378	novobiocin	Antibiotic
NODE_24059_length_534_cov_0.851936_1	ARO:3000378	panipenem	Antibiotic
NODE_24059_length_534_cov_0.851936_1	ARO:3000378	peptide_antibiotic	Drug_Class
NODE_24059_length_534_cov_0.851936_1	ARO:3000378	phenicol_antibiotic	Drug_Class
NODE_24059_length_534_cov_0.851936_1	ARO:3000378	polymyxin_antibiotic	Drug_Class
NODE_24059_length_534_cov_0.851936_1	ARO:3000378	resistance-nodulation-cell_division_(RND)_antibiotic_efflux_pump	AMR_Gene_Family
NODE_24059_length_534_cov_0.851936_1	ARO:3000378	sulfamethoxazole	Antibiotic
NODE_24059_length_534_cov_0.851936_1	ARO:3000378	sulfonamide_antibiotic	Drug_Class
NODE_24059_length_534_cov_0.851936_1	ARO:3000378	tetracycline	Antibiotic
NODE_24059_length_534_cov_0.851936_1	ARO:3000378	tetracycline_antibiotic	Drug_Class
NODE_24059_length_534_cov_0.851936_1	ARO:3000378	ticarcillin	Antibiotic
NODE_24059_length_534_cov_0.851936_1	ARO:3000378	trimethoprim	Antibiotic
NODE_24059_length_534_cov_0.851936_1	ARO:3000378	trimethoprim-sulfamethoxazole	Antibiotic
NODE_24231_length_532_cov_1.95652_1	ARO:3003291	antibiotic_target_alteration	Resistance_Mechanism
NODE_24231_length_532_cov_1.95652_1	ARO:3003291	daptomycin	Antibiotic
NODE_24231_length_532_cov_1.95652_1	ARO:3003291	lipopeptide_antibiotic	Drug_Class
NODE_24231_length_532_cov_1.95652_1	ARO:3003291	peptide_antibiotic	Drug_Class
NODE_24238_length_532_cov_1.21739_1	ARO:3000838	acridine_dye	Drug_Class
NODE_24238_length_532_cov_1.21739_1	ARO:3000838	acriflavin	Antibiotic
NODE_24238_length_532_cov_1.21739_1	ARO:3000838	antibiotic_efflux	Resistance_Mechanism
NODE_24238_length_532_cov_1.21739_1	ARO:3000838	ciprofloxacin	Antibiotic
NODE_24238_length_532_cov_1.21739_1	ARO:3000838	fluoroquinolone_antibiotic	Drug_Class
NODE_24238_length_532_cov_1.21739_1	ARO:3000838	major_facilitator_superfamily_(MFS)_antibiotic_efflux_pump	AMR_Gene_Family
NODE_24238_length_532_cov_1.21739_1	ARO:3000838	norfloxacin	Antibiotic
NODE_24270_length_531_cov_1.02064_1	ARO:3003459	aminocoumarin_antibiotic	Drug_Class
NODE_24270_length_531_cov_1.02064_1	ARO:3003459	antibiotic_target_alteration	Resistance_Mechanism
NODE_24270_length_531_cov_1.02064_1	ARO:3003459	cinoxacin	Antibiotic
NODE_24270_length_531_cov_1.02064_1	ARO:3003459	ciprofloxacin	Antibiotic
NODE_24270_length_531_cov_1.02064_1	ARO:3003459	clinafloxacin	Antibiotic
NODE_24270_length_531_cov_1.02064_1	ARO:3003459	Clofazimine	Antibiotic
NODE_24270_length_531_cov_1.02064_1	ARO:3003459	clorobiocin	Antibiotic
NODE_24270_length_531_cov_1.02064_1	ARO:3003459	coumermycin_A1	Antibiotic
NODE_24270_length_531_cov_1.02064_1	ARO:3003459	fleroxacin	Antibiotic
NODE_24270_length_531_cov_1.02064_1	ARO:3003459	fluoroquinolone_antibiotic	Drug_Class
NODE_24270_length_531_cov_1.02064_1	ARO:3003459	novobiocin	Antibiotic
NODE_243_length_11777_cov_2.85927_7	ARO:3004153	antibiotic_target_alteration	Resistance_Mechanism
NODE_243_length_11777_cov_2.85927_7	ARO:3004153	para-aminosalicylic_acid	Drug_Class
NODE_24380_length_530_cov_0.921839_2	ARO:3003836	antibiotic_efflux	Resistance_Mechanism
NODE_24484_length_529_cov_2.3894_1	ARO:3003291	antibiotic_target_alteration	Resistance_Mechanism
NODE_24484_length_529_cov_2.3894_1	ARO:3003291	daptomycin	Antibiotic
NODE_24484_length_529_cov_2.3894_1	ARO:3003291	lipopeptide_antibiotic	Drug_Class
NODE_24484_length_529_cov_2.3894_1	ARO:3003291	peptide_antibiotic	Drug_Class
NODE_24484_length_529_cov_2.3894_2	ARO:3003284	antibiotic_target_alteration	Resistance_Mechanism
NODE_24484_length_529_cov_2.3894_2	ARO:3003284	antibiotic_target_replacement	Resistance_Mechanism
NODE_24484_length_529_cov_2.3894_2	ARO:3003284	lipopeptide_antibiotic	Drug_Class
NODE_24484_length_529_cov_2.3894_2	ARO:3003284	peptide_antibiotic	Drug_Class
NODE_24484_length_529_cov_2.3894_2	ARO:3003284	rifabutin	Antibiotic
NODE_24484_length_529_cov_2.3894_2	ARO:3003284	rifampin	Antibiotic
NODE_24484_length_529_cov_2.3894_2	ARO:3003284	rifamycin_antibiotic	Drug_Class
NODE_24484_length_529_cov_2.3894_2	ARO:3003284	rifapentine	Antibiotic
NODE_24484_length_529_cov_2.3894_2	ARO:3003284	rifaximin	Antibiotic
NODE_24542_length_528_cov_1.22171_1	ARO:3003291	antibiotic_target_alteration	Resistance_Mechanism
NODE_24542_length_528_cov_1.22171_1	ARO:3003291	daptomycin	Antibiotic
NODE_24542_length_528_cov_1.22171_1	ARO:3003291	lipopeptide_antibiotic	Drug_Class
NODE_24542_length_528_cov_1.22171_1	ARO:3003291	peptide_antibiotic	Drug_Class
NODE_24548_length_528_cov_0.819861_1	ARO:3003923	antibiotic_efflux	Resistance_Mechanism
NODE_24548_length_528_cov_0.819861_1	ARO:3003923	ciprofloxacin	Antibiotic
NODE_24548_length_528_cov_0.819861_1	ARO:3003923	diaminopyrimidine_antibiotic	Drug_Class
NODE_24548_length_528_cov_0.819861_1	ARO:3003923	fluoroquinolone_antibiotic	Drug_Class
NODE_24548_length_528_cov_0.819861_1	ARO:3003923	nitrofuran_antibiotic	Drug_Class
NODE_24548_length_528_cov_0.819861_1	ARO:3003923	nitrofurantoin	Antibiotic
NODE_24548_length_528_cov_0.819861_1	ARO:3003923	resistance-nodulation-cell_division_(RND)_antibiotic_efflux_pump	AMR_Gene_Family
NODE_24548_length_528_cov_0.819861_1	ARO:3003923	tetracycline_antibiotic	Drug_Class
NODE_24548_length_528_cov_0.819861_1	ARO:3003923	tigecycline	Antibiotic
NODE_24548_length_528_cov_0.819861_1	ARO:3003923	trimethoprim	Antibiotic
NODE_24753_length_525_cov_1.2186_1	ARO:3003283	antibiotic_target_alteration	Resistance_Mechanism
NODE_24753_length_525_cov_1.2186_1	ARO:3003283	antibiotic_target_replacement	Resistance_Mechanism
NODE_24753_length_525_cov_1.2186_1	ARO:3003283	lipopeptide_antibiotic	Drug_Class
NODE_24753_length_525_cov_1.2186_1	ARO:3003283	peptide_antibiotic	Drug_Class
NODE_24753_length_525_cov_1.2186_1	ARO:3003283	rifabutin	Antibiotic
NODE_24753_length_525_cov_1.2186_1	ARO:3003283	rifampin	Antibiotic
NODE_24753_length_525_cov_1.2186_1	ARO:3003283	rifamycin_antibiotic	Drug_Class
NODE_24753_length_525_cov_1.2186_1	ARO:3003283	rifapentine	Antibiotic
NODE_24753_length_525_cov_1.2186_1	ARO:3003283	rifaximin	Antibiotic
NODE_24794_length_525_cov_1.53953_1	ARO:3003291	antibiotic_target_alteration	Resistance_Mechanism
NODE_24794_length_525_cov_1.53953_1	ARO:3003291	daptomycin	Antibiotic
NODE_24794_length_525_cov_1.53953_1	ARO:3003291	lipopeptide_antibiotic	Drug_Class
NODE_24794_length_525_cov_1.53953_1	ARO:3003291	peptide_antibiotic	Drug_Class
NODE_24902_length_523_cov_0.71028_1	ARO:3003699	acridine_dye	Drug_Class
NODE_24902_length_523_cov_0.71028_1	ARO:3003699	acriflavin	Antibiotic
NODE_24902_length_523_cov_0.71028_1	ARO:3003699	antibiotic_efflux	Resistance_Mechanism
NODE_24902_length_523_cov_0.71028_1	ARO:3003699	beta-lactam_antibiotic	Drug_Class
NODE_24902_length_523_cov_0.71028_1	ARO:3003699	chloramphenicol	Antibiotic
NODE_24902_length_523_cov_0.71028_1	ARO:3003699	diaminopyrimidine_antibiotic	Drug_Class
NODE_24902_length_523_cov_0.71028_1	ARO:3003699	erythromycin	Antibiotic
NODE_24902_length_523_cov_0.71028_1	ARO:3003699	imipenem	Antibiotic
NODE_24902_length_523_cov_0.71028_1	ARO:3003699	kitasamycin	Antibiotic
NODE_24902_length_523_cov_0.71028_1	ARO:3003699	macrolide_antibiotic	Drug_Class
NODE_24902_length_523_cov_0.71028_1	ARO:3003699	phenicol_antibiotic	Drug_Class
NODE_24902_length_523_cov_0.71028_1	ARO:3003699	resistance-nodulation-cell_division_(RND)_antibiotic_efflux_pump	AMR_Gene_Family
NODE_24902_length_523_cov_0.71028_1	ARO:3003699	rokitamycin	Antibiotic
NODE_24902_length_523_cov_0.71028_1	ARO:3003699	tetracycline	Antibiotic
NODE_24902_length_523_cov_0.71028_1	ARO:3003699	tetracycline_antibiotic	Drug_Class
NODE_24902_length_523_cov_0.71028_1	ARO:3003699	thiamphenicol	Antibiotic
NODE_24902_length_523_cov_0.71028_1	ARO:3003699	trimethoprim	Antibiotic
NODE_24958_length_523_cov_0.850467_1	ARO:3003775	antibiotic_target_alteration	Resistance_Mechanism
NODE_24958_length_523_cov_0.850467_1	ARO:3003775	fosfomycin	Drug_Class
NODE_25040_length_522_cov_1.18501_1	ARO:3003961	antibacterial_free_fatty_acids	Drug_Class
NODE_25040_length_522_cov_1.18501_1	ARO:3003961	antibiotic_efflux	Resistance_Mechanism
NODE_25040_length_522_cov_1.18501_1	ARO:3003961	linoleic_acid	Antibiotic
NODE_25040_length_522_cov_1.18501_1	ARO:3003961	major_facilitator_superfamily_(MFS)_antibiotic_efflux_pump	AMR_Gene_Family
NODE_25040_length_522_cov_1.18501_1	ARO:3003961	oleic_acid	Antibiotic
NODE_25040_length_522_cov_1.18501_1	ARO:3003961	palmitic_acid	Antibiotic
NODE_2526_length_2001_cov_1.33788_2	ARO:3004153	antibiotic_target_alteration	Resistance_Mechanism
NODE_2526_length_2001_cov_1.33788_2	ARO:3004153	para-aminosalicylic_acid	Drug_Class
NODE_25608_length_515_cov_0.666667_1	ARO:3003056	antibiotic_efflux	Resistance_Mechanism
NODE_25608_length_515_cov_0.666667_1	ARO:3003056	chloramphenicol	Antibiotic
NODE_25608_length_515_cov_0.666667_1	ARO:3003056	fluoroquinolone_antibiotic	Drug_Class
NODE_25608_length_515_cov_0.666667_1	ARO:3003056	macrolide_antibiotic	Drug_Class
NODE_25608_length_515_cov_0.666667_1	ARO:3003056	phenicol_antibiotic	Drug_Class
NODE_25608_length_515_cov_0.666667_1	ARO:3003056	resistance-nodulation-cell_division_(RND)_antibiotic_efflux_pump	AMR_Gene_Family
NODE_25608_length_515_cov_0.666667_1	ARO:3003056	tetracycline	Antibiotic
NODE_25608_length_515_cov_0.666667_1	ARO:3003056	tetracycline_antibiotic	Drug_Class
NODE_25761_length_514_cov_1.49165_1	ARO:3003297	aminocoumarin_antibiotic	Drug_Class
NODE_25761_length_514_cov_1.49165_1	ARO:3003297	antibiotic_target_alteration	Resistance_Mechanism
NODE_25761_length_514_cov_1.49165_1	ARO:3003297	fluoroquinolone_antibiotic	Drug_Class
NODE_25761_length_514_cov_1.49165_1	ARO:3003297	nybomycin	Drug_Class
NODE_2582_length_1975_cov_1.50851_2	ARO:3004049	antibiotic_target_alteration	Resistance_Mechanism
NODE_2582_length_1975_cov_1.50851_2	ARO:3004049	triclosan	Drug_Class
NODE_25835_length_513_cov_0.504785_1	ARO:3003056	antibiotic_efflux	Resistance_Mechanism
NODE_25835_length_513_cov_0.504785_1	ARO:3003056	chloramphenicol	Antibiotic
NODE_25835_length_513_cov_0.504785_1	ARO:3003056	fluoroquinolone_antibiotic	Drug_Class
NODE_25835_length_513_cov_0.504785_1	ARO:3003056	macrolide_antibiotic	Drug_Class
NODE_25835_length_513_cov_0.504785_1	ARO:3003056	phenicol_antibiotic	Drug_Class
NODE_25835_length_513_cov_0.504785_1	ARO:3003056	resistance-nodulation-cell_division_(RND)_antibiotic_efflux_pump	AMR_Gene_Family
NODE_25835_length_513_cov_0.504785_1	ARO:3003056	tetracycline	Antibiotic
NODE_25835_length_513_cov_0.504785_1	ARO:3003056	tetracycline_antibiotic	Drug_Class
NODE_26049_length_511_cov_1.61058_1	ARO:3000793	aminocoumarin_antibiotic	Drug_Class
NODE_26049_length_511_cov_1.61058_1	ARO:3000793	antibiotic_efflux	Resistance_Mechanism
NODE_26049_length_511_cov_1.61058_1	ARO:3000793	novobiocin	Antibiotic
NODE_26049_length_511_cov_1.61058_1	ARO:3000793	resistance-nodulation-cell_division_(RND)_antibiotic_efflux_pump	AMR_Gene_Family
NODE_26372_length_507_cov_1.2767_1	ARO:3003291	antibiotic_target_alteration	Resistance_Mechanism
NODE_26372_length_507_cov_1.2767_1	ARO:3003291	daptomycin	Antibiotic
NODE_26372_length_507_cov_1.2767_1	ARO:3003291	lipopeptide_antibiotic	Drug_Class
NODE_26372_length_507_cov_1.2767_1	ARO:3003291	peptide_antibiotic	Drug_Class
NODE_26389_length_507_cov_0.587379_1	ARO:3003066	aminoglycoside_antibiotic	Drug_Class
NODE_26389_length_507_cov_0.587379_1	ARO:3003066	antibiotic_efflux	Resistance_Mechanism
NODE_26389_length_507_cov_0.587379_1	ARO:3003066	beta-lactam_antibiotic	Drug_Class
NODE_26389_length_507_cov_0.587379_1	ARO:3003066	resistance-nodulation-cell_division_(RND)_antibiotic_efflux_pump	AMR_Gene_Family
NODE_26460_length_506_cov_0.603406_2	ARO:3003395	aminoglycoside_antibiotic	Drug_Class
NODE_26460_length_506_cov_0.603406_2	ARO:3003395	antibiotic_target_alteration	Resistance_Mechanism
NODE_26460_length_506_cov_0.603406_2	ARO:3003395	streptomycin	Antibiotic
NODE_26482_length_506_cov_0.627737_1	ARO:3004033	antibiotic_efflux	Resistance_Mechanism
NODE_26482_length_506_cov_0.627737_1	ARO:3004033	ATP-binding_cassette_(ABC)_antibiotic_efflux_pump	AMR_Gene_Family
NODE_26482_length_506_cov_0.627737_1	ARO:3004033	tetracycline	Antibiotic
NODE_26482_length_506_cov_0.627737_1	ARO:3004033	tetracycline_antibiotic	Drug_Class
NODE_26566_length_505_cov_1.24634_1	ARO:3003307	aminocoumarin_antibiotic	Drug_Class
NODE_26566_length_505_cov_1.24634_1	ARO:3003307	antibiotic_target_alteration	Resistance_Mechanism
NODE_26566_length_505_cov_1.24634_1	ARO:3003307	cinoxacin	Antibiotic
NODE_26566_length_505_cov_1.24634_1	ARO:3003307	ciprofloxacin	Antibiotic
NODE_26566_length_505_cov_1.24634_1	ARO:3003307	clinafloxacin	Antibiotic
NODE_26566_length_505_cov_1.24634_1	ARO:3003307	Clofazimine	Antibiotic
NODE_26566_length_505_cov_1.24634_1	ARO:3003307	clorobiocin	Antibiotic
NODE_26566_length_505_cov_1.24634_1	ARO:3003307	coumermycin_A1	Antibiotic
NODE_26566_length_505_cov_1.24634_1	ARO:3003307	fleroxacin	Antibiotic
NODE_26566_length_505_cov_1.24634_1	ARO:3003307	fluoroquinolone_antibiotic	Drug_Class
NODE_26566_length_505_cov_1.24634_1	ARO:3003307	novobiocin	Antibiotic
NODE_2674_length_1940_cov_1.17507_2	ARO:3004049	antibiotic_target_alteration	Resistance_Mechanism
NODE_2674_length_1940_cov_1.17507_2	ARO:3004049	triclosan	Drug_Class
NODE_26760_length_503_cov_1.98039_1	ARO:3003283	antibiotic_target_alteration	Resistance_Mechanism
NODE_26760_length_503_cov_1.98039_1	ARO:3003283	antibiotic_target_replacement	Resistance_Mechanism
NODE_26760_length_503_cov_1.98039_1	ARO:3003283	lipopeptide_antibiotic	Drug_Class
NODE_26760_length_503_cov_1.98039_1	ARO:3003283	peptide_antibiotic	Drug_Class
NODE_26760_length_503_cov_1.98039_1	ARO:3003283	rifabutin	Antibiotic
NODE_26760_length_503_cov_1.98039_1	ARO:3003283	rifampin	Antibiotic
NODE_26760_length_503_cov_1.98039_1	ARO:3003283	rifamycin_antibiotic	Drug_Class
NODE_26760_length_503_cov_1.98039_1	ARO:3003283	rifapentine	Antibiotic
NODE_26760_length_503_cov_1.98039_1	ARO:3003283	rifaximin	Antibiotic
NODE_26920_length_502_cov_1.59951_1	ARO:3004075	aminocoumarin_antibiotic	Drug_Class
NODE_26920_length_502_cov_1.59951_1	ARO:3004075	antibiotic_efflux	Resistance_Mechanism
NODE_26920_length_502_cov_1.59951_1	ARO:3004075	aztreonam	Antibiotic
NODE_26920_length_502_cov_1.59951_1	ARO:3004075	beta-lactam_antibiotic	Drug_Class
NODE_26920_length_502_cov_1.59951_1	ARO:3004075	erythromycin	Antibiotic
NODE_26920_length_502_cov_1.59951_1	ARO:3004075	kitasamycin	Antibiotic
NODE_26920_length_502_cov_1.59951_1	ARO:3004075	macrolide_antibiotic	Drug_Class
NODE_26920_length_502_cov_1.59951_1	ARO:3004075	novobiocin	Antibiotic
NODE_26920_length_502_cov_1.59951_1	ARO:3004075	resistance-nodulation-cell_division_(RND)_antibiotic_efflux_pump	AMR_Gene_Family
NODE_26920_length_502_cov_1.59951_1	ARO:3004075	rokitamycin	Antibiotic
NODE_26920_length_502_cov_1.59951_1	ARO:3004075	tetracycline	Antibiotic
NODE_26920_length_502_cov_1.59951_1	ARO:3004075	tetracycline_antibiotic	Drug_Class
NODE_26951_length_501_cov_0.524631_1	ARO:3000819	aminocoumarin_antibiotic	Drug_Class
NODE_26951_length_501_cov_0.524631_1	ARO:3000819	amoxicillin	Antibiotic
NODE_26951_length_501_cov_0.524631_1	ARO:3000819	ampicillin	Antibiotic
NODE_26951_length_501_cov_0.524631_1	ARO:3000819	antibiotic_efflux	Resistance_Mechanism
NODE_26951_length_501_cov_0.524631_1	ARO:3000819	azithromycin	Antibiotic
NODE_26951_length_501_cov_0.524631_1	ARO:3000819	aztreonam	Antibiotic
NODE_26951_length_501_cov_0.524631_1	ARO:3000819	beta-lactam_antibiotic	Drug_Class
NODE_26951_length_501_cov_0.524631_1	ARO:3000819	ceftazidime	Antibiotic
NODE_26951_length_501_cov_0.524631_1	ARO:3000819	ceftriaxone	Antibiotic
NODE_26951_length_501_cov_0.524631_1	ARO:3000819	chloramphenicol	Antibiotic
NODE_26951_length_501_cov_0.524631_1	ARO:3000819	ciprofloxacin	Antibiotic
NODE_26951_length_501_cov_0.524631_1	ARO:3000819	clavulanate	Adjuvant
NODE_26951_length_501_cov_0.524631_1	ARO:3000819	diaminopyrimidine_antibiotic	Drug_Class
NODE_26951_length_501_cov_0.524631_1	ARO:3000819	erythromycin	Antibiotic
NODE_26951_length_501_cov_0.524631_1	ARO:3000819	fluoroquinolone_antibiotic	Drug_Class
NODE_26951_length_501_cov_0.524631_1	ARO:3000819	lipopeptide_antibiotic	Drug_Class
NODE_26951_length_501_cov_0.524631_1	ARO:3000819	macrolide_antibiotic	Drug_Class
NODE_26951_length_501_cov_0.524631_1	ARO:3000819	meropenem	Antibiotic
NODE_26951_length_501_cov_0.524631_1	ARO:3000819	nalidixic_acid	Antibiotic
NODE_26951_length_501_cov_0.524631_1	ARO:3000819	novobiocin	Antibiotic
NODE_26951_length_501_cov_0.524631_1	ARO:3000819	panipenem	Antibiotic
NODE_26951_length_501_cov_0.524631_1	ARO:3000819	peptide_antibiotic	Drug_Class
NODE_26951_length_501_cov_0.524631_1	ARO:3000819	phenicol_antibiotic	Drug_Class
NODE_26951_length_501_cov_0.524631_1	ARO:3000819	polymyxin_antibiotic	Drug_Class
NODE_26951_length_501_cov_0.524631_1	ARO:3000819	resistance-nodulation-cell_division_(RND)_antibiotic_efflux_pump	AMR_Gene_Family
NODE_26951_length_501_cov_0.524631_1	ARO:3000819	sulfamethoxazole	Antibiotic
NODE_26951_length_501_cov_0.524631_1	ARO:3000819	sulfonamide_antibiotic	Drug_Class
NODE_26951_length_501_cov_0.524631_1	ARO:3000819	tetracycline	Antibiotic
NODE_26951_length_501_cov_0.524631_1	ARO:3000819	tetracycline_antibiotic	Drug_Class
NODE_26951_length_501_cov_0.524631_1	ARO:3000819	ticarcillin	Antibiotic
NODE_26951_length_501_cov_0.524631_1	ARO:3000819	trimethoprim	Antibiotic
NODE_26951_length_501_cov_0.524631_1	ARO:3000819	trimethoprim-sulfamethoxazole	Antibiotic
NODE_2735_length_1906_cov_1.52015_2	ARO:3003074	antibiotic_target_alteration	Resistance_Mechanism
NODE_2735_length_1906_cov_1.52015_2	ARO:3003074	lipopeptide_antibiotic	Drug_Class
NODE_2735_length_1906_cov_1.52015_2	ARO:3003074	peptide_antibiotic	Drug_Class
NODE_27485_length_496_cov_1.53367_1	ARO:3003283	antibiotic_target_alteration	Resistance_Mechanism
NODE_27485_length_496_cov_1.53367_1	ARO:3003283	antibiotic_target_replacement	Resistance_Mechanism
NODE_27485_length_496_cov_1.53367_1	ARO:3003283	lipopeptide_antibiotic	Drug_Class
NODE_27485_length_496_cov_1.53367_1	ARO:3003283	peptide_antibiotic	Drug_Class
NODE_27485_length_496_cov_1.53367_1	ARO:3003283	rifabutin	Antibiotic
NODE_27485_length_496_cov_1.53367_1	ARO:3003283	rifampin	Antibiotic
NODE_27485_length_496_cov_1.53367_1	ARO:3003283	rifamycin_antibiotic	Drug_Class
NODE_27485_length_496_cov_1.53367_1	ARO:3003283	rifapentine	Antibiotic
NODE_27485_length_496_cov_1.53367_1	ARO:3003283	rifaximin	Antibiotic
NODE_2755_length_1896_cov_1.82121_1	ARO:3003288	antibiotic_target_alteration	Resistance_Mechanism
NODE_2755_length_1896_cov_1.82121_1	ARO:3003288	antibiotic_target_replacement	Resistance_Mechanism
NODE_2755_length_1896_cov_1.82121_1	ARO:3003288	lipopeptide_antibiotic	Drug_Class
NODE_2755_length_1896_cov_1.82121_1	ARO:3003288	peptide_antibiotic	Drug_Class
NODE_2755_length_1896_cov_1.82121_1	ARO:3003288	rifabutin	Antibiotic
NODE_2755_length_1896_cov_1.82121_1	ARO:3003288	rifampin	Antibiotic
NODE_2755_length_1896_cov_1.82121_1	ARO:3003288	rifamycin_antibiotic	Drug_Class
NODE_2755_length_1896_cov_1.82121_1	ARO:3003288	rifapentine	Antibiotic
NODE_2755_length_1896_cov_1.82121_1	ARO:3003288	rifaximin	Antibiotic
NODE_280_length_10917_cov_2.76197_5	ARO:3003577	antibiotic_target_alteration	Resistance_Mechanism
NODE_280_length_10917_cov_2.76197_5	ARO:3003577	lipopeptide_antibiotic	Drug_Class
NODE_280_length_10917_cov_2.76197_5	ARO:3003577	peptide_antibiotic	Drug_Class
NODE_280_length_10917_cov_2.76197_5	ARO:3003577	polymyxin_antibiotic	Drug_Class
NODE_28152_length_489_cov_1.09645_1	ARO:3003078	antibiotic_target_alteration	Resistance_Mechanism
NODE_28152_length_489_cov_1.09645_1	ARO:3003078	daptomycin	Antibiotic
NODE_28152_length_489_cov_1.09645_1	ARO:3003078	lipopeptide_antibiotic	Drug_Class
NODE_28152_length_489_cov_1.09645_1	ARO:3003078	peptide_antibiotic	Drug_Class
NODE_28193_length_489_cov_0.786802_1	ARO:3000782	antibiotic_efflux	Resistance_Mechanism
NODE_28193_length_489_cov_0.786802_1	ARO:3000782	beta-lactam_antibiotic	Drug_Class
NODE_28193_length_489_cov_0.786802_1	ARO:3000782	chloramphenicol	Antibiotic
NODE_28193_length_489_cov_0.786802_1	ARO:3000782	diaminopyrimidine_antibiotic	Drug_Class
NODE_28193_length_489_cov_0.786802_1	ARO:3000782	fluoroquinolone_antibiotic	Drug_Class
NODE_28193_length_489_cov_0.786802_1	ARO:3000782	lincosamide_antibiotic	Drug_Class
NODE_28193_length_489_cov_0.786802_1	ARO:3000782	macrolide_antibiotic	Drug_Class
NODE_28193_length_489_cov_0.786802_1	ARO:3000782	phenicol_antibiotic	Drug_Class
NODE_28193_length_489_cov_0.786802_1	ARO:3000782	resistance-nodulation-cell_division_(RND)_antibiotic_efflux_pump	AMR_Gene_Family
NODE_28193_length_489_cov_0.786802_1	ARO:3000782	rifampin	Antibiotic
NODE_28193_length_489_cov_0.786802_1	ARO:3000782	rifamycin_antibiotic	Drug_Class
NODE_28193_length_489_cov_0.786802_1	ARO:3000782	tetracycline	Antibiotic
NODE_28193_length_489_cov_0.786802_1	ARO:3000782	tetracycline_antibiotic	Drug_Class
NODE_28193_length_489_cov_0.786802_1	ARO:3000782	trimethoprim	Antibiotic
NODE_28314_length_488_cov_0.949109_1	ARO:3003305	aminocoumarin_antibiotic	Drug_Class
NODE_28314_length_488_cov_0.949109_1	ARO:3003305	antibiotic_target_alteration	Resistance_Mechanism
NODE_28314_length_488_cov_0.949109_1	ARO:3003305	cinoxacin	Antibiotic
NODE_28314_length_488_cov_0.949109_1	ARO:3003305	ciprofloxacin	Antibiotic
NODE_28314_length_488_cov_0.949109_1	ARO:3003305	clinafloxacin	Antibiotic
NODE_28314_length_488_cov_0.949109_1	ARO:3003305	Clofazimine	Antibiotic
NODE_28314_length_488_cov_0.949109_1	ARO:3003305	clorobiocin	Antibiotic
NODE_28314_length_488_cov_0.949109_1	ARO:3003305	coumermycin_A1	Antibiotic
NODE_28314_length_488_cov_0.949109_1	ARO:3003305	fleroxacin	Antibiotic
NODE_28314_length_488_cov_0.949109_1	ARO:3003305	fluoroquinolone_antibiotic	Drug_Class
NODE_28314_length_488_cov_0.949109_1	ARO:3003305	novobiocin	Antibiotic
NODE_28636_length_485_cov_0.453846_1	ARO:3003925	aminocoumarin_antibiotic	Drug_Class
NODE_28636_length_485_cov_0.453846_1	ARO:3003925	antibiotic_target_alteration	Resistance_Mechanism
NODE_28636_length_485_cov_0.453846_1	ARO:3003925	ciprofloxacin	Antibiotic
NODE_28636_length_485_cov_0.453846_1	ARO:3003925	fluoroquinolone_antibiotic	Drug_Class
NODE_28636_length_485_cov_0.453846_1	ARO:3003925	levofloxacin	Antibiotic
NODE_28636_length_485_cov_0.453846_1	ARO:3003925	norfloxacin	Antibiotic
NODE_28636_length_485_cov_0.453846_1	ARO:3003925	ofloxacin	Antibiotic
NODE_28636_length_485_cov_0.453846_1	ARO:3003925	pefloxacin	Antibiotic
NODE_28643_length_485_cov_1.12821_1	ARO:3003923	antibiotic_efflux	Resistance_Mechanism
NODE_28643_length_485_cov_1.12821_1	ARO:3003923	ciprofloxacin	Antibiotic
NODE_28643_length_485_cov_1.12821_1	ARO:3003923	diaminopyrimidine_antibiotic	Drug_Class
NODE_28643_length_485_cov_1.12821_1	ARO:3003923	fluoroquinolone_antibiotic	Drug_Class
NODE_28643_length_485_cov_1.12821_1	ARO:3003923	nitrofuran_antibiotic	Drug_Class
NODE_28643_length_485_cov_1.12821_1	ARO:3003923	nitrofurantoin	Antibiotic
NODE_28643_length_485_cov_1.12821_1	ARO:3003923	resistance-nodulation-cell_division_(RND)_antibiotic_efflux_pump	AMR_Gene_Family
NODE_28643_length_485_cov_1.12821_1	ARO:3003923	tetracycline_antibiotic	Drug_Class
NODE_28643_length_485_cov_1.12821_1	ARO:3003923	tigecycline	Antibiotic
NODE_28643_length_485_cov_1.12821_1	ARO:3003923	trimethoprim	Antibiotic
NODE_28916_length_482_cov_0.767442_1	ARO:3003056	antibiotic_efflux	Resistance_Mechanism
NODE_28916_length_482_cov_0.767442_1	ARO:3003056	chloramphenicol	Antibiotic
NODE_28916_length_482_cov_0.767442_1	ARO:3003056	fluoroquinolone_antibiotic	Drug_Class
NODE_28916_length_482_cov_0.767442_1	ARO:3003056	macrolide_antibiotic	Drug_Class
NODE_28916_length_482_cov_0.767442_1	ARO:3003056	phenicol_antibiotic	Drug_Class
NODE_28916_length_482_cov_0.767442_1	ARO:3003056	resistance-nodulation-cell_division_(RND)_antibiotic_efflux_pump	AMR_Gene_Family
NODE_28916_length_482_cov_0.767442_1	ARO:3003056	tetracycline	Antibiotic
NODE_28916_length_482_cov_0.767442_1	ARO:3003056	tetracycline_antibiotic	Drug_Class
NODE_29061_length_481_cov_0.772021_1	ARO:3003049	antibiotic_efflux	Resistance_Mechanism
NODE_29061_length_481_cov_0.772021_1	ARO:3003049	lipopeptide_antibiotic	Drug_Class
NODE_29061_length_481_cov_0.772021_1	ARO:3003049	major_facilitator_superfamily_(MFS)_antibiotic_efflux_pump	AMR_Gene_Family
NODE_29061_length_481_cov_0.772021_1	ARO:3003049	peptide_antibiotic	Drug_Class
NODE_29061_length_481_cov_0.772021_1	ARO:3003049	polymyxin_antibiotic	Drug_Class
NODE_29132_length_480_cov_0.475325_1	ARO:3000193	antibiotic_target_protection	Resistance_Mechanism
NODE_29132_length_480_cov_0.475325_1	ARO:3000193	tetracycline_antibiotic	Drug_Class
NODE_29295_length_479_cov_0.484375_2	ARO:3003392	antibiotic_target_alteration	Resistance_Mechanism
NODE_29295_length_479_cov_0.484375_2	ARO:3003392	isoniazid	Drug_Class
NODE_29355_length_478_cov_0.522193_1	ARO:3000781	antibiotic_efflux	Resistance_Mechanism
NODE_29355_length_478_cov_0.522193_1	ARO:3000781	beta-lactam_antibiotic	Drug_Class
NODE_29355_length_478_cov_0.522193_1	ARO:3000781	chloramphenicol	Antibiotic
NODE_29355_length_478_cov_0.522193_1	ARO:3000781	diaminopyrimidine_antibiotic	Drug_Class
NODE_29355_length_478_cov_0.522193_1	ARO:3000781	fluoroquinolone_antibiotic	Drug_Class
NODE_29355_length_478_cov_0.522193_1	ARO:3000781	lincosamide_antibiotic	Drug_Class
NODE_29355_length_478_cov_0.522193_1	ARO:3000781	macrolide_antibiotic	Drug_Class
NODE_29355_length_478_cov_0.522193_1	ARO:3000781	phenicol_antibiotic	Drug_Class
NODE_29355_length_478_cov_0.522193_1	ARO:3000781	resistance-nodulation-cell_division_(RND)_antibiotic_efflux_pump	AMR_Gene_Family
NODE_29355_length_478_cov_0.522193_1	ARO:3000781	rifampin	Antibiotic
NODE_29355_length_478_cov_0.522193_1	ARO:3000781	rifamycin_antibiotic	Drug_Class
NODE_29355_length_478_cov_0.522193_1	ARO:3000781	tetracycline	Antibiotic
NODE_29355_length_478_cov_0.522193_1	ARO:3000781	tetracycline_antibiotic	Drug_Class
NODE_29355_length_478_cov_0.522193_1	ARO:3000781	trimethoprim	Antibiotic
NODE_29446_length_477_cov_0.808901_1	ARO:3000838	acridine_dye	Drug_Class
NODE_29446_length_477_cov_0.808901_1	ARO:3000838	acriflavin	Antibiotic
NODE_29446_length_477_cov_0.808901_1	ARO:3000838	antibiotic_efflux	Resistance_Mechanism
NODE_29446_length_477_cov_0.808901_1	ARO:3000838	ciprofloxacin	Antibiotic
NODE_29446_length_477_cov_0.808901_1	ARO:3000838	fluoroquinolone_antibiotic	Drug_Class
NODE_29446_length_477_cov_0.808901_1	ARO:3000838	major_facilitator_superfamily_(MFS)_antibiotic_efflux_pump	AMR_Gene_Family
NODE_29446_length_477_cov_0.808901_1	ARO:3000838	norfloxacin	Antibiotic
NODE_29617_length_476_cov_1.31234_1	ARO:3003288	antibiotic_target_alteration	Resistance_Mechanism
NODE_29617_length_476_cov_1.31234_1	ARO:3003288	antibiotic_target_replacement	Resistance_Mechanism
NODE_29617_length_476_cov_1.31234_1	ARO:3003288	lipopeptide_antibiotic	Drug_Class
NODE_29617_length_476_cov_1.31234_1	ARO:3003288	peptide_antibiotic	Drug_Class
NODE_29617_length_476_cov_1.31234_1	ARO:3003288	rifabutin	Antibiotic
NODE_29617_length_476_cov_1.31234_1	ARO:3003288	rifampin	Antibiotic
NODE_29617_length_476_cov_1.31234_1	ARO:3003288	rifamycin_antibiotic	Drug_Class
NODE_29617_length_476_cov_1.31234_1	ARO:3003288	rifapentine	Antibiotic
NODE_29617_length_476_cov_1.31234_1	ARO:3003288	rifaximin	Antibiotic
NODE_2966_length_1792_cov_1.5551_2	ARO:3003078	antibiotic_target_alteration	Resistance_Mechanism
NODE_2966_length_1792_cov_1.5551_2	ARO:3003078	daptomycin	Antibiotic
NODE_2966_length_1792_cov_1.5551_2	ARO:3003078	lipopeptide_antibiotic	Drug_Class
NODE_2966_length_1792_cov_1.5551_2	ARO:3003078	peptide_antibiotic	Drug_Class
NODE_29678_length_475_cov_1.12895_1	ARO:3003359	antibiotic_target_alteration	Resistance_Mechanism
NODE_29678_length_475_cov_1.12895_1	ARO:3003359	elfamycin_antibiotic	Drug_Class
NODE_29678_length_475_cov_1.12895_1	ARO:3003359	enacyloxin_IIa	Antibiotic
NODE_29678_length_475_cov_1.12895_1	ARO:3003359	GE2270A	Antibiotic
NODE_29678_length_475_cov_1.12895_1	ARO:3003359	LFF571	Antibiotic
NODE_29678_length_475_cov_1.12895_1	ARO:3003359	pulvomycin	Antibiotic
NODE_29711_length_475_cov_0.936842_1	ARO:3003370	antibiotic_target_alteration	Resistance_Mechanism
NODE_29711_length_475_cov_0.936842_1	ARO:3003370	elfamycin_antibiotic	Drug_Class
NODE_29711_length_475_cov_0.936842_1	ARO:3003370	elfamycin_resistant_EF-Tu	AMR_Gene_Family
NODE_29711_length_475_cov_0.936842_1	ARO:3003370	enacyloxin_IIa	Antibiotic
NODE_29711_length_475_cov_0.936842_1	ARO:3003370	GE2270A	Antibiotic
NODE_29711_length_475_cov_0.936842_1	ARO:3003370	LFF571	Antibiotic
NODE_29711_length_475_cov_0.936842_1	ARO:3003370	pulvomycin	Antibiotic
NODE_29716_length_475_cov_0.807895_1	ARO:3003395	aminoglycoside_antibiotic	Drug_Class
NODE_29716_length_475_cov_0.807895_1	ARO:3003395	antibiotic_target_alteration	Resistance_Mechanism
NODE_29716_length_475_cov_0.807895_1	ARO:3003395	streptomycin	Antibiotic
NODE_29812_length_474_cov_0.894459_1	ARO:3003923	antibiotic_efflux	Resistance_Mechanism
NODE_29812_length_474_cov_0.894459_1	ARO:3003923	ciprofloxacin	Antibiotic
NODE_29812_length_474_cov_0.894459_1	ARO:3003923	diaminopyrimidine_antibiotic	Drug_Class
NODE_29812_length_474_cov_0.894459_1	ARO:3003923	fluoroquinolone_antibiotic	Drug_Class
NODE_29812_length_474_cov_0.894459_1	ARO:3003923	nitrofuran_antibiotic	Drug_Class
NODE_29812_length_474_cov_0.894459_1	ARO:3003923	nitrofurantoin	Antibiotic
NODE_29812_length_474_cov_0.894459_1	ARO:3003923	resistance-nodulation-cell_division_(RND)_antibiotic_efflux_pump	AMR_Gene_Family
NODE_29812_length_474_cov_0.894459_1	ARO:3003923	tetracycline_antibiotic	Drug_Class
NODE_29812_length_474_cov_0.894459_1	ARO:3003923	tigecycline	Antibiotic
NODE_29812_length_474_cov_0.894459_1	ARO:3003923	trimethoprim	Antibiotic
NODE_29873_length_473_cov_0.798942_1	ARO:3003844	antibiotic_target_protection	Resistance_Mechanism
NODE_29873_length_473_cov_0.798942_1	ARO:3003844	ciprofloxacin	Antibiotic
NODE_29873_length_473_cov_0.798942_1	ARO:3003844	fluoroquinolone_antibiotic	Drug_Class
NODE_29873_length_473_cov_0.798942_1	ARO:3003844	gatifloxacin	Antibiotic
NODE_29873_length_473_cov_0.798942_1	ARO:3003844	levofloxacin	Antibiotic
NODE_29873_length_473_cov_0.798942_1	ARO:3003844	moxifloxacin	Antibiotic
NODE_29873_length_473_cov_0.798942_1	ARO:3003844	nalidixic_acid	Antibiotic
NODE_29873_length_473_cov_0.798942_1	ARO:3003844	norfloxacin	Antibiotic
NODE_29873_length_473_cov_0.798942_1	ARO:3003844	sparfloxacin	Antibiotic
NODE_3_length_777441_cov_11.6151_232	ARO:3000816	antibiotic_efflux	Resistance_Mechanism
NODE_3_length_777441_cov_11.6151_232	ARO:3000816	resistance-nodulation-cell_division_(RND)_antibiotic_efflux_pump	AMR_Gene_Family
NODE_3_length_777441_cov_11.6151_390	ARO:3002848	antibiotic_inactivation	Resistance_Mechanism
NODE_3_length_777441_cov_11.6151_390	ARO:3002848	rifabutin	Antibiotic
NODE_3_length_777441_cov_11.6151_390	ARO:3002848	rifampin	Antibiotic
NODE_3_length_777441_cov_11.6151_390	ARO:3002848	rifamycin_antibiotic	Drug_Class
NODE_3_length_777441_cov_11.6151_390	ARO:3002848	rifapentine	Antibiotic
NODE_3_length_777441_cov_11.6151_390	ARO:3002848	rifaximin	Antibiotic
NODE_3_length_777441_cov_11.6151_489	ARO:3003359	antibiotic_target_alteration	Resistance_Mechanism
NODE_3_length_777441_cov_11.6151_489	ARO:3003359	elfamycin_antibiotic	Drug_Class
NODE_3_length_777441_cov_11.6151_489	ARO:3003359	enacyloxin_IIa	Antibiotic
NODE_3_length_777441_cov_11.6151_489	ARO:3003359	GE2270A	Antibiotic
NODE_3_length_777441_cov_11.6151_489	ARO:3003359	LFF571	Antibiotic
NODE_3_length_777441_cov_11.6151_489	ARO:3003359	pulvomycin	Antibiotic
NODE_3_length_777441_cov_11.6151_492	ARO:3003395	aminoglycoside_antibiotic	Drug_Class
NODE_3_length_777441_cov_11.6151_492	ARO:3003395	antibiotic_target_alteration	Resistance_Mechanism
NODE_3_length_777441_cov_11.6151_492	ARO:3003395	streptomycin	Antibiotic
NODE_3_length_777441_cov_11.6151_505	ARO:3003283	antibiotic_target_alteration	Resistance_Mechanism
NODE_3_length_777441_cov_11.6151_505	ARO:3003283	antibiotic_target_replacement	Resistance_Mechanism
NODE_3_length_777441_cov_11.6151_505	ARO:3003283	lipopeptide_antibiotic	Drug_Class
NODE_3_length_777441_cov_11.6151_505	ARO:3003283	peptide_antibiotic	Drug_Class
NODE_3_length_777441_cov_11.6151_505	ARO:3003283	rifabutin	Antibiotic
NODE_3_length_777441_cov_11.6151_505	ARO:3003283	rifampin	Antibiotic
NODE_3_length_777441_cov_11.6151_505	ARO:3003283	rifamycin_antibiotic	Drug_Class
NODE_3_length_777441_cov_11.6151_505	ARO:3003283	rifapentine	Antibiotic
NODE_3_length_777441_cov_11.6151_505	ARO:3003283	rifaximin	Antibiotic
NODE_3_length_777441_cov_11.6151_64	ARO:3004153	antibiotic_target_alteration	Resistance_Mechanism
NODE_3_length_777441_cov_11.6151_64	ARO:3004153	para-aminosalicylic_acid	Drug_Class
NODE_30179_length_471_cov_1.18883_1	ARO:3003922	antibiotic_efflux	Resistance_Mechanism
NODE_30179_length_471_cov_1.18883_1	ARO:3003922	ciprofloxacin	Antibiotic
NODE_30179_length_471_cov_1.18883_1	ARO:3003922	diaminopyrimidine_antibiotic	Drug_Class
NODE_30179_length_471_cov_1.18883_1	ARO:3003922	fluoroquinolone_antibiotic	Drug_Class
NODE_30179_length_471_cov_1.18883_1	ARO:3003922	nitrofuran_antibiotic	Drug_Class
NODE_30179_length_471_cov_1.18883_1	ARO:3003922	nitrofurantoin	Antibiotic
NODE_30179_length_471_cov_1.18883_1	ARO:3003922	resistance-nodulation-cell_division_(RND)_antibiotic_efflux_pump	AMR_Gene_Family
NODE_30179_length_471_cov_1.18883_1	ARO:3003922	tetracycline_antibiotic	Drug_Class
NODE_30179_length_471_cov_1.18883_1	ARO:3003922	tigecycline	Antibiotic
NODE_30179_length_471_cov_1.18883_1	ARO:3003922	trimethoprim	Antibiotic
NODE_30194_length_471_cov_1.29787_1	ARO:3003323	antibiotic_target_alteration	Resistance_Mechanism
NODE_30194_length_471_cov_1.29787_1	ARO:3003323	daptomycin	Antibiotic
NODE_30194_length_471_cov_1.29787_1	ARO:3003323	lipopeptide_antibiotic	Drug_Class
NODE_30194_length_471_cov_1.29787_1	ARO:3003323	peptide_antibiotic	Drug_Class
NODE_30207_length_471_cov_1.69415_1	ARO:3003459	aminocoumarin_antibiotic	Drug_Class
NODE_30207_length_471_cov_1.69415_1	ARO:3003459	antibiotic_target_alteration	Resistance_Mechanism
NODE_30207_length_471_cov_1.69415_1	ARO:3003459	cinoxacin	Antibiotic
NODE_30207_length_471_cov_1.69415_1	ARO:3003459	ciprofloxacin	Antibiotic
NODE_30207_length_471_cov_1.69415_1	ARO:3003459	clinafloxacin	Antibiotic
NODE_30207_length_471_cov_1.69415_1	ARO:3003459	Clofazimine	Antibiotic
NODE_30207_length_471_cov_1.69415_1	ARO:3003459	clorobiocin	Antibiotic
NODE_30207_length_471_cov_1.69415_1	ARO:3003459	coumermycin_A1	Antibiotic
NODE_30207_length_471_cov_1.69415_1	ARO:3003459	fleroxacin	Antibiotic
NODE_30207_length_471_cov_1.69415_1	ARO:3003459	fluoroquinolone_antibiotic	Drug_Class
NODE_30207_length_471_cov_1.69415_1	ARO:3003459	novobiocin	Antibiotic
NODE_30828_length_465_cov_0.791892_1	ARO:3000793	aminocoumarin_antibiotic	Drug_Class
NODE_30828_length_465_cov_0.791892_1	ARO:3000793	antibiotic_efflux	Resistance_Mechanism
NODE_30828_length_465_cov_0.791892_1	ARO:3000793	novobiocin	Antibiotic
NODE_30828_length_465_cov_0.791892_1	ARO:3000793	resistance-nodulation-cell_division_(RND)_antibiotic_efflux_pump	AMR_Gene_Family
NODE_30951_length_464_cov_1.11924_2	ARO:3000216	ampicillin	Antibiotic
NODE_30951_length_464_cov_1.11924_2	ARO:3000216	antibiotic_efflux	Resistance_Mechanism
NODE_30951_length_464_cov_1.11924_2	ARO:3000216	beta-lactam_antibiotic	Drug_Class
NODE_30951_length_464_cov_1.11924_2	ARO:3000216	cefalotin	Antibiotic
NODE_30951_length_464_cov_1.11924_2	ARO:3000216	chloramphenicol	Antibiotic
NODE_30951_length_464_cov_1.11924_2	ARO:3000216	fluoroquinolone_antibiotic	Drug_Class
NODE_30951_length_464_cov_1.11924_2	ARO:3000216	phenicol_antibiotic	Drug_Class
NODE_30951_length_464_cov_1.11924_2	ARO:3000216	resistance-nodulation-cell_division_(RND)_antibiotic_efflux_pump	AMR_Gene_Family
NODE_30951_length_464_cov_1.11924_2	ARO:3000216	rifampin	Antibiotic
NODE_30951_length_464_cov_1.11924_2	ARO:3000216	rifamycin_antibiotic	Drug_Class
NODE_30951_length_464_cov_1.11924_2	ARO:3000216	tetracycline	Antibiotic
NODE_30951_length_464_cov_1.11924_2	ARO:3000216	tetracycline_antibiotic	Drug_Class
NODE_30951_length_464_cov_1.11924_2	ARO:3000216	tigecycline	Antibiotic
NODE_30951_length_464_cov_1.11924_2	ARO:3000216	triclosan	Drug_Class
NODE_3105_length_1732_cov_2.13989_2	ARO:3003296	aminocoumarin_antibiotic	Drug_Class
NODE_3105_length_1732_cov_2.13989_2	ARO:3003296	antibiotic_target_alteration	Resistance_Mechanism
NODE_3105_length_1732_cov_2.13989_2	ARO:3003296	fluoroquinolone_antibiotic	Drug_Class
NODE_3105_length_1732_cov_2.13989_2	ARO:3003296	nybomycin	Drug_Class
NODE_31224_length_462_cov_1.03542_1	ARO:3003288	antibiotic_target_alteration	Resistance_Mechanism
NODE_31224_length_462_cov_1.03542_1	ARO:3003288	antibiotic_target_replacement	Resistance_Mechanism
NODE_31224_length_462_cov_1.03542_1	ARO:3003288	lipopeptide_antibiotic	Drug_Class
NODE_31224_length_462_cov_1.03542_1	ARO:3003288	peptide_antibiotic	Drug_Class
NODE_31224_length_462_cov_1.03542_1	ARO:3003288	rifabutin	Antibiotic
NODE_31224_length_462_cov_1.03542_1	ARO:3003288	rifampin	Antibiotic
NODE_31224_length_462_cov_1.03542_1	ARO:3003288	rifamycin_antibiotic	Drug_Class
NODE_31224_length_462_cov_1.03542_1	ARO:3003288	rifapentine	Antibiotic
NODE_31224_length_462_cov_1.03542_1	ARO:3003288	rifaximin	Antibiotic
NODE_31294_length_461_cov_1.17486_1	ARO:3001522	antibiotic_inactivation	Resistance_Mechanism
NODE_31294_length_461_cov_1.17486_1	ARO:3001522	beta-lactam_antibiotic	Drug_Class
NODE_31551_length_459_cov_0.368132_1	ARO:3003288	antibiotic_target_alteration	Resistance_Mechanism
NODE_31551_length_459_cov_0.368132_1	ARO:3003288	antibiotic_target_replacement	Resistance_Mechanism
NODE_31551_length_459_cov_0.368132_1	ARO:3003288	lipopeptide_antibiotic	Drug_Class
NODE_31551_length_459_cov_0.368132_1	ARO:3003288	peptide_antibiotic	Drug_Class
NODE_31551_length_459_cov_0.368132_1	ARO:3003288	rifabutin	Antibiotic
NODE_31551_length_459_cov_0.368132_1	ARO:3003288	rifampin	Antibiotic
NODE_31551_length_459_cov_0.368132_1	ARO:3003288	rifamycin_antibiotic	Drug_Class
NODE_31551_length_459_cov_0.368132_1	ARO:3003288	rifapentine	Antibiotic
NODE_31551_length_459_cov_0.368132_1	ARO:3003288	rifaximin	Antibiotic
NODE_3198_length_1697_cov_2.82147_1	ARO:3003459	aminocoumarin_antibiotic	Drug_Class
NODE_3198_length_1697_cov_2.82147_1	ARO:3003459	antibiotic_target_alteration	Resistance_Mechanism
NODE_3198_length_1697_cov_2.82147_1	ARO:3003459	cinoxacin	Antibiotic
NODE_3198_length_1697_cov_2.82147_1	ARO:3003459	ciprofloxacin	Antibiotic
NODE_3198_length_1697_cov_2.82147_1	ARO:3003459	clinafloxacin	Antibiotic
NODE_3198_length_1697_cov_2.82147_1	ARO:3003459	Clofazimine	Antibiotic
NODE_3198_length_1697_cov_2.82147_1	ARO:3003459	clorobiocin	Antibiotic
NODE_3198_length_1697_cov_2.82147_1	ARO:3003459	coumermycin_A1	Antibiotic
NODE_3198_length_1697_cov_2.82147_1	ARO:3003459	fleroxacin	Antibiotic
NODE_3198_length_1697_cov_2.82147_1	ARO:3003459	fluoroquinolone_antibiotic	Drug_Class
NODE_3198_length_1697_cov_2.82147_1	ARO:3003459	novobiocin	Antibiotic
NODE_3198_length_1697_cov_2.82147_2	ARO:3003295	aminocoumarin_antibiotic	Drug_Class
NODE_3198_length_1697_cov_2.82147_2	ARO:3003295	antibiotic_target_alteration	Resistance_Mechanism
NODE_3198_length_1697_cov_2.82147_2	ARO:3003295	fluoroquinolone_antibiotic	Drug_Class
NODE_3198_length_1697_cov_2.82147_2	ARO:3003295	nybomycin	Drug_Class
NODE_32095_length_455_cov_0.777778_1	ARO:3003702	aminocoumarin_antibiotic	Drug_Class
NODE_32095_length_455_cov_0.777778_1	ARO:3003702	antibiotic_target_alteration	Resistance_Mechanism
NODE_32095_length_455_cov_0.777778_1	ARO:3003702	ciprofloxacin	Antibiotic
NODE_32095_length_455_cov_0.777778_1	ARO:3003702	fluoroquinolone_antibiotic	Drug_Class
NODE_32095_length_455_cov_0.777778_1	ARO:3003702	fluoroquinolone_resistant_gyrA	AMR_Gene_Family
NODE_32095_length_455_cov_0.777778_1	ARO:3003702	levofloxacin	Antibiotic
NODE_32095_length_455_cov_0.777778_1	ARO:3003702	norfloxacin	Antibiotic
NODE_32095_length_455_cov_0.777778_1	ARO:3003702	nybomycin	Drug_Class
NODE_32095_length_455_cov_0.777778_1	ARO:3003702	ofloxacin	Antibiotic
NODE_32095_length_455_cov_0.777778_1	ARO:3003702	pefloxacin	Antibiotic
NODE_32095_length_455_cov_0.777778_1	ARO:3003702	sitafloxacin	Antibiotic
NODE_32095_length_455_cov_0.777778_1	ARO:3003702	sparfloxacin	Antibiotic
NODE_321_length_9892_cov_1.86179_6	ARO:3003318	aminocoumarin_antibiotic	Drug_Class
NODE_321_length_9892_cov_1.86179_6	ARO:3003318	antibiotic_target_alteration	Resistance_Mechanism
NODE_321_length_9892_cov_1.86179_6	ARO:3003318	clorobiocin	Antibiotic
NODE_321_length_9892_cov_1.86179_6	ARO:3003318	coumermycin_A1	Antibiotic
NODE_321_length_9892_cov_1.86179_6	ARO:3003318	fluoroquinolone_antibiotic	Drug_Class
NODE_321_length_9892_cov_1.86179_6	ARO:3003318	novobiocin	Antibiotic
NODE_32620_length_451_cov_1.17978_1	ARO:3003748	antibiotic_efflux	Resistance_Mechanism
NODE_32620_length_451_cov_1.17978_1	ARO:3003748	macrolide_antibiotic	Drug_Class
[truncated: 3,315 more rows]
