# Supplementary material for: Antimicrobial activity and carbohydrate metabolism in the bacterial metagenome of the soil-living invertebrate Folsomia candida
Source: Sci Rep. 2019 May 13;9:7308. doi: 10.1038/s41598-019-43828-w (PMC6513849; doi:10.1038/s41598-019-43828-w)
Supplement: Supplementary file 7 — Supplementary Dataset 5 [file 41598_2019_43828_MOESM7_ESM.xlsx]

## Sheet: Sheet1
Metagenomic sequence	F.candida contig	S>F%	S>F_length	S>F_evalue	S>F_bitscore	F>S%	F>S_length	F>S_evalue	F>S_bitscore	Taxonomy	Nr blast
NODE_91606_length_265_cov_0.723529_1	Fcan01_13228-PA	66.25	80	4.04e-33	117	66.25	80	2.49e-32	117	Bacteria;Bacteroidetes;Sphingobacteriia;Sphingobacteriales;;;Sphingobacteriales_bacterium_44-61	glycosidase_[Sphingobacteriales_bacterium_44-61]
NODE_23421_length_542_cov_0.324385_1	Fcan01_04134-PA	62.222	180	1.13e-75	229	62.222	180	2.94e-68	211	Bacteria;Proteobacteria;Alphaproteobacteria;Sphingomonadales;Sphingomonadaceae;Sphingopyxis;	MULTISPECIES:_arabinan_endo-1;5-alpha-L-arabinosidase_[Sphingopyxis]
NODE_1_length_1306495_cov_10.0913_149	Fcan01_21531-PA	61.839	435	0	565	61.839	435	0	566	Bacteria;Proteobacteria;Gammaproteobacteria;Pseudomonadales;Pseudomonadaceae;Pseudomonas;	MULTISPECIES:_isocitrate_lyase_[Pseudomonas]
NODE_2_length_794931_cov_12.1173_595	Fcan01_04530-PA	61.151	278	3.16e-128	366	61.151	278	4.75e-128	366	Bacteria;Proteobacteria;Gammaproteobacteria;Pseudomonadales;Pseudomonadaceae;Pseudomonas;Pseudomonas_fluorescens	hypothetical_protein_[Pseudomonas_fluorescens]
NODE_64284_length_316_cov_1.25792_1	Fcan01_20326-PA	59.615	104	6.28e-37	127	59.615	104	2.85e-36	127	Bacteria;Bacteroidetes;Sphingobacteriia;Sphingobacteriales;Sphingobacteriaceae;Pseudosphingobacterium;Pseudosphingobacterium_domesticum	pectinesterase_[Pseudosphingobacterium_domesticum]
NODE_2_length_794931_cov_12.1173_727	Fcan01_01543-PA	56.485	239	3.47e-96	282	56.25	240	8.94e-89	263	Bacteria;Proteobacteria;Gammaproteobacteria;Pseudomonadales;Pseudomonadaceae;Pseudomonas;	MULTISPECIES:_glucose_1-dehydrogenase_[Pseudomonas]
NODE_9_length_377772_cov_14.2229_256	Fcan01_16521-PA	54.757	515	0	542	54.757	515	0	542	Bacteria;Proteobacteria;Gammaproteobacteria;Pseudomonadales;Pseudomonadaceae;Pseudomonas;Pseudomonas_fluorescens	histidine_ammonia-lyase_[Pseudomonas_fluorescens]
NODE_12393_length_769_cov_0.436202_2	Fcan01_00807-PA	54.464	112	2.35e-40	135	54.464	112	4.55e-40	135	Bacteria;Proteobacteria;Betaproteobacteria;Burkholderiales;Burkholderiaceae;Paraburkholderia;Paraburkholderia_fungorum	formamidase_[Paraburkholderia_fungorum]
NODE_64133_length_317_cov_0.941441_1	Fcan01_06450-PA	53.846	65	4.55e-14	66.2	53.846	65	2.78e-13	66.2	Bacteria;Actinobacteria;Actinobacteria;Micrococcales;Microbacteriaceae;Agrococcus;Agrococcus_carbonis	Peptidase_inhibitor_I9_[Agrococcus_carbonis]
NODE_1404_length_3113_cov_1.66269_5	Fcan01_09232-PA	52.941	170	1.21e-65	200	52.941	170	2.18e-65	200	Bacteria;Actinobacteria;Actinobacteria;Micrococcales;Microbacteriaceae;Microbacterium;Microbacterium_ginsengisoli	peptide-methionine_(S)-S-oxide_reductase_[Microbacterium_ginsengisoli]
NODE_7531_length_1012_cov_1.44929_1	Fcan01_22299-PA	52.846	123	1.52e-40	135	52.846	123	4.22e-40	135	Bacteria;Proteobacteria;Betaproteobacteria;Burkholderiales;Burkholderiaceae;Paraburkholderia;Paraburkholderia_fungorum	isochorismatase_[Paraburkholderia_fungorum]
NODE_6185_length_1136_cov_1.31796_2	Fcan01_00390-PA	52.432	185	1.8e-20	89.7	52.432	185	5.62e-20	89.7	Bacteria;Firmicutes;Bacilli;Bacillales;Staphylococcaceae;Staphylococcus;Staphylococcus_agnetis	hypothetical_protein_[Staphylococcus_agnetis]
NODE_19_length_167303_cov_11.2483_89	Fcan01_21530-PA	50.951	526	1.94e-178	516	50.951	526	3.17e-178	516	Bacteria;Actinobacteria;Actinobacteria;Micrococcales;Microbacteriaceae;Microbacterium;Microbacterium_aurum	malate_synthase_A_[Microbacterium_aurum]
NODE_18_length_207460_cov_11.5977_76	Fcan01_23616-PA	50	100	3.5e-28	113	50	100	3.14e-28	113	Bacteria;Actinobacteria;Actinobacteria;Micrococcales;Microbacteriaceae;Leifsonia;Leifsonia_Leaf325	glycosyl_hydrolase_[Leifsonia_sp._Leaf325]
NODE_73691_length_296_cov_0.930348_1	Fcan01_19955-PA	50	98	2.42e-27	102	50	98	1.26e-26	102	Bacteria;Actinobacteria;Actinobacteria;Propionibacteriales;Propionibacteriaceae;Cutibacterium;Cutibacterium_acnes	endo-beta-N-acetylglucosaminidase_H_[Propionibacterium_acnes_HL036PA1]
NODE_2164_length_2235_cov_1.51495_2	Fcan01_14927-PA	48.855	131	3.1e-35	119	48.855	131	5.17e-35	119	Bacteria;Proteobacteria;Gammaproteobacteria;Xanthomonadales;Xanthomonadaceae;Pseudoxanthomonas;Pseudoxanthomonas_CF125	Catechol_2;3-dioxygenase_[Pseudoxanthomonas_sp._CF125]
NODE_4_length_649916_cov_12.3462_201	Fcan01_14540-PA	47.475	99	6.94e-32	109	47.475	99	6.44e-31	107	Bacteria;Proteobacteria;Gammaproteobacteria;Pseudomonadales;Pseudomonadaceae;Pseudomonas;Pseudomonas_fluorescens	putative_membrane_protein_[Pseudomonas_fluorescens_Pf0-1]
NODE_33_length_51456_cov_2.98226_30	Fcan01_14961-PA	47.195	303	1.8e-62	199	47.195	303	7.44e-73	226	Bacteria;Actinobacteria;Actinobacteria;Corynebacteriales;Gordoniaceae;Gordonia;Gordonia_effusa	short-chain_dehydrogenase_[Gordonia_effusa]
NODE_1_length_1306495_cov_10.0913_1044	Fcan01_03297-PA	46.474	312	5.77e-95	285	46.474	312	9.79e-95	285	Bacteria;Proteobacteria;Gammaproteobacteria;Pseudomonadales;Pseudomonadaceae;Pseudomonas;Pseudomonas_GM25	nitrilase_[Pseudomonas_sp._GM25]
NODE_93127_length_263_cov_0.738095_1	Fcan01_06351-PA	45.349	86	5.69e-19	79	45.349	86	2.82e-18	79	Bacteria;Bacteroidetes;Sphingobacteriia;Sphingobacteriales;;;Sphingobacteriales_bacterium_44-61	glycosyl_hydrolase_family_43_[Sphingobacteriales_bacterium_44-61]
NODE_3435_length_1617_cov_1_2	Fcan01_13384-PA	45.294	170	3.55e-49	157	45.294	170	4.56e-49	157	Bacteria;Proteobacteria;Betaproteobacteria;Burkholderiales;Burkholderiaceae;Paraburkholderia;Paraburkholderia_aspalathi	GAF_domain-containing_protein_[Paraburkholderia_aspalathi]
NODE_19896_length_594_cov_0.679359_2	Fcan01_06445-PA	45.205	73	6.61e-08	48.9	45.205	73	3.06e-07	48.9	Bacteria;Actinobacteria;Actinobacteria;Micrococcales;Micrococcaceae;Arthrobacter;Arthrobacter_W1	phosphoesterase_[Arthrobacter_sp._W1]
NODE_84474_length_276_cov_1_1	Fcan01_10697-PA	44.944	89	4.18e-21	85.5	44.944	89	3.25e-20	85.5	Bacteria;Proteobacteria;Gammaproteobacteria;Pseudomonadales;Moraxellaceae;Acinetobacter;	MULTISPECIES:_hypothetical_protein_[Acinetobacter]
NODE_29560_length_476_cov_0.485564_1	Fcan01_09310-PA	44.444	144	1.01e-31	116	44.444	144	3.63e-31	116	Bacteria;Bacteroidetes;Sphingobacteriia;Sphingobacteriales;Sphingobacteriaceae;Pseudosphingobacterium;Pseudosphingobacterium_domesticum	Glycosyl_Hydrolase_Family_88_[Pseudosphingobacterium_domesticum]
NODE_49428_length_361_cov_0.932331_1	Fcan01_27230-PA	44.156	77	6.49e-20	83.6	44.156	77	7.45e-19	83.6	Bacteria;Bacteroidetes;Sphingobacteriia;Sphingobacteriales;Sphingobacteriaceae;Pseudosphingobacterium;Pseudosphingobacterium_domesticum	hypothetical_protein_SAMN05661044_03692_[Pseudosphingobacterium_domesticum]
NODE_88_length_22810_cov_2.84486_8	Fcan01_23244-PA	43.279	305	2.72e-73	228	43.279	305	4.01e-73	228	Bacteria;Actinobacteria;Actinobacteria;Micrococcales;Microbacteriaceae;Microbacterium;Microbacterium_SA39	short_chain_dehydrogenase_[Microbacterium_sp._SA39]
NODE_16360_length_661_cov_0.770318_1	Fcan01_02934-PA	42.857	196	4.22e-41	144	42.857	196	7.57e-47	161	Bacteria;Bacteroidetes;Sphingobacteriia;Sphingobacteriales;Sphingobacteriaceae;Sphingobacterium;Sphingobacterium_mizutaii	Kef-type_K+_transport_system;_membrane_component_KefB_[Sphingobacterium_mizutaii]
NODE_6396_length_1114_cov_0.938175_1	Fcan01_00516-PA	42.4	125	7.72e-26	101	42.4	125	1.07e-25	101	Bacteria;Actinobacteria;Actinobacteria;Propionibacteriales;Propionibacteriaceae;Cutibacterium;Cutibacterium_acnes	hypothetical_protein_HMPREF0675_3696_[Propionibacterium_acnes_SK137]
NODE_59280_length_329_cov_0.529915_1	Fcan01_00852-PA	42.105	114	4.39e-26	100	42.105	114	4.01e-25	100	Bacteria;Bacteroidetes;Sphingobacteriia;Sphingobacteriales;Sphingobacteriaceae;Pedobacter;Pedobacter_rhizosphaerae	protein_of_unknown_function_[Pedobacter_rhizosphaerae]
NODE_7_length_503314_cov_11.2902_144	Fcan01_06782-PA	41.761	352	1.02e-84	259	41.761	352	1.65e-77	241	Bacteria;Proteobacteria;Gammaproteobacteria;Pseudomonadales;Pseudomonadaceae;Pseudomonas;Pseudomonas_GM25	NADP-dependent_oxidoreductase_[Pseudomonas_sp._GM25]
NODE_6706_length_1085_cov_0.727273_3	Fcan01_04760-PA	41.758	91	1.38e-16	72	41.758	91	5.6e-16	72	Bacteria;Proteobacteria;Gammaproteobacteria;Pseudomonadales;Moraxellaceae;Acinetobacter;Acinetobacter_MF4642	lysozyme_[Acinetobacter_sp._MF4642]
NODE_16_length_269304_cov_13.2573_219	Fcan01_01590-PA	41.579	380	2.18e-93	286	41.579	380	6.58e-89	275	Bacteria;Proteobacteria;Gammaproteobacteria;Pseudomonadales;Pseudomonadaceae;Pseudomonas;	MULTISPECIES:_oxidoreductase_[Pseudomonas]
NODE_7149_length_1042_cov_1.09609_2	Fcan01_12286-PA	41.277	235	7.43e-58	196	41.277	235	3.87e-52	182	Bacteria;Actinobacteria;Actinobacteria;Micrococcales;Microbacteriaceae;Microbacterium;	N-acetylmuramic_acid_6-phosphate_etherase_[Microbacterium_profundi]
NODE_1052_length_3908_cov_1.63782_4	Fcan01_13158-PA	41.032	407	1.06e-94	292	41.032	407	1.25e-91	285	Bacteria;Firmicutes;Bacilli;Bacillales;Staphylococcaceae;Staphylococcus;Staphylococcus_fleurettii	ammonia_permease_[Staphylococcus_fleurettii]
NODE_5969_length_1159_cov_1.31203_1	Fcan01_00600-PA	40.909	352	2.74e-94	292	40.909	352	6.43e-94	292	Bacteria;Actinobacteria;Actinobacteria;Propionibacteriales;Propionibacteriaceae;Cutibacterium;Cutibacterium_acnes	L-cysteine_desulfhydrase_[Cutibacterium_acnes]
NODE_12882_length_753_cov_0.916413_2	Fcan01_25420-PA	40.336	119	6.64e-23	87	40.336	119	1.88e-22	87	Bacteria;Proteobacteria;Alphaproteobacteria;Sphingomonadales;Sphingomonadaceae;Sphingopyxis;Sphingopyxis_RIFCSPHIGHO2_12_FULL_65_19	hypothetical_protein_A3E77_07900_[Sphingopyxis_sp._RIFCSPHIGHO2_12_FULL_65_19]
NODE_8864_length_924_cov_1.67431_1	Fcan01_06416-PA	40.12	167	8.73e-32	115	40.12	167	1.85e-31	115	Bacteria;Firmicutes;Bacilli;Bacillales;Staphylococcaceae;Staphylococcus;Staphylococcus_fleurettii	hypothetical_protein_[Staphylococcus_fleurettii]
NODE_9_length_377772_cov_14.2229_15	Fcan01_27262-PA	40	265	1.41e-57	189	39.175	291	2.02e-61	199	Bacteria;Proteobacteria;Gammaproteobacteria;Pseudomonadales;Pseudomonadaceae;Pseudomonas;Pseudomonas_GM25	2OG-Fe(II)_oxygenase_[Pseudomonas_sp._GM25]
NODE_2882_length_1832_cov_1.62003_1	Fcan01_03055-PA	39.85	133	1.58e-22	94	39.85	133	1.04e-21	94	Bacteria;Proteobacteria;Gammaproteobacteria;Xanthomonadales;Xanthomonadaceae;Pseudoxanthomonas;Pseudoxanthomonas_CF125	Uncharacterized_conserved_protein;_DUF924_family_[Pseudoxanthomonas_sp._CF125]
NODE_21_length_142965_cov_9.98704_101	Fcan01_13815-PA	39.779	362	3.6e-76	240	39.779	362	5.44e-76	240	Bacteria;Proteobacteria;Gammaproteobacteria;Pseudomonadales;Pseudomonadaceae;Pseudomonas;Pseudomonas_fluorescens	agmatine_deiminase_[Pseudomonas_fluorescens]
NODE_76969_length_289_cov_0.78866_1	Fcan01_05139-PA	38.806	67	8.54e-08	48.1	38.806	67	7.16e-07	48.1	Bacteria;Actinobacteria;Actinobacteria;Streptomycetales;Streptomycetaceae;Streptomyces;Streptomyces_WAC04657	hypothetical_protein_[Streptomyces_sp._WAC04657]
NODE_947_length_4240_cov_3.02992_5	Fcan01_27064-PA	38.76	129	5.72e-15	73.6	38.235	136	8.47e-16	77.4	Bacteria;Actinobacteria;Actinobacteria;Corynebacteriales;Gordoniaceae;Gordonia;Gordonia_effusa	hydrolase_Nlp/P60_[Gordonia_effusa]
NODE_11643_length_794_cov_0.858369_3	Fcan01_18840-PA	38.532	109	1.27e-22	87	38.532	109	2.27e-22	87	Bacteria;Proteobacteria;Betaproteobacteria;Burkholderiales;Burkholderiaceae;Paraburkholderia;Paraburkholderia_fungorum	hypothetical_protein_[Paraburkholderia_fungorum]
NODE_3_length_777441_cov_11.6151_392	Fcan01_26184-PA	38.462	91	1.34e-11	62.8	38.043	92	2.78e-12	62.4	Bacteria;Actinobacteria;Actinobacteria;Micrococcales;Microbacteriaceae;Microbacterium;Microbacterium_SCN_70-27	peptidase_S8_and_S53_subtilisin_kexin_sedolisin_[Microbacterium_sp._SCN_70-27]
NODE_83_length_23170_cov_2.77863_19	Fcan01_02548-PA	38.462	455	1.06e-111	338	38.462	455	1.36e-111	338	Bacteria;Actinobacteria;Actinobacteria;Corynebacteriales;Gordoniaceae;Gordonia;Gordonia_effusa	4-hydroxyacetophenone_monooxygenase_[Gordonia_effusa]
NODE_433_length_7756_cov_1.78084_4	Fcan01_00641-PA	38.318	107	1.99e-14	65.5	38.318	107	1.79e-18	76.3	Bacteria;Actinobacteria;Actinobacteria;Micrococcales;Microbacteriaceae;Gryllotalpicola;Gryllotalpicola_ginsengisoli	large_conductance_mechanosensitive_channel_protein_MscL_[Gryllotalpicola_ginsengisoli]
NODE_8_length_409013_cov_10.3926_113	Fcan01_12935-PA	38.306	248	2.13e-52	179	38.306	248	6.96e-52	179	Bacteria;Proteobacteria;Gammaproteobacteria;Pseudomonadales;Pseudomonadaceae;Pseudomonas;Pseudomonas_fluorescens	hypothetical_protein_[Pseudomonas_fluorescens]
NODE_46127_length_375_cov_1.43214_1	Fcan01_04931-PA	38.235	68	1.5e-07	48.5	38.235	68	5.92e-07	48.5	Bacteria;Proteobacteria;Betaproteobacteria;Burkholderiales;Burkholderiaceae;Paraburkholderia;Paraburkholderia_fungorum	iron_ABC_transporter_substrate-binding_protein_[Paraburkholderia_fungorum]
NODE_14121_length_715_cov_0.791935_1	Fcan01_21101-PA	38.22	191	3.05e-44	147	38.22	191	5.28e-44	147	Bacteria;Firmicutes;Bacilli;Bacillales;Staphylococcaceae;Staphylococcus;Staphylococcus_sciuri	acetyltransferase_[Staphylococcus_sciuri]
NODE_48886_length_363_cov_0.69403_1	Fcan01_07412-PA	38.211	123	1.42e-24	96.7	38.211	123	7.6e-24	96.7	Bacteria;Firmicutes;Bacilli;Bacillales;Staphylococcaceae;Staphylococcus;Staphylococcus_sciuri	oxidoreductase_[Staphylococcus_sciuri]
NODE_2_length_794931_cov_12.1173_641	Fcan01_01278-PA	37.963	432	5.64e-98	299	37.963	432	1.05e-100	306	Bacteria;Proteobacteria;Gammaproteobacteria;Pseudomonadales;Pseudomonadaceae;Pseudomonas;	3-deoxy-7-phosphoheptulonate_synthase_class_II_[Pseudomonas_sp._GM25]
NODE_2313_length_2132_cov_1.38243_1	Fcan01_04785-PA	37.906	277	1.31e-50	176	37.906	277	1.4e-50	176	Bacteria;Proteobacteria;Gammaproteobacteria;Xanthomonadales;Xanthomonadaceae;Pseudoxanthomonas;Pseudoxanthomonas_CF125	leucyl_aminopeptidase_[Pseudoxanthomonas_sp._CF125]
NODE_98717_length_255_cov_0.76875_1	Fcan01_11456-PA	37.838	74	1.56e-11	57.4	37.838	74	7.98e-11	57.4	Bacteria;Bacteroidetes;Chitinophagia;Chitinophagales;Chitinophagaceae;Niabella;Niabella_drilacis	Acetyl_esterase/lipase_[Niabella_drilacis]
NODE_2882_length_1832_cov_1.62003_2	Fcan01_25793-PA	37.743	257	2.93e-42	146	37.743	257	4.48e-42	146	Bacteria;Bacteroidetes;Cytophagia;Cytophagales;Microscillaceae;Eisenibacter;Eisenibacter_elegans	alpha/beta_hydrolase_[Eisenibacter_elegans]
NODE_7802_length_992_cov_0.814939_1	Fcan01_05365-PA	37.229	231	2.96e-44	155	37.5	232	2.99e-44	156	Bacteria;Proteobacteria;Alphaproteobacteria;Rhizobiales;Hyphomicrobiaceae;Devosia;Devosia_67-54	hypothetical_protein_BGO82_06215_[Devosia_sp._67-54]
NODE_11520_length_798_cov_1.03841_1	Fcan01_13653-PA	36.709	158	6.59e-30	108	36.709	158	1.02e-29	108	Bacteria;Proteobacteria;Gammaproteobacteria;Xanthomonadales;Xanthomonadaceae;Pseudoxanthomonas;Pseudoxanthomonas_suwonensis	phosphinothricin_acetyltransferase_[Pseudoxanthomonas_suwonensis]
NODE_5964_length_1160_cov_0.919249_2	Fcan01_18841-PA	36.697	109	1.09e-10	57.8	36.697	109	1.55e-10	57.8	Bacteria;Proteobacteria;Betaproteobacteria;Burkholderiales;Burkholderiaceae;Burkholderia;Burkholderia_K24	membrane_protein_[Burkholderia_sp._K24]
NODE_45278_length_378_cov_0.540636_1	Fcan01_10624-PA	36.486	74	7.16e-09	52	40	60	1.47e-07	50.1	Bacteria;Bacteroidetes;Sphingobacteriia;Sphingobacteriales;Sphingobacteriaceae;Sphingobacterium;Sphingobacterium_mizutaii	methyltransferase;_FkbM_family_[Sphingobacterium_mizutaii]
NODE_11_length_305784_cov_13.7173_127	Fcan01_17750-PA	36.434	258	5.32e-37	135	35.125	279	6.61e-38	138	Bacteria;Proteobacteria;Gammaproteobacteria;Pseudomonadales;Pseudomonadaceae;Pseudomonas;Pseudomonas_GM25	peptidase_S66_[Pseudomonas_sp._GM25]
NODE_7214_length_1036_cov_0.886291_1	Fcan01_01670-PA	36.134	119	2.19e-11	64.7	36.134	119	4.8e-11	64.3	Bacteria;Bacteroidetes;Flavobacteriia;Flavobacteriales;Flavobacteriaceae;Tenacibaculum;Tenacibaculum_LPB0136	peptidase_S8_[Tenacibaculum_sp._LPB0136]
NODE_335_length_9607_cov_2.7398_7	Fcan01_06929-PA	36.128	656	5.8e-137	416	36.128	656	8.6e-137	416	Bacteria;Actinobacteria;Actinobacteria;Corynebacteriales;Gordoniaceae;Gordonia;Gordonia_effusa	tyramine_oxidase_[Gordonia_effusa]
NODE_6812_length_1074_cov_1.16343_1	Fcan01_09808-PA	36.031	383	3.87e-58	197	36.031	383	1.83e-55	191	Bacteria;Proteobacteria;Gammaproteobacteria;Xanthomonadales;Xanthomonadaceae;Pseudoxanthomonas;Pseudoxanthomonas_CF125	asparagine_synthase_(glutamine-hydrolysing)_[Pseudoxanthomonas_sp._CF125]
NODE_7_length_503314_cov_11.2902_323	Fcan01_02805-PA	35.638	188	4.12e-19	84	35.638	188	4.69e-24	97.4	Bacteria;Proteobacteria;Gammaproteobacteria;Pseudomonadales;Pseudomonadaceae;Pseudomonas;Pseudomonas_MS586	AraC_family_transcriptional_regulator_[Pseudomonas_sp._MS586]
NODE_2700_length_1922_cov_1.15928_1	Fcan01_06876-PA	35.424	271	4.45e-48	167	35.424	271	4.07e-48	167	Bacteria;Proteobacteria;Gammaproteobacteria;Xanthomonadales;Xanthomonadaceae;Pseudoxanthomonas;Pseudoxanthomonas_CF125	hypothetical_protein_SAMN05216569_0429_[Pseudoxanthomonas_sp._CF125]
NODE_1_length_1306495_cov_10.0913_629	Fcan01_12903-PA	35.185	432	1.23e-90	281	35.185	432	1.98e-90	281	Bacteria;Proteobacteria;Gammaproteobacteria;Pseudomonadales;Pseudomonadaceae;Pseudomonas;	amino_acid_deaminase_[Pseudomonas_sp._DR_5-09]
NODE_735_length_5140_cov_2.69395_1	Fcan01_10997-PA	34.746	118	1.47e-09	60.8	31.333	150	2.7e-09	62	Bacteria;Proteobacteria;Gammaproteobacteria;Alteromonadales;Pseudoalteromonadaceae;Pseudoalteromonas;Pseudoalteromonas_rubra	hypothetical_protein_[Pseudoalteromonas_rubra]
NODE_17292_length_641_cov_0.734432_1	Fcan01_27039-PA	34.722	216	1.46e-16	77.4	34.722	216	4.43e-16	77.4	Bacteria;Proteobacteria;Gammaproteobacteria;Xanthomonadales;Xanthomonadaceae;Pseudoxanthomonas;Pseudoxanthomonas_GM95	serine_protease_[Pseudoxanthomonas_sp._GM95]
NODE_4_length_649916_cov_12.3462_71	Fcan01_06863-PA	34.545	110	1.43e-09	59.7	34.545	110	1.49e-09	59.7	Bacteria;Proteobacteria;Gammaproteobacteria;Pseudomonadales;Pseudomonadaceae;Pseudomonas;Pseudomonas_DR_5-09	hypothetical_protein_[Pseudomonas_sp._DR_5-09]
NODE_346_length_9346_cov_1.80499_7	Fcan01_04764-PA	34.51	255	1.31e-31	126	34.51	255	2.44e-31	126	Bacteria;Actinobacteria;Actinobacteria;;;;actinobacterium_LLX17	FAD-linked_oxidoreductase_[actinobacterium_LLX17]
NODE_238_length_11872_cov_3.27358_9	Fcan01_06444-PA	34.468	470	4.62e-76	244	34.468	470	7.52e-76	244	Bacteria;Actinobacteria;Actinobacteria;Corynebacteriales;Gordoniaceae;Gordonia;Gordonia_araii	hypothetical_protein_[Gordonia_araii]
NODE_2_length_794931_cov_12.1173_333	Fcan01_13025-PA	33.543	477	1.95e-66	230	33.543	477	4.69e-66	230	Bacteria;Proteobacteria;Gammaproteobacteria;Pseudomonadales;Pseudomonadaceae;Pseudomonas;Pseudomonas_GM25	amidase_[Pseudomonas_sp._GM25]
NODE_6874_length_1067_cov_1.02469_1	Fcan01_09478-PA	33.471	242	8.92e-40	138	33.471	242	1.48e-39	138	Bacteria;Proteobacteria;Betaproteobacteria;Burkholderiales;Burkholderiaceae;;	MULTISPECIES:_dioxygenase_[Burkholderiaceae]
NODE_104_length_20963_cov_2.57801_1	Fcan01_20083-PA	33.155	748	2.6e-121	410	33.155	748	5.64e-121	410	Bacteria;Proteobacteria;Alphaproteobacteria;Rhodobacterales;Rhodobacteraceae;Pseudorhodobacter;Pseudorhodobacter_aquimaris	type_I_polyketide_synthase_[Pseudorhodobacter_aquimaris]
NODE_33165_length_447_cov_1.01989_1	Fcan01_04620-PA	33.065	124	1.49e-09	55.1	33.065	124	6.26e-09	55.1	Bacteria;Actinobacteria;Actinobacteria;Micrococcales;Microbacteriaceae;Microbacterium;Microbacterium_foliorum	hypothetical_protein_[Microbacterium_foliorum]
NODE_40_length_44824_cov_3.01585_15	Fcan01_01165-PA	32.576	132	3.03e-11	60.8	31.818	132	8.11e-09	55.5	Bacteria;Actinobacteria;Actinobacteria;Corynebacteriales;Gordoniaceae;Gordonia;Gordonia_araii	lectin_[Gordonia_araii]
NODE_22_length_116526_cov_10.8804_8	Fcan01_04805-PA	32.338	201	5.83e-16	75.9	32.338	201	9.26e-16	75.9	Bacteria;Actinobacteria;Actinobacteria;Micrococcales;Microbacteriaceae;Microbacterium;Microbacterium_11MF	hypothetical_protein_[Microbacterium_sp._11MF]
NODE_12320_length_771_cov_1.0784_1	Fcan01_14539-PA	32.237	152	7.3e-20	86.7	32.237	152	1.59e-19	87	Bacteria;Proteobacteria;Betaproteobacteria;Burkholderiales;Burkholderiaceae;Paraburkholderia;Paraburkholderia_fungorum	hypothetical_protein_[Paraburkholderia_fungorum]
NODE_17373_length_640_cov_1.26789_1	Fcan01_03543-PA	31.937	191	1.68e-09	56.6	31.937	191	5.17e-09	56.6	Bacteria;Proteobacteria;Gammaproteobacteria;Xanthomonadales;Xanthomonadaceae;Pseudoxanthomonas;Pseudoxanthomonas_CF125	cyanophycinase_[Pseudoxanthomonas_sp._CF125]
NODE_13_length_289393_cov_15.7349_177	Fcan01_12924-PA	31.897	116	2.87e-12	60.1	31.897	116	8.08e-12	60.1	Bacteria;Proteobacteria;Gammaproteobacteria;Pseudomonadales;Pseudomonadaceae;Pseudomonas;Pseudomonas_fluorescens	DOPA_4;5-dioxygenase_[Pseudomonas_fluorescens]
NODE_3_length_777441_cov_11.6151_565	Fcan01_09798-PA	31.599	519	2.05e-73	244	31.599	519	3.22e-73	244	Bacteria;Actinobacteria;Actinobacteria;Micrococcales;Microbacteriaceae;Leifsonia;Leifsonia_71-9	N-acyl-D-amino-acid_deacylase_[Leifsonia_sp._Root227]
NODE_8_length_409013_cov_10.3926_223	Fcan01_05168-PA	31.594	345	8.63e-43	151	31.594	345	1.24e-42	151	Bacteria;Proteobacteria;Gammaproteobacteria;Pseudomonadales;Pseudomonadaceae;Pseudomonas;Pseudomonas_GM25	alcohol_dehydrogenase_[Pseudomonas_sp._DR_5-09]
NODE_12_length_292435_cov_15.0647_45	Fcan01_05181-PA	31.34	485	4.09e-65	219	31.34	485	1.3e-54	191	Bacteria;Proteobacteria;Gammaproteobacteria;Pseudomonadales;Pseudomonadaceae;Pseudomonas;Pseudomonas_fluorescens	MFS_transporter_[Pseudomonas_fluorescens]
NODE_14101_length_716_cov_0.628019_1	Fcan01_03349-PA	31.33	233	1.98e-25	103	31.33	233	5.17e-25	103	Bacteria;Bacteroidetes;Cytophagia;Cytophagales;Hymenobacteraceae;Hymenobacter;Hymenobacter_norwichensis	glycoside_hydrolase_[Hymenobacter_norwichensis]
NODE_985_length_4133_cov_2.06984_2	Fcan01_13741-PA	31.081	222	4.1e-26	110	31.081	222	7.55e-26	109	Bacteria;Actinobacteria;Actinobacteria;Micrococcales;Microbacteriaceae;Microbacterium;Microbacterium_chocolatum	hypothetical_protein_[Microbacterium_sp._RU33B]
NODE_76974_length_289_cov_0.639175_1	Fcan01_04198-PA	30.612	98	5.66e-11	57	30.612	98	3.79e-10	57	Bacteria;Bacteroidetes;Flavobacteriia;Flavobacteriales;Flavobacteriaceae;Chryseobacterium;Chryseobacterium_kwangjuense	hypothetical_protein_[Chryseobacterium_kwangjuense]
NODE_57_length_30227_cov_15.6113_11	Fcan01_10216-PA	30.348	201	6.99e-14	68.6	30.348	201	5.85e-13	66.6	Bacteria;Actinobacteria;Actinobacteria;Corynebacteriales;Nocardiaceae;Rhodococcus;	MULTISPECIES:_VWA_domain-containing_protein_[Rhodococcus]
NODE_106_length_20678_cov_2.8234_13	Fcan01_19075-PA	30	140	1.11e-11	63.5	30	140	7.84e-12	63.5	Bacteria;Actinobacteria;Actinobacteria;Corynebacteriales;Gordoniaceae;Gordonia;Gordonia_effusa	acyl-CoA_desaturase_[Gordonia_effusa]
NODE_814_length_4778_cov_1.83707_4	Fcan01_10851-PA	29.45	309	6.62e-18	85.9	29.45	309	6.9e-18	86.3	Bacteria;Actinobacteria;Actinobacteria;Micrococcales;Microbacteriaceae;;Microbacteriaceae_bacterium	peptidase_S8_[Microbacteriaceae_bacterium]
NODE_6253_length_1128_cov_0.805421_2	Fcan01_16659-PA	28.947	152	1.63e-09	55.5	28.947	152	3.5e-09	55.5	Bacteria;Actinobacteria;Actinobacteria;Micrococcales;Microbacteriaceae;Microbacterium;Microbacterium_profundi	S9_family_peptidase_[Microbacterium_profundi]
NODE_1_length_1306495_cov_10.0913_936	Fcan01_15776-PA	28.713	404	1.75e-14	77	28.713	404	1.12e-14	77	Bacteria;Proteobacteria;Gammaproteobacteria;Pseudomonadales;Pseudomonadaceae;Pseudomonas;Pseudomonas_DR_5-09	autotransporter_outer_membrane_beta-barrel_domain-containing_protein_[Pseudomonas_sp._DR_5-09]
NODE_8_length_409013_cov_10.3926_180	Fcan01_06375-PA	28.58	3156	0	1153	28.517	3156	0	1129	Bacteria;Proteobacteria;Gammaproteobacteria;Pseudomonadales;Pseudomonadaceae;Pseudomonas;Pseudomonas_fluorescens	non-ribosomal_peptide_synthetase_[Pseudomonas_fluorescens]
NODE_14380_length_708_cov_0.737357_1	Fcan01_06877-PA	28.481	158	2.04e-09	55.8	28.481	158	3.73e-09	55.8	Bacteria;Proteobacteria;Alphaproteobacteria;Sphingomonadales;Sphingomonadaceae;Sphingopyxis;Sphingopyxis_macrogoltabida	N-acetylmuramoyl-L-alanine_amidase_[Sphingopyxis_macrogoltabida]
NODE_3716_length_1536_cov_1.24844_1	Fcan01_12947-PA	28.387	155	5.42e-09	55.1	28.387	155	1.76e-08	55.1	Bacteria;Proteobacteria;Gammaproteobacteria;Xanthomonadales;Xanthomonadaceae;Pseudoxanthomonas;Pseudoxanthomonas_CF125	non-specific_serine/threonine_protein_kinase_[Pseudoxanthomonas_sp._CF125]
NODE_4_length_649916_cov_12.3462_378	Fcan01_18781-PA	28.047	681	2.01e-60	218	28.341	681	4.02e-64	229	Bacteria;Proteobacteria;Gammaproteobacteria;Pseudomonadales;Pseudomonadaceae;Pseudomonas;Pseudomonas_fluorescens	beta-glucosidase_[Pseudomonas_fluorescens]
NODE_2523_length_2002_cov_1.38228_1	Fcan01_14413-PA	27.513	189	1.06e-09	58.5	27.513	189	2.06e-09	58.5	Bacteria;Proteobacteria;Betaproteobacteria;Burkholderiales;Burkholderiaceae;Paraburkholderia;Paraburkholderia_fungorum	cation_diffusion_facilitator_family_transporter_[Paraburkholderia_fungorum]
NODE_13714_length_726_cov_0.832013_1	Fcan01_20627-PA	26.984	189	8.69e-14	70.1	26.984	189	8.76e-10	59.3	Bacteria;Bacteroidetes;Cytophagia;Cytophagales;Hymenobacteraceae;Pontibacter;Pontibacter_chinhatensis	GDSL-like_Lipase/Acylhydrolase_family_protein_[Pontibacter_chinhatensis]
NODE_22_length_116526_cov_10.8804_3	Fcan01_17659-PA	26.861	309	5.27e-08	57	26.861	309	1.02e-07	56.2	Bacteria;Actinobacteria;Actinobacteria;Actinomycetales;Actinomycetaceae;Actinomyces;Actinomyces_naeslundii	anaphase-promoting_protein_subunit_3_[Actinomyces_naeslundii]
NODE_167_length_15624_cov_2.5122_14	Fcan01_20998-PA	26.852	216	2.38e-17	80.9	26.852	216	7.98e-17	80.1	Bacteria;Proteobacteria;Alphaproteobacteria;Rhodobacterales;Rhodobacteraceae;Paracoccus;Paracoccus_homiensis	lysozyme_[Paracoccus_homiensis]
NODE_2152_length_2243_cov_1.22439_2	Fcan01_13049-PA	26.829	164	5.04e-09	57.4	26.829	164	2.25e-08	57.4	Bacteria;Proteobacteria;Betaproteobacteria;Burkholderiales;Burkholderiaceae;Burkholderia;Burkholderia_K24	glycosyl_transferase_[Burkholderia_sp._K24]
NODE_540_length_6620_cov_1.61808_1	Fcan01_00692-PA	26.772	508	6.67e-30	126	26.772	508	3.73e-29	126	Bacteria;Firmicutes;Bacilli;Bacillales;Staphylococcaceae;Staphylococcus;Staphylococcus_fleurettii	preprotein_translocase_subunit_SecA_[Staphylococcus_fleurettii]
NODE_3_length_777441_cov_11.6151_289	Fcan01_06177-PA	26.718	393	7.31e-29	118	26.718	393	1.31e-28	118	Bacteria;Actinobacteria;Actinobacteria;Micrococcales;Microbacteriaceae;Microbacterium;Microbacterium_aurum	monooxygenase_[Microbacterium_aurum]
NODE_5985_length_1158_cov_0.952023_1	Fcan01_28097-PA	26.496	351	1.06e-20	94.4	26.667	345	4.72e-14	77	Bacteria;Proteobacteria;Betaproteobacteria;Burkholderiales;Burkholderiaceae;Paraburkholderia;Paraburkholderia_fungorum	filamentous_hemagglutinin_[Paraburkholderia_fungorum]
NODE_422_length_7933_cov_2.49324_9	Fcan01_01342-PA	26.437	348	1.02e-19	90.9	26.437	348	1.44e-19	90.9	Bacteria;Proteobacteria;Alphaproteobacteria;Rhodobacterales;Rhodobacteraceae;Paracoccus;Paracoccus_chinensis	sorbosone_dehydrogenase_[Paracoccus_yeei]
NODE_3884_length_1494_cov_1.11079_1	Fcan01_22443-PA	26.293	232	1.51e-17	82	26.293	232	1.98e-17	82	Bacteria;Proteobacteria;Betaproteobacteria;Burkholderiales;Burkholderiaceae;;	MULTISPECIES:_histidinol-phosphate_aminotransferase_[Burkholderiaceae]
NODE_12_length_292435_cov_15.0647_183	Fcan01_19139-PA	26.047	215	9.88e-10	61.2	25.532	235	2.51e-11	67.4	Bacteria;Proteobacteria;Gammaproteobacteria;Pseudomonadales;Pseudomonadaceae;Pseudomonas;Pseudomonas_GM25	hypothetical_protein_[Pseudomonas_sp._GM25]
NODE_18_length_207460_cov_11.5977_150	Fcan01_21415-PA	25.915	355	2.16e-21	95.1	25.824	364	1.67e-18	87.4	Bacteria;Actinobacteria;Actinobacteria;Micrococcales;Microbacteriaceae;Microbacterium;Microbacterium_aurum	acyl-CoA_desaturase_[Microbacterium_aurum]
NODE_539_length_6621_cov_2.76846_7	Fcan01_07010-PA	25.723	346	1.23e-21	97.1	25.434	346	1.38e-20	93.6	Bacteria;Actinobacteria;Actinobacteria;Corynebacteriales;Gordoniaceae;Gordonia;Gordonia_effusa	catalase-peroxidase;_partial_[Gordonia_effusa]
NODE_2498_length_2018_cov_1.02236_2	Fcan01_03001-PA	25.686	401	1.08e-33	129	25.686	401	1.72e-33	129	Bacteria;Proteobacteria;Gammaproteobacteria;Xanthomonadales;Xanthomonadaceae;Stenotrophomonas;Stenotrophomonas_terrae	glycerophosphodiester_phosphodiesterase_[Stenotrophomonas_humi]
NODE_168_length_15469_cov_2.901_3	Fcan01_02903-PA	25.104	482	2.18e-29	120	25.104	482	3.92e-29	120	Bacteria;Actinobacteria;Actinobacteria;Corynebacteriales;Gordoniaceae;Gordonia;Gordonia_effusa	FAD-linked_oxidoreductase_[Gordonia_effusa]
NODE_14_length_278552_cov_13.4445_44	Fcan01_20006-PA	25	276	2.11e-07	52.8	25	276	3.62e-07	52.8	Bacteria;Proteobacteria;Gammaproteobacteria;Pseudomonadales;Pseudomonadaceae;Pseudomonas;Pseudomonas_poae	hypothetical_protein_[Pseudomonas_fluorescens]
NODE_17_length_210184_cov_11.1513_67	Fcan01_10232-PA	24.377	562	5.11e-26	113	25	564	8.31e-26	114	Bacteria;Proteobacteria;Gammaproteobacteria;Pseudomonadales;Pseudomonadaceae;Pseudomonas;Pseudomonas_fluorescens	copper_oxidase_[Pseudomonas_fluorescens]
NODE_8110_length_971_cov_1.629_1	Fcan01_01090-PA	24.055	291	2.25e-13	69.7	24.055	291	5.32e-13	69.7	Bacteria;Actinobacteria;Actinobacteria;Micrococcales;Microbacteriaceae;Microbacterium;	MULTISPECIES:_ABC_transporter_substrate-binding_protein_[Microbacterium]
NODE_1865_length_2474_cov_2.25179_3	Fcan01_26154-PA	23.175	548	6.31e-21	97.4	20.826	533	3.68e-18	90.9	Bacteria;Firmicutes;Bacilli;Lactobacillales;Streptococcaceae;Streptococcus;Streptococcus_pneumoniae	hypothetical_protein_[Streptococcus_sanguinis]
